# Supplementary material for: The crystal structures of three 3-methyl-1H-1,2,4-triazole-5-thio­nes, including a second polymorph of 4-[(E)-(5-bromo-2-hy­droxy­benzyl­idene)amino]-3-methyl-1H-1,2,4-triazole-5(4H)-thione and a redetermination of 4-amino-3-methyl-1H-1,2,4-triazole-5(4H)-thione
Source: Acta Crystallogr E Crystallogr Commun. 2015 Aug 6;71(Pt 9):1003–9. doi: 10.1107/S205698901501422X (PMC4555427; doi:10.1107/S205698901501422X)
Supplement: Supplementary file 1 [file e-71-01003-sup1.cif]

##############################################################################
#                                                                            #
# This CIF contains the data in a paper accepted for publication in          #
# Acta Crystallographica Section E. It conforms to the requirements of       #
# Notes for Authors for Acta Crystallographica Section E, and has been       #
# peer reviewed under the auspices of the IUCr Commission on Journals.       #
#                                                                            #
# Full details of the Crystallographic Information File format               #
# are given in the paper "The Crystallographic Information File (CIF):       #
# a New Standard Archive File for Crystallography" by S. R. Hall, F. H.      #
# Allen and I. D. Brown [Acta Cryst. (1991), A47, 655-685].                  #
#                                                                            #
# The current version of the core CIF dictionary is obtainable from          #
# ftp://ftp.iucr.org/pub/cif_core.dic.                                       #
#                                                                            #
# Software is freely available for graphical display of the structure(s)     #
# in this CIF. For information consult the CIF software page                 #
# http://www.iucr.org/resources/cif/software.                                #
#                                                                            #
# This file may be used for bona fide research purposes within the           #
# scientific community so long as proper attribution is given to the journal # 
# article from which it was obtained.                                        #
#                                                                            #
##############################################################################
data_global
_audit_creation_method     'from SHELXL2014'
_journal_date_recd_electronic     2015-07-18
_journal_date_accepted     2015-07-27
_journal_name_full     'Acta Crystallographica, Section E'
_journal_year     2015
_journal_volume     71
_journal_issue      9
_journal_page_first     1003
_journal_page_last     1009
_journal_paper_category     GO
_journal_paper_doi     10.1107/S205698901501422X
_journal_coeditor_code     HB7466
_publ_contact_author_name
;
Professor Hemmige S. Yathirajan
;
_publ_contact_author_address
;
University of Mysore
Department of Studies in Chemistry
Manasagangotri
Mysore 570 006
India
;
_publ_contact_author_email     'yathirajan@hotmail.com'
_publ_contact_author_fax     ?
_publ_contact_author_phone     ?
_publ_section_title
;\
The crystal structures of three 3-methyl-1<i>H</i>-1,2,4-triazole-5-thiones,
including a second polymorph of
4-[(<i>E</i>)-(5-bromo-2-hydroxybenzylidene)amino]-3-methyl-1<i>H</i>-1,2,4-\
triazole-5(4<i>H</i>)-thione and a redetermination of
4-amino-3-methyl-1<i>H</i>-1,2,4-triazole-5(4<i>H</i>)-thione
;
loop_
    _publ_author_name
    _publ_author_footnote
    _publ_author_address
    'Manjula, Padmanabha S.' .
;
Department of Chemistry,
P. A. College of Engineering,
Nadupadavu, Montepadavu 574 153,
Mangaluru, D. K.,
India
;
    'Sarojini, Balladka K.' .
;
Department of Industrial Chemistry,
Mangalore University,
Mangalagangothri 574 199,
Mangaluru, D. K.,
India
;
    'Yathirajan, Hemmige S.' .
;
Department of Studies in Chemistry,
University of Mysore,
Manasagangotri, Mysore 570 006,
India
;
    'Akkurt, Mehmet' .
;
Department of Physics,
Faculty of Sciences,
Erciyes University,
38039 Kayseri,
Turkey
;
    'Ersanl\?i, Cem C\"uneyt' .
;
Department of Physics,
Faculty of Arts and Sciences,
Sinop University,
57010 Sinop,
Turkey
;
    'Glidewell, Christopher' .
;    School of Chemistry, University of St Andrews,
     Fife KY16 9ST, Scotland
;
_publ_section_synopsis
;
The non-H atoms in the molecules of three closely-related
4-amino-3-methyl-1<i>H</i>-1,2,4-triazole-5-thiones are either exactly or very
nearly co-planar, and the compounds exhibit hydrogen-bonded supramolecular
assembly in two, one or zero dimensions.
;
data_I
_database_code_depnum_ccdc_archive 'CCDC 1415406'
_audit_creation_method     SHELXL2014
_chemical_name_systematic
;
4-Amino-3-methyl-1<i>H</i>-1,2,4-triazole-5(4<i>H</i>)-thione
;
_chemical_name_common     ?
_chemical_formula_moiety     'C3 H6 N4 S'
_chemical_formula_sum     'C3 H6 N4 S'
_chemical_formula_iupac     'C3 H6 N4 S'
_chemical_formula_weight     130.18
_chemical_melting_point     ?
_shelx_space_group_comment
;
The symmetry employed for this shelxl refinement is uniquely defined
by the following loop, which should always be used as a source of
symmetry information in preference to the above space-group names.
They are only intended as comments.
;
_space_group_crystal_system     orthorhombic
_space_group_name_H-M_alt     'P b c m'
_space_group_name_Hall     '-P 2c 2b'
loop_
    _space_group_symop_operation_xyz
    'x, y, z'
    '-x, -y, z+1/2'
    '-x, y+1/2, -z+1/2'
    'x, -y+1/2, -z'
    '-x, -y, -z'
    'x, y, -z-1/2'
    'x, -y-1/2, z-1/2'
    '-x, y-1/2, z'
_cell_length_a     8.8682(6)
_cell_length_b     9.8230(6)
_cell_length_c     6.5427(4)
_cell_angle_alpha     90
_cell_angle_beta     90
_cell_angle_gamma     90
_cell_volume     569.95(6)
_cell_formula_units_Z     4
_cell_measurement_reflns_used     753
_cell_measurement_theta_min     4.149
_cell_measurement_theta_max     28.298
_cell_measurement_temperature     296(2)
_exptl_crystal_description     block
_exptl_crystal_colour     colourless
_exptl_crystal_size_max     0.24
_exptl_crystal_size_mid     0.18
_exptl_crystal_size_min     0.15
_exptl_crystal_density_diffrn     1.517
_exptl_crystal_density_meas     ?
_exptl_crystal_density_method     ?
_exptl_crystal_F_000     272
_exptl_absorpt_coefficient_mu     0.455
_exptl_absorpt_correction_type     multi-scan
_exptl_absorpt_process_details
;
(SADABS; Sheldrick, 2003)
;
_shelx_estimated_absorpt_T_min     0.899
_shelx_estimated_absorpt_T_max     0.935
_exptl_absorpt_correction_T_min     0.876
_exptl_absorpt_correction_T_max     0.934
_exptl_special_details     ?
_diffrn_ambient_temperature     296(2)
_diffrn_radiation_type     MoK\a
_diffrn_radiation_wavelength     0.71073
_diffrn_radiation_monochromator     'graphite'
_diffrn_measurement_device_type     'Bruker APEXII CCD'
_diffrn_measurement_method     '\f and \w scans'
_diffrn_detector_area_resol_mean     ?
_diffrn_reflns_number     5602
_diffrn_reflns_av_R_equivalents     0.0191
_diffrn_reflns_theta_min     4.149
_diffrn_reflns_theta_max     28.296
_diffrn_reflns_theta_full     25.242
_diffrn_measured_fraction_theta_max     0.977
_diffrn_measured_fraction_theta_full     0.972
_diffrn_reflns_limit_h_min     -11
_diffrn_reflns_limit_h_max     11
_diffrn_reflns_limit_k_min     -12
_diffrn_reflns_limit_k_max     13
_diffrn_reflns_limit_l_min     -8
_diffrn_reflns_limit_l_max     8
_diffrn_standards_number     0
_diffrn_standards_interval_count     ?
_diffrn_standards_decay_%     ?
_refine_special_details     ?
_reflns_number_total     753
_reflns_number_gt     687
_reflns_threshold_expression     'I > 2\s(I)'
_refine_ls_structure_factor_coef     Fsqd
_refine_ls_matrix_type     full
_refine_ls_R_factor_all     0.0383
_refine_ls_R_factor_gt     0.0341
_refine_ls_wR_factor_gt     0.0812
_refine_ls_wR_factor_ref     0.0857
_refine_ls_goodness_of_fit_ref     1.138
_refine_ls_restrained_S_all     1.138
_refine_ls_number_reflns     753
_refine_ls_number_parameters     55
_refine_ls_number_restraints     0
_refine_ls_hydrogen_treatment     mixed
_refine_ls_weighting_scheme     calc
_refine_ls_weighting_details
              'w=1/[\s^2^(Fo^2^)+(0.0324P)^2^+0.3610P] where P=(Fo^2^+2Fc^2^)/3'
_atom_sites_solution_hydrogens     mixed
_atom_sites_solution_primary     ?
_atom_sites_solution_secondary     ?
_refine_ls_shift/su_max     0.000
_refine_ls_shift/su_mean     0.000
_refine_diff_density_max     0.332
_refine_diff_density_min     -0.287
_refine_ls_extinction_method     none
_refine_ls_extinction_coef     .
loop_
    _atom_type_symbol
    _atom_type_description
    _atom_type_scat_dispersion_real
    _atom_type_scat_dispersion_imag
    _atom_type_scat_source
    'C' 'C' 0.0033 0.0016
                         'International Tables Vol C Tables 4.2.6.8 and 6.1.1.4'
    'H' 'H' 0.0000 0.0000
                         'International Tables Vol C Tables 4.2.6.8 and 6.1.1.4'
    'N' 'N' 0.0061 0.0033
                         'International Tables Vol C Tables 4.2.6.8 and 6.1.1.4'
    'S' 'S' 0.1246 0.1234
                         'International Tables Vol C Tables 4.2.6.8 and 6.1.1.4'
_computing_data_collection
;
APEX2 (Bruker, 2007)
;
_computing_cell_refinement
;
SAINT (Bruker, 2007)
;
_computing_data_reduction
;
SAINT (Bruker, 2007)
;
_computing_structure_solution
;
SHELXS97 (Sheldrick, 2008)
;
_computing_structure_refinement
;
SHELXL2014 (Sheldrick, 2015)
;
_computing_molecular_graphics
;
PLATON (Spek, 2009)
;
_computing_publication_material
;
SHELXL2014 (Sheldrick, 2015) and PLATON (Spek, 2009)
;
loop_
    _atom_site_type_symbol
    _atom_site_label
    _atom_site_fract_x
    _atom_site_fract_y
    _atom_site_fract_z
    _atom_site_U_iso_or_equiv
    _atom_site_adp_type
    _atom_site_calc_flag
    _atom_site_occupancy
    _atom_site_disorder_assembly
    _atom_site_disorder_group
    N N1 0.34731(19) 0.79125(16) 0.2500 0.0287(4) Uani d 1 . .
    H H1 0.399(3) 0.867(3) 0.2500 0.034 Uiso d 1 . .
    N N2 0.1908(2) 0.79840(18) 0.2500 0.0344(4) Uani d 1 . .
    C C3 0.1491(2) 0.6716(2) 0.2500 0.0292(4) Uani d 1 . .
    N N4 0.27162(18) 0.58666(16) 0.2500 0.0240(3) Uani d 1 . .
    C C5 0.4000(2) 0.66435(18) 0.2500 0.0230(4) Uani d 1 . .
    C C31 -0.0098(3) 0.6251(3) 0.2500 0.0484(7) Uani d 1 . .
    H H31A -0.0407 0.6056 0.1125 0.073 Uiso calc 0.5 . .
    H H31B -0.0729 0.6952 0.3058 0.073 Uiso calc 0.5 . .
    H H31C -0.0187 0.5443 0.3317 0.073 Uiso calc 0.5 . .
    N N41 0.2626(2) 0.44381(17) 0.2500 0.0324(4) Uani d 1 . .
    H H41 0.314(2) 0.4133(18) 0.144(3) 0.039 Uiso d 1 . .
    S S51 0.58144(5) 0.61399(5) 0.2500 0.02978(19) Uani d 1 . .
loop_
    _atom_site_aniso_label
    _atom_site_aniso_U_11
    _atom_site_aniso_U_22
    _atom_site_aniso_U_33
    _atom_site_aniso_U_12
    _atom_site_aniso_U_13
    _atom_site_aniso_U_23
    N1 0.0302(8) 0.0168(7) 0.0392(9) -0.0006(6) 0.000 0.000
    N2 0.0326(9) 0.0241(8) 0.0464(10) 0.0057(7) 0.000 0.000
    C3 0.0255(9) 0.0285(9) 0.0336(10) 0.0028(7) 0.000 0.000
    N4 0.0237(7) 0.0188(7) 0.0295(8) -0.0031(6) 0.000 0.000
    C5 0.0287(9) 0.0180(8) 0.0222(8) -0.0023(7) 0.000 0.000
    C31 0.0225(10) 0.0463(13) 0.0763(19) 0.0014(9) 0.000 0.000
    N41 0.0307(9) 0.0162(7) 0.0502(11) -0.0030(6) 0.000 0.000
    S51 0.0243(3) 0.0224(3) 0.0426(3) -0.00037(16) 0.000 0.000
_geom_special_details
;
All e.s.d.'s (except the e.s.d. in the dihedral angle between two l.s. planes)
are estimated using the full covariance matrix. The cell e.s.d.'s are taken
into account individually in the estimation of e.s.d.'s in distances, angles
and torsion angles; correlations between e.s.d.'s in cell parameters are only
used when they are defined by crystal symmetry. An approximate (isotropic)
treatment of cell e.s.d.'s is used for estimating e.s.d.'s involving l.s.
planes.
;
loop_
    _geom_bond_atom_site_label_1
    _geom_bond_atom_site_label_2
    _geom_bond_site_symmetry_2
    _geom_bond_distance
    _geom_bond_publ_flag
    N1 C5 . 1.331(2) ?
    N1 N2 . 1.390(2) ?
    N1 H1 . 0.88(3) ?
    N2 C3 . 1.299(3) ?
    C3 N4 . 1.370(3) ?
    C3 C31 . 1.481(3) ?
    N4 C5 . 1.371(2) ?
    N4 N41 . 1.406(2) ?
    C5 S51 . 1.6833(19) ?
    C31 H31A . 0.9600 ?
    C31 H31B . 0.9600 ?
    C31 H31C . 0.9600 ?
    N41 H41 . 0.883(19) ?
loop_
    _geom_angle_atom_site_label_1
    _geom_angle_atom_site_label_2
    _geom_angle_atom_site_label_3
    _geom_angle_site_symmetry_1
    _geom_angle_site_symmetry_3
    _geom_angle
    _geom_angle_publ_flag
    C5 N1 N2 . . 113.45(16) ?
    C5 N1 H1 . . 128.0(16) ?
    N2 N1 H1 . . 118.6(16) ?
    C3 N2 N1 . . 103.63(16) ?
    N2 C3 N4 . . 110.99(17) ?
    N2 C3 C31 . . 124.50(19) ?
    N4 C3 C31 . . 124.51(19) ?
    C3 N4 C5 . . 108.65(17) ?
    C3 N4 N41 . . 124.25(16) ?
    C5 N4 N41 . . 127.11(16) ?
    N1 C5 N4 . . 103.28(16) ?
    N1 C5 S51 . . 127.64(15) ?
    N4 C5 S51 . . 129.08(14) ?
    C3 C31 H31A . . 109.5 ?
    C3 C31 H31B . . 109.5 ?
    H31A C31 H31B . . 109.5 ?
    C3 C31 H31C . . 109.5 ?
    H31A C31 H31C . . 109.5 ?
    H31B C31 H31C . . 109.5 ?
    N4 N41 H41 . . 108.0(12) ?
loop_
    _geom_torsion_atom_site_label_1
    _geom_torsion_atom_site_label_2
    _geom_torsion_atom_site_label_3
    _geom_torsion_atom_site_label_4
    _geom_torsion_site_symmetry_1
    _geom_torsion_site_symmetry_2
    _geom_torsion_site_symmetry_3
    _geom_torsion_site_symmetry_4
    _geom_torsion
    _geom_torsion_publ_flag
    C5 N1 N2 C3 . . . . 0.0 ?
    N1 N2 C3 N4 . . . . 0.0 ?
    N1 N2 C3 C31 . . . . 180.0 ?
    N2 C3 N4 C5 . . . . 0.0 ?
    C31 C3 N4 C5 . . . . 180.0 ?
    N2 C3 N4 N41 . . . . 180.0 ?
    C31 C3 N4 N41 . . . . 0.0 ?
    N2 N1 C5 N4 . . . . 0.0 ?
    N2 N1 C5 S51 . . . . 180.0 ?
    C3 N4 C5 N1 . . . . 0.0 ?
    N41 N4 C5 N1 . . . . 180.0 ?
    C3 N4 C5 S51 . . . . 180.0 ?
    N41 N4 C5 S51 . . . . 0.0 ?
loop_
    _geom_hbond_atom_site_label_D
    _geom_hbond_atom_site_label_H
    _geom_hbond_atom_site_label_A
    _geom_hbond_site_symmetry_A
    _geom_hbond_distance_DH
    _geom_hbond_distance_HA
    _geom_hbond_distance_DA
    _geom_hbond_angle_DHA
    _geom_hbond_publ_flag
    N1 H1 S51 3_655 0.87(3) 2.43(3) 3.2326(17) 153(2) no
    N41 H41 S51 2_664 0.882(19) 2.753(19) 3.5968(8) 160.6(16) no
_shelx_hkl_file
;
   0   0  -1   77.49    2.10
   0   0   1   65.99    2.10
   0   0   3  -11.80    0.60
   0   0  -3  -12.40    0.60
   0   0  -3  -11.50    0.50
   0   0  -5    0.50    0.80
   0   0  -5   -0.60    0.90
   0   0   5    0.10    0.90
   0   0   6 9038.30  207.98
   0   0  -6 8861.11  207.78
   0   0  -6 9007.70  207.98
   0   0  -7    1.40    1.30
   0   0  -7   -0.50    1.20
   0   0   7   -0.90    1.10
   0   0  -8 2378.36   56.89
   1   0   1   -1.20    0.20
   1   0  -1   -1.50    0.30
  -1   0   1   -1.10    0.30
  -1   0   1   -1.60    0.20
   1   0  -1   -1.20    0.40
  -1   0  -3    0.40    0.50
   1   0  -3    0.60    0.60
  -1   0   3   -0.20    0.60
   1   0   3    0.00    0.50
   1   0  -4 2718.33   63.89
  -1   0   4 2740.63   64.19
   1   0  -4 2678.43   63.99
  -1   0  -4 2720.33   63.59
   1   0   4 2754.52   63.69
  -1   0  -4 2750.32   63.39
  -1   0  -5    1.00    0.70
   1   0  -5   -1.00    0.90
   1   0   5   -1.00    0.80
  -1   0   5    0.10    1.10
   1   0  -5   -1.00    0.90
   1   0   6  943.11   24.90
   1   0  -6 1037.30   25.80
  -1   0   6 1038.60   25.80
   1   0  -6 1060.39   25.60
  -1   0  -6 1118.29   25.20
  -1   0  -6 1016.80   24.90
   1   0  -7   -2.10    1.30
  -1   0   7   -2.10    1.40
  -1   0  -7    0.80    1.10
  -1   0  -8  329.37    9.80
  -1   0   8  285.57   10.70
   1   0  -8  309.37   10.80
   2   0   0 1670.63   39.00
  -2   0   0 1661.43   39.10
   2   0   0 1658.53   39.10
   2   0  -1   -0.10    0.40
  -2   0   1   -0.60    0.30
  -2   0  -1   -0.80    0.30
   2   0   1   -0.70    0.30
  -2   0   1   -0.90    0.40
   2   0  -2 1297.67   31.00
   2   0  -2 1325.97   30.90
  -2   0   2 1277.17   30.70
  -2   0  -2 1305.37   30.40
  -2   0  -2 1228.18   30.60
  -2   0   2 1325.27   31.10
  -2   0  -4  236.98    6.00
  -2   0   4  231.38    7.20
   2   0  -4  238.28    7.10
   2   0  -4  214.88    7.00
   2   0   5    0.80    0.90
   2   0  -5   -1.00    1.10
  -2   0  -5   -0.30    0.60
  -2   0   6   23.60    4.00
   2   0  -6   24.80    3.70
  -2   0  -7   -1.40    1.00
   2   0  -7   -0.70    1.60
  -2   0   8    8.00    2.20
  -2   0  -8    7.80    2.00
  -3   0   0 3153.48   74.09
   3   0   0 3173.28   73.99
  -3   0   0 3209.78   73.99
   3   0   0 3093.89   73.79
  -3   0   1   -3.20    0.60
   3   0   1   -2.60    0.60
  -3   0  -1   -3.30    0.60
   3   0   1   -2.30    0.50
   3   0  -1   -3.20    0.70
   3   0  -1   -3.70    0.60
   3   0   2  959.60   23.10
  -3   0   2  946.81   23.70
   3   0   2  906.31   22.50
   3   0  -2  968.00   23.50
   3   0  -2  969.80   23.60
  -3   0  -2  983.00   23.00
  -3   0   2  947.41   23.40
   3   0   3   -0.20    0.70
   3   0  -3    0.90    1.10
  -3   0  -3   -0.80    0.70
  -3   0   3   -2.30    1.10
   3   0   4  112.19    3.60
   3   0  -4  111.29    4.80
   3   0  -4  105.79    4.70
  -3   0  -4  108.89    3.70
   3   0   4  106.59    3.70
  -3   0   4  103.49    5.10
  -3   0  -5    0.60    0.80
   3   0   5    1.70    0.80
   3   0  -5    1.70    1.50
  -3   0  -6   24.20    2.80
   3   0  -6   16.10    1.90
  -3   0   6   20.60    4.40
   3   0  -6   21.60    4.00
   3   0  -7    1.60    1.90
  -3   0  -7    1.50    1.20
   3   0  -7   -3.20    2.50
  -3   0   8    5.70    2.40
   3   0  -8    1.00    2.00
   4   0   0  357.46    9.50
  -4   0   0  341.97    9.80
   4   0   0  356.46    9.80
  -4   0   0  347.97    9.70
   4   0  -2  460.25   12.50
   4   0  -2  461.35   12.70
  -4   0   2  461.55   12.90
   4   0   2  452.55   11.60
   4   0   2  469.05   12.10
   4   0   2  467.95   11.60
  -4   0  -2  471.35   12.20
  -4   0   2  461.15   12.50
   4   0   3    1.00    0.90
  -4   0   3   -0.80    1.40
   4   0   3   -0.40    0.80
  -4   0   3   -0.90    1.00
   4   0  -3   -1.60    1.00
  -4   0  -3   -0.40    0.80
   4   0   4  373.46    9.90
   4   0  -4  370.16   11.00
  -4   0   4  375.96   11.50
  -4   0  -4  366.26   10.10
   4   0   4  365.16    9.90
   4   0  -4  369.36   11.10
  -4   0   5   -2.10    1.80
   4   0   5    0.80    1.00
   4   0  -5    1.10    1.60
   4   0   5   -0.30    0.90
   4   0  -5   -1.10    1.40
  -4   0   6  186.88    8.40
   4   0  -6  191.48    8.00
   4   0  -6  187.38    7.80
   4   0  -7   -1.00    2.10
   4   0  -7    0.70    2.20
  -4   0   7    3.30    2.40
   4   0  -8   62.59    7.30
  -4   0   8   75.19    8.40
  -5   0   0 8871.61  204.78
  -5   0   0 8736.23  204.98
   5   0   1    2.30    0.90
  -5   0  -1    2.40    1.30
  -5   0   1    2.90    1.30
   5   0   2 6393.76  149.49
  -5   0   2 6322.77  150.28
  -5   0   2 6448.55  150.08
   5   0  -2 6348.56  149.99
  -5   0  -2 6673.63  149.59
   5   0  -2 6270.77  149.79
  -5   0   3    1.50    1.60
   5   0  -3    3.00    1.40
   5   0  -3    2.10    1.20
  -5   0  -3    1.30    1.10
  -5   0  -4 3068.39   71.39
  -5   0   4 2965.90   72.59
   5   0  -4 3044.50   72.19
   5   0   4 2980.80   71.09
   5   0   4 2958.10   71.09
   5   0  -4 3082.29   72.49
   5   0  -5    2.70    2.10
   5   0  -5   -0.60    1.70
   5   0   5    1.00    1.00
   5   0   5   -1.30    1.10
  -5   0   5   -0.70    2.00
   5   0   6  954.20   23.60
   5   0  -6  996.10   26.20
   5   0   6  978.50   23.60
  -5   0   6  972.30   26.60
   5   0  -6  985.20   30.50
   5   0  -7   -1.70    1.90
   5   0  -7    0.40    2.70
  -5   0   7    1.80    2.50
   6   0   0 2282.47   56.59
  -6   0   0 2442.06   57.09
   6   0   0 2408.36   57.09
  -6   0   0 2334.17   57.19
   6   0  -1   -0.70    1.00
   6   0  -1   -0.90    1.40
  -6   0   1    0.20    1.20
   6   0   1   -1.20    1.10
   6   0   2 1862.01   52.29
  -6   0   2 2089.99   50.79
   6   0  -2 2077.09   50.19
   6   0  -2 2144.79   50.59
  -6   0   2 2142.29   50.39
   6   0   2 2075.49   49.20
  -6   0  -2 2062.19   51.79
  -6   0   3   -1.70    1.30
   6   0   3    0.50    1.20
   6   0  -3   -0.40    1.30
   6   0   3   -1.00    0.70
   6   0   3   -1.00    0.70
  -6   0  -4 1214.68   34.00
  -6   0   4 1308.37   33.80
   6   0  -4 1283.87   33.30
   6   0   4 1287.17   32.10
  -6   0   4 1335.47   33.00
   6   0  -4 1332.17   33.20
   6   0   4 1324.27   32.10
   6   0  -5   -1.90    1.70
   6   0  -5   -1.60    2.10
   6   0   5    1.30    1.30
   6   0   5   -1.00    1.30
   6   0   6  524.95   14.10
   6   0  -6  560.44   16.80
   6   0   6  529.35   14.00
   6   0  -6  525.65   17.00
  -6   0   6  535.95   17.40
  -6   0   7   -2.90    2.90
   6   0  -7   -2.90    2.10
  -7   0   0 5290.07  125.99
   7   0   0 5249.77  125.89
  -7   0   0 5586.14  125.99
   7   0   0 5208.68  125.29
   7   0  -1    0.60    1.60
   7   0   1    1.30    1.30
  -7   0   1    2.80    1.60
  -7   0   1    2.20    2.00
   7   0  -1    1.50    1.40
  -7   0  -1    0.50    1.60
   7   0   1    4.20    1.80
   7   0   2 4197.58  100.19
  -7   0   2 4265.27  100.69
   7   0  -2 4244.78  100.89
  -7   0   2 4229.38  101.09
  -7   0  -2 4434.76  100.49
   7   0  -2 4093.99  100.39
   7   0   2 4152.28   99.39
  -7   0  -3   -0.20    1.70
   7   0   3    1.30    0.90
  -7   0   3   -2.10    2.10
  -7   0   3    0.70    1.70
   7   0  -3   -0.20    2.20
   7   0   3    0.80    1.50
   7   0   3   -1.20    0.90
  -7   0   4 2279.57   55.19
  -7   0  -4 2299.17   54.59
  -7   0   4 2056.29   56.39
   7   0  -4 2314.67   55.59
   7   0   4 2230.88   54.19
   7   0   4 2266.77   54.19
   7   0  -4 2240.78   55.59
  -7   0   5   -3.50    2.50
   7   0   5    0.50    1.50
   7   0   5    0.00    1.50
   7   0  -5   -0.60    1.90
  -7   0   6  887.41   25.60
   7   0   6  830.52   22.00
   7   0  -6  864.31   24.40
  -7   0   7   -2.70    3.20
   8   0   0   19.30    3.90
  -8   0   0   15.50    2.30
  -8   0   0   23.20    5.10
   8   0   0   13.70    1.90
  -8   0   1   -2.30    1.70
   8   0   1   -1.00    1.10
   8   0  -1    2.40    1.60
   8   0   1    4.50    2.50
  -8   0   2    9.20    3.40
   8   0  -2    7.70    2.10
   8   0  -2    5.80    1.80
   8   0   2    8.80    2.00
  -8   0   2    6.50    2.10
  -8   0  -2    9.20    2.00
   8   0   2   11.00    1.50
   8   0  -3    3.40    2.50
  -8   0  -3   -1.00    1.80
  -8   0   3   -2.10    1.90
   8   0   3    0.10    0.90
   8   0   3    0.40    1.00
   8   0  -4    1.90    2.00
   8   0   4    2.00    2.00
   8   0   4    2.30    2.00
  -8   0   4    3.80    2.70
  -8   0  -4    3.40    2.10
  -8   0   4    3.40    2.20
   8   0  -5   -1.70    2.00
  -8   0   5   -3.90    3.00
   8   0   5   -2.20    1.80
   8   0   5   -1.70    1.70
  -8   0   6    2.70    3.30
   8   0  -6   -1.60    2.30
   9   0   0  131.99    7.10
   9   0   0  132.29    7.70
  -9   0   0  120.59    8.20
  -9   0  -2  117.99    8.60
   9   0   2  120.79    6.20
  -9   0   2  122.79    8.70
   9   0   2  120.39    8.20
   9   0  -2  125.69    7.50
  -9   0   2  110.59    9.40
  -9   0   3   -2.60    2.80
  -9   0  -3   -2.00    2.40
   9   0   3    0.50    2.20
   9   0   4   88.69    7.00
   9   0   4   97.89    9.00
  -9   0   4   94.39    9.40
   9   0   5   -0.20    2.20
  -9   0   5    0.20    3.60
   9   0  -5   -2.20    2.30
  10   0   0   96.29    7.50
  10   0  -1   -0.70    2.00
  10   0   2   63.19   10.30
  10   0  -2   90.29    8.00
 -10   0   2   85.59    9.10
 -10   0   3   -2.60    3.30
  10   0  -3   -0.70    2.40
  10   0   4   39.60    7.40
  10   0  -4   36.00    8.10
  11   0   0   18.30    2.70
  11   0   2   19.50    2.50
  11   0  -2   18.60    3.10
 -11   0   3   -1.90    5.60
   0   1  -1   -1.50    0.20
   0   1   1   -1.70    0.30
   0   1   1   -1.40    0.20
   0  -1  -1   -1.90    0.30
   0  -1   2   -0.80    0.50
   0   1   3    4.50    0.80
   0  -1  -5    1.60    1.10
   0   1   5    2.20    1.10
   0  -1  -7    2.90    1.90
   0   1   7    2.40    1.60
   0   1  -7    3.20    1.20
   0   1   8   -1.00    2.00
   0   1  -8   -2.70    1.80
  -1   1   3  624.44   15.60
   1   1  -3  618.84   15.10
  -1  -1  -3  623.14   15.10
  -1  -1  -3  642.34   15.30
   1   1  -3  619.94   15.20
  -1   1   3  612.54   15.10
   1  -1  -3  626.94   15.40
  -1  -1   3  610.14   15.30
   1   1   3  610.14   15.30
   1  -1  -3  628.34   15.60
   1   1  -4 1909.01   44.90
  -1   1   4 1949.90   45.50
  -1  -1  -4 1883.31   44.70
  -1  -1  -4 1901.71   45.00
   1   1  -4 1871.71   44.80
   1   1   4 1876.11   45.00
   1  -1  -4 1915.61   45.30
  -1  -1   4 1852.81   44.90
   1  -1  -4 1950.50   45.10
   1   1  -5   81.59    3.70
  -1   1   5   91.39    4.50
  -1  -1  -5   87.29    3.90
   1   1  -5   89.19    3.90
  -1  -1  -5   88.59    3.80
   1  -1  -5   84.19    4.20
  -1  -1   5   72.09    3.80
   1   1   5   87.29    4.00
  -1  -1  -6  370.76   10.90
  -1   1   6  420.56   11.70
  -1  -1  -6  426.26   10.90
   1   1  -6  351.96   11.10
   1   1  -6  415.66   10.70
   1  -1  -6  424.96   11.40
  -1  -1   6  347.47   10.70
   1  -1  -6  422.36   11.50
   1   1   6  331.67   11.00
  -1  -1  -7   31.90    3.50
   1   1  -7   29.00    3.20
  -1   1   7   27.00    4.90
  -1  -1  -7   27.80    4.00
   1   1  -7   25.40    4.30
   1   1   7   30.30    3.80
  -1   1  -7   30.60    3.50
  -1   1   8  117.49    6.70
  -1  -1  -8  124.39    6.40
  -1   1  -8  126.49    8.10
   1  -1  -8  133.19    7.30
   2  -1   0 1630.04   38.00
   2  -1   0 1607.84   37.80
   2   1   0 1575.24   37.90
  -2   1   0 1611.84   37.90
  -2   1   0 1607.04   38.00
   2   1   0 1595.14   38.00
  -2   1   1 2006.50   47.50
   2  -1   1 2052.29   47.00
   2   1  -1 1953.50   47.30
  -2   1   1 2007.50   47.30
   2   1  -1 2028.40   47.40
  -2  -1   1 2008.40   47.40
   2  -1  -1 2008.30   47.30
  -2   1  -1 2029.00   46.90
   2   1   1 1996.50   47.10
  -2   1  -1 1901.41   47.30
   2  -1  -1 2047.50   47.50
   2   1   1 2019.20   47.30
   2   1   1 2068.39   47.20
   2   1  -2  977.50   23.40
  -2  -1  -2  957.20   23.00
  -2   1   2  983.00   23.40
   2   1  -2  952.10   23.30
   2  -1   2  977.00   22.70
  -2   1   2  964.50   23.60
   2   1   2  940.31   22.80
   2  -1  -2  981.20   23.60
   2   1   2  950.30   23.20
   2  -1  -2  966.30   23.40
   2   1   2  960.20   22.90
  -2   1  -2  944.51   22.60
  -2  -1   2  994.90   23.50
  -2  -1  -3 1327.17   32.80
   2   1  -3 1393.76   33.30
  -2  -1  -3 1413.16   33.20
  -2   1   3 1404.86   33.30
  -2   1   3 1413.96   33.70
   2   1  -3 1385.46   33.40
   2  -1  -3 1387.96   33.40
   2   1   3 1340.07   33.10
   2  -1  -3 1448.26   33.60
  -2  -1   3 1394.66   33.50
   2   1  -4  400.56   10.70
   2   1  -4  392.06   10.70
  -2   1   4  403.96   11.20
  -2  -1  -4  386.36   10.50
  -2   1   4  398.26   10.30
  -2  -1  -4  397.66   10.20
   2   1   4  365.46   10.40
   2  -1  -4  414.06   11.00
  -2  -1   4  397.86   10.80
   2  -1  -4  403.26   10.90
  -2  -1  -5  559.94   13.40
   2   1  -5  517.95   13.70
  -2   1   5  511.95   14.30
  -2  -1  -5  493.85   13.10
   2   1  -5  519.95   13.80
   2  -1  -5  501.95   14.00
   2   1   5  509.85   13.30
  -2  -1   5  498.45   13.80
   2  -1  -5  513.85   14.10
  -2  -1  -6  131.89    5.10
  -2   1   6  144.79    6.50
   2   1  -6  134.49    5.60
   2  -1  -6  140.09    6.00
  -2  -1   6  121.39    5.60
   2  -1  -6  134.49    6.10
  -2   1   7  125.19    7.10
   2   1  -7  124.69    5.60
   2   1  -7  118.29    6.10
  -2  -1  -7  109.79    5.50
   2  -1  -7  129.79    6.40
  -2  -1   7  120.29    5.70
   2  -1  -7   99.59    6.60
   2   1   7  122.59    4.90
  -2   1   8   17.50    2.80
  -2  -1  -8   26.80    5.20
   2  -1  -8   14.00    2.80
   3   1   0 2482.65   59.29
   3   1   0 2534.35   59.39
  -3  -1   0 2539.55   59.39
   3  -1   0 2514.15   59.29
   3  -1   0 2494.45   59.09
  -3   1   0 2512.75   59.19
  -3   1   0 2561.94   59.39
   3   1  -2 1468.65   35.50
  -3   1   2 1499.75   35.80
   3   1  -2 1487.35   35.60
   3  -1   2 1486.05   34.90
  -3   1   2 1479.75   35.50
   3   1   2 1431.96   34.80
   3  -1  -2 1492.25   35.70
  -3   1  -2 1445.06   34.80
  -3  -1   2 1496.35   35.70
   3   1   2 1495.95   34.90
   3  -1  -2 1483.95   35.50
   3   1   2 1456.25   35.30
   3   1  -3 5652.43  131.99
   3   1  -3 5583.14  132.09
  -3   1   3 5712.13  131.99
  -3   1   3 5726.33  132.49
   3  -1  -3 5739.13  132.09
   3   1   3 5580.54  131.69
  -3  -1   3 5630.94  132.29
   3  -1  -3 5667.73  132.29
   3   1  -4  621.94   16.10
  -3  -1  -4  602.14   15.10
   3   1  -4  608.44   15.90
  -3   1   4  588.74   15.50
  -3   1   4  598.84   16.20
  -3  -1   4  597.44   16.00
   3  -1  -4  577.54   16.90
   3   1   4  589.94   15.20
  -3   1  -4  610.14   14.60
   3  -1  -4  602.24   15.90
  -3  -1  -5 1757.42   43.00
   3   1  -5 1863.61   43.80
   3   1  -5 1761.92   44.80
  -3   1   5 1880.51   44.50
  -3  -1   5 1790.42   44.00
  -3   1  -5 1738.53   42.40
   3   1   5 1813.02   43.10
   3  -1  -5 1828.12   44.10
   3  -1  -5 1834.32   43.90
   3   1  -6  183.68    7.10
  -3  -1  -6  180.18    6.30
  -3   1   6  189.28    8.00
   3   1  -6  184.58    7.00
   3  -1  -6  170.98    7.40
   3  -1  -6  177.18    7.30
  -3  -1   6  180.38    7.20
   3   1   6  169.08    5.90
   3   1  -7  511.75   14.60
  -3   1   7  480.05   15.20
   3   1  -7  511.55   15.20
  -3  -1  -7  512.85   13.70
   3  -1  -7  484.75   15.60
  -3  -1   7  474.65   14.40
   3   1   7  489.65   12.70
   3  -1  -7  480.25   14.70
  -3   1   8   20.90    3.20
   3  -1  -8   15.50    2.60
   4   1   0   12.10    2.00
   4  -1   0   16.20    2.10
   4  -1   0   15.00    2.00
  -4  -1   0   17.60    2.30
  -4   1   0   19.40    2.30
  -4   1   1 4112.89   96.29
   4  -1   1 4136.09   96.09
   4   1  -1 4101.79   96.49
  -4   1   1 4119.09   96.59
   4   1  -1 4005.50   96.29
  -4  -1  -1 4154.68   96.29
  -4  -1   1 4133.99   96.39
   4   1   1 4115.69   95.99
   4   1   1 4115.39   96.29
   4  -1  -1 4120.09   96.49
  -4   1  -1 4078.89   96.19
  -4   1  -1 4184.28   96.09
   4  -1  -1 4097.89   96.29
  -4  -1   1 4056.79   96.49
  -4  -1  -2  119.09    4.60
   4  -1   2  117.39    3.60
   4  -1   2  130.89    4.30
  -4   1   2  121.29    4.90
  -4   1   2  113.69    5.10
   4   1  -2  117.09    4.90
   4   1  -2  127.89    4.80
   4   1   2  111.99    4.40
   4   1   2  114.69    4.00
  -4  -1   2  120.39    4.70
   4   1   2  122.79    4.20
   4  -1  -2  118.59    4.90
   4  -1  -2  111.39    4.80
  -4  -1   2  113.99    5.00
  -4   1  -2  121.49    4.40
   4   1   2  118.99    4.50
   4   1  -3 2020.60   49.70
   4  -1   3 2042.60   48.20
  -4   1   3 2096.29   49.10
   4   1  -3 2063.69   49.20
  -4   1   3 2095.99   49.60
   4  -1  -3 2046.10   49.20
  -4   1  -3 2109.79   48.30
   4   1   3 2036.70   47.80
   4  -1  -3 2016.20   49.60
   4   1   3 2001.90   48.70
   4   1   3 1967.30   47.70
  -4  -1   3 2042.70   49.40
   4   1   3 2041.40   48.70
   4  -1   4  158.88    4.80
  -4   1   4  148.69    6.20
  -4   1   4  146.09    6.90
   4   1  -4  165.18    6.40
   4   1  -4  163.18    6.40
   4  -1   4  164.08    4.80
   4  -1  -4  152.48    6.50
   4   1   4  156.68    5.50
  -4  -1   4  150.28    6.50
   4  -1  -4  153.18    6.40
  -4   1  -4  156.38    5.20
   4   1   4  157.78    5.50
   4   1  -5  752.82   19.80
  -4   1   5  761.22   20.40
   4   1  -5  728.13   19.70
  -4   1   5  734.03   19.00
   4  -1  -5  751.12   19.80
  -4  -1   5  712.53   19.90
   4   1   5  743.23   18.60
  -4   1  -5  726.23   18.30
   4   1   5  712.93   18.60
   4  -1  -5  745.73   20.00
  -4   1   6   44.60    6.20
   4   1  -6   62.79    5.40
   4   1  -6   50.69    5.00
  -4  -1   6   59.69    5.60
   4   1   6   59.79    3.70
   4   1   6   52.69    3.40
   4  -1  -6   50.19    5.50
  -4   1   7  205.48    9.70
   4   1  -7  183.58   11.90
   4   1  -7  208.98    8.70
   4   1   7  198.08    6.30
   4   1   7  212.48    6.40
   4  -1  -7  221.58    9.20
   4  -1  -7  221.98   11.30
  -4  -1   7  206.58    9.20
  -4   1   8    7.10    3.10
   4   1  -8    8.10    2.30
   4  -1  -8    2.70    2.40
   5   1   0 6050.59  143.69
  -5   1   0 6153.78  143.99
  -5  -1   0 6277.77  143.89
  -5   1   0 6239.18  143.79
   5   1   0 6151.88  143.99
   5  -1   0 6069.49  143.89
  -5   1   1    1.80    1.40
   5   1  -1    1.50    1.10
  -5  -1  -1    1.60    1.10
   5   1  -1    2.80    2.00
  -5  -1   1    2.40    1.60
   5   1   1    2.30    1.00
  -5   1  -1    3.30    1.00
  -5   1  -1    0.50    1.30
   5   1   1    3.60    1.30
  -5  -1   1    5.00    1.20
   5  -1   2 4190.28   95.39
   5   1  -2 4108.19   95.59
   5  -1   2 4003.00   94.19
  -5   1   2 4007.10   95.79
  -5  -1  -2 4129.09   95.19
   5   1  -2 4036.30   95.39
   5   1   2 3896.81   94.79
  -5  -1   2 3906.51   95.59
  -5  -1   2 4034.60   95.39
   5  -1  -2 4055.59   95.59
  -5   1  -2 4121.89   94.89
   5   1   2 3983.90   94.59
   5  -1  -2 4055.69   95.29
   5   1   2 4067.49   95.19
   5   1  -3    2.30    1.30
  -5   1   3    0.60    1.20
   5  -1   3    2.20    1.00
  -5   1   3    0.80    1.70
   5   1  -3    1.20    1.40
   5   1   3    4.40    1.30
   5   1   3    1.80    0.70
  -5  -1   3    0.10    1.60
   5  -1  -3    1.10    1.50
   5  -1  -3    3.00    1.30
   5   1   3    3.90    1.30
   5  -1   4 1659.13   39.90
  -5   1   4 1680.63   41.10
   5  -1   4 1619.14   39.90
  -5   1   4 1669.33   41.90
   5   1  -4 1681.63   41.50
   5   1  -4 1680.13   41.30
   5  -1  -4 1701.43   41.60
  -5  -1   4 1635.14   41.60
   5   1   4 1625.54   40.40
   5  -1  -4 1700.73   41.30
  -5   1  -4 1724.73   40.30
   5   1   4 1677.43   40.50
   5  -1   5    3.70    0.90
  -5   1   5    1.60    2.30
   5   1  -5    2.50    1.90
   5   1  -5    0.30    1.90
  -5   1   5    0.60    1.90
   5  -1   5    2.40    1.00
  -5   1  -5    1.20    1.30
  -5  -1   5    2.80    2.10
   5  -1  -5    1.40    1.80
   5   1   5    2.60    1.30
   5   1   5    4.00    1.40
   5   1  -6  494.85   16.80
  -5   1   6  535.25   17.20
   5   1  -6  515.05   15.80
   5  -1  -6  521.85   15.90
   5  -1  -6  528.35   16.00
   5   1   6  513.25   13.80
  -5  -1   6  504.85   16.00
   5   1   6  525.95   14.00
   5   1  -7   -0.50    2.00
   5   1  -7    4.30    2.80
  -5   1   7   -2.40    2.70
  -5  -1   7    5.40    4.70
   5  -1  -7   -2.00    2.00
   5  -1  -7    0.10    2.90
  -6  -1   0  324.07   10.30
   6   1   0  332.77   10.30
   6  -1   0  331.17    9.80
   6   1   0  322.47   10.00
  -6   1   0  301.47   10.40
   6  -1   0  325.77   10.10
  -6   1   0  332.47   10.20
  -6   1   1 1022.40   25.90
   6  -1   1 1020.30   25.80
  -6   1   1 1012.70   26.20
  -6  -1  -1 1041.10   25.90
   6  -1   1 1010.20   25.10
   6   1  -1 1005.50   25.80
   6   1  -1 1006.70   26.00
  -6   1  -1  959.10   26.00
   6  -1  -1 1007.20   25.60
  -6   1  -1  997.70   25.70
  -6  -1   1  961.90   26.00
   6   1   1 1040.80   25.90
  -6  -1   1 1010.30   25.90
   6   1   1 1003.90   25.30
   6  -1  -1 1014.60   26.00
   6   1  -2  245.88    8.80
   6   1  -2  259.27    9.10
   6  -1   2  248.88    8.40
   6  -1   2  254.07    7.50
  -6   1   2  225.68    9.40
  -6   1   2  255.67    8.90
  -6  -1  -2  257.87    8.80
   6  -1  -2  251.47    8.60
  -6  -1   2  224.28    9.20
   6   1   2  251.77    7.90
   6   1   2  254.77    8.50
  -6  -1   2  251.47    8.90
  -6   1   3  368.56   11.60
   6   1  -3  356.36   11.60
  -6   1   3  356.86   12.30
   6   1  -3  362.76   11.50
   6  -1   3  366.66   10.50
  -6  -1   3  342.77   12.00
   6   1   3  350.66    9.80
   6   1   3  373.06    9.90
   6  -1  -3  359.86   11.40
   6  -1  -3  358.16   11.70
   6   1   3  361.56   11.00
  -6   1  -3  364.16   11.80
   6   1   3  359.26   10.90
   6   1  -4  103.09    6.50
   6  -1   4  100.49    5.00
   6   1  -4   95.99    6.50
  -6   1   4   92.49    7.70
   6  -1   4  103.89    4.70
  -6   1   4  114.19    6.70
  -6   1  -4  102.79    6.10
   6   1   4  103.49    5.40
   6   1   4  113.39    5.60
   6  -1  -4  107.79    7.60
   6  -1  -4  102.09    7.90
  -6  -1   4   87.79    7.30
  -6   1   5  115.59    7.10
   6   1  -5  126.49    7.10
   6  -1   5  127.79    4.80
   6  -1   5  120.39    5.00
   6   1  -5  117.09    7.60
   6  -1  -5  115.29    7.40
  -6  -1   5  115.79    8.00
   6  -1  -5  112.39    7.60
   6   1   5  129.49    5.80
   6   1  -6   37.80    6.70
   6   1  -6   37.10    7.50
   6  -1  -6   25.90    6.20
   6   1   6   40.30    4.70
   6   1   6   43.10    4.10
  -6  -1   6   35.00    7.60
   6  -1  -6   31.70    6.70
  -6   1   7   20.70    3.80
   6  -1  -7   21.40    3.60
  -7  -1   0  348.37   11.80
   7  -1   0  348.47   11.40
   7   1   0  354.06   11.20
  -7   1   0  350.66   11.60
   7  -1   0  354.76   11.00
   7   1   0  358.16   11.60
  -7   1   0  321.27   11.90
  -7  -1  -1  202.18    8.40
  -7   1   1  193.28    8.20
   7  -1   1  183.48    9.40
   7   1  -1  193.78    8.20
   7  -1   1  198.08    7.20
   7   1  -1  183.48    7.90
  -7   1   1  184.28    8.70
   7   1   1  193.08    7.40
  -7   1  -1  178.68    8.20
   7  -1  -1  193.08    8.20
  -7  -1   1  185.38    8.60
   7  -1  -1  189.48    7.70
  -7  -1   1  191.18    8.50
   7   1   1  184.38    8.00
  -7   1  -1  188.88    8.00
  -7   1   2  304.77   10.90
  -7  -1  -2  307.67   10.80
   7  -1   2  307.27    9.20
   7  -1   2  306.57   10.10
   7   1  -2  291.87   10.50
   7   1  -2  299.27   10.90
  -7   1   2  282.17   11.50
   7  -1  -2  295.17   10.80
  -7   1  -2  309.37   10.50
  -7  -1   2  286.87   11.40
   7   1   2  308.47    9.60
  -7  -1   2  303.67   10.80
   7  -1  -2  301.67   10.40
   7   1   2  311.17   10.30
  -7   1   3   98.89    7.90
   7  -1   3   87.09    4.00
  -7   1   3  104.39    7.00
   7  -1   3   98.39    3.90
   7  -1   3  107.79    5.50
   7   1  -3  103.19    8.10
   7   1  -3   91.99    8.10
   7   1   3  100.89    6.20
   7  -1  -3  104.69    6.90
   7   1   3  117.39    4.90
   7   1   3   98.29    4.70
   7   1   3  108.19    6.00
  -7  -1   3   97.39    7.40
   7  -1  -3  103.69    6.70
  -7   1  -3   97.39    6.50
  -7   1   4  136.09    8.00
   7  -1   4  131.59    6.40
   7  -1   4  136.19    8.00
  -7   1   4  131.49    9.10
   7   1  -4  121.19    8.40
   7   1  -4  117.39   10.00
   7   1   4  143.59    6.70
   7   1   4  142.29    6.60
   7  -1  -4  128.59    8.10
  -7   1  -4  124.99    7.20
   7  -1  -4  135.39    7.70
   7  -1   5   49.50    4.10
   7  -1   5   44.40    4.30
   7   1  -5   34.40    6.60
   7   1  -5   32.30    5.10
  -7   1   5   38.50    6.70
   7   1   5   43.90    5.10
  -7  -1   5   36.90    7.60
   7   1   5   43.20    4.80
  -7   1  -5   26.90    6.10
   7  -1  -5   31.10    6.60
  -7   1   6   19.90    3.80
   7  -1   6   21.50    3.10
   7   1  -6   18.30    3.00
   7  -1  -6   33.40    7.20
  -7  -1   6   24.10    4.10
  -8  -1   0  406.76   13.20
   8   1   0  421.96   17.40
   8  -1   0  388.56   14.20
   8   1   0  412.36   12.60
  -8   1   0  415.36   13.40
   8  -1   0  401.26   12.40
  -8   1   0  408.26   13.20
  -8   1   1   10.60    2.50
  -8   1   1    7.50    2.00
   8   1  -1    6.70    2.10
   8  -1   1   10.40    2.10
  -8  -1   1   10.70    2.20
   8   1   1    6.40    2.00
   8   1   1    9.40    1.60
  -8   1  -1    7.90    1.90
  -8   1  -1    7.60    2.20
  -8   1   2  278.97   11.50
   8  -1   2  294.27    8.90
   8  -1   2  276.57    9.80
  -8  -1  -2  289.77   10.50
   8   1  -2  285.97   10.70
  -8   1   2  268.37   10.80
   8   1  -2  280.77   10.20
  -8  -1   2  270.27   11.50
   8  -1  -2  276.37   10.20
   8   1   2  280.07   10.20
   8   1   2  292.37    9.30
  -8  -1   2  280.77   10.80
   8  -1  -2  284.27   10.70
  -8   1  -2  291.07   10.50
  -8   1   3   -1.10    1.90
   8  -1   3    1.70    0.90
   8  -1   3    1.40    1.60
   8   1  -3    2.80    3.50
  -8   1   3    1.60    2.50
   8   1  -3    2.60    1.90
  -8  -1   3    0.00    2.20
   8  -1  -3    1.50    2.40
  -8   1  -3    1.40    1.80
   8   1   3   -0.70    1.90
   8   1   3   -0.80    1.80
   8   1  -4  103.39    7.40
  -8   1   4   99.79    8.10
  -8   1   4  107.09    8.50
   8  -1   4   97.69    6.20
   8  -1   4   90.99    5.70
   8   1   4  107.89    6.50
   8  -1  -4   94.69    7.30
   8   1   4  100.99    6.60
  -8  -1   4   92.09    8.10
  -8   1  -4  115.89    7.40
  -8   1   5   -2.00    2.40
   8  -1   5    0.60    1.80
  -8   1   5    5.20    3.40
   8   1  -5   -1.70    2.00
   8  -1   5    2.00    1.90
   8  -1  -5   -3.00    2.40
  -8   1  -5   -1.00    2.20
   8   1   5   -1.80    1.90
  -8  -1   5   -1.70    2.80
   8   1   5   -0.10    2.00
  -8   1   6   15.30    3.70
   8   1  -6   11.70    2.90
   8   1   6   16.90    3.90
   8  -1  -6   14.20    3.00
  -8  -1   6   18.60    4.00
   9   1   0  481.25   14.80
   9  -1   0  479.65   14.60
   9  -1   0  466.95   15.30
  -9   1   0  478.75   15.60
  -9   1   0  491.55   15.80
  -9  -1   0  463.55   15.70
   9   1   0  461.95   15.60
  -9   1   1 1244.08   32.90
  -9  -1  -1 1233.98   32.70
   9   1  -1 1245.18   32.20
   9  -1   1 1300.87   31.50
   9  -1   1 1240.88   32.40
  -9   1   1 1258.17   33.20
  -9   1  -1 1231.88   32.60
   9  -1  -1 1258.27   32.10
  -9  -1   1 1188.38   34.30
   9   1   1 1250.47   32.80
   9   1   1 1087.09   34.50
   9   1  -2  404.16   13.50
  -9   1   2  397.96   14.70
   9  -1   2  395.46   13.10
   9  -1   2  396.16   11.90
  -9   1  -2  403.86   14.00
   9   1   2  396.06   13.50
   9   1   2  394.46   12.30
   9  -1  -2  393.66   13.30
   9  -1   3  951.00   25.20
   9   1  -3  874.61   24.50
   9  -1   3  798.32   24.10
   9  -1   3  810.62   21.80
  -9   1   3  891.51   25.80
   9   1   3  867.41   24.20
  -9   1  -3  878.41   24.50
  -9  -1   3  874.41   25.40
   9   1   3  882.91   22.40
   9   1   3  862.01   22.50
   9   1   3  860.21   25.90
   9  -1  -3  870.01   24.40
   9  -1   4  218.68    9.30
  -9   1   4  220.88   12.00
   9  -1   4  221.68    9.30
   9   1   4  216.38    9.80
  -9  -1   4  225.98   11.60
  -9   1  -4  227.98   11.00
  -9   1   5  397.16   16.30
   9  -1   5  382.36   12.70
   9   1  -5  389.86   14.70
  -9  -1   5  378.56   15.60
   9  -1  -5  382.46   14.70
 -10   1   0  809.52   23.90
  10  -1   0  817.22   22.70
  10   1   0  797.22   22.90
  10  -1   1 1330.47   33.50
 -10   1   1 1301.77   35.50
  10   1  -1 1287.17   34.40
  10  -1  -1 1285.77   34.10
  10   1   1 1289.17   33.70
  10   1  -2  652.53   20.60
  10  -1   2  624.14   17.70
 -10   1   2  641.74   20.90
  10  -1  -2  634.74   19.50
  10   1   2  632.74   18.40
 -10   1   3  845.92   26.20
  10  -1   3  830.32   21.60
  10   1  -3  873.11   25.00
  10   1   3  859.61   22.30
  10   1   3  817.32   23.10
  10   1   3  864.91   24.60
  10  -1  -3  858.41   24.70
  10   1  -4  333.37   14.10
  10  -1   4  326.97   12.70
 -10   1   4  340.87   15.10
  10  -1  -4  323.57   13.70
  10   1   4  328.27   12.90
  11  -1   0   15.50    2.70
 -11   1   1    9.80    4.20
  11   1  -1    8.20    2.60
  11  -1   1   10.50    2.30
  11   1   1   12.50    2.50
  11  -1  -1   11.40    2.80
  11   1  -2   16.30    3.10
  11  -1   2   15.70    2.20
 -11   1   2   12.50    4.30
  11  -1  -2   19.20    3.30
  11   1   2   18.10    2.50
 -11   1   3    9.30    4.10
  11   1   3   12.70    3.50
   0   2   0 1884.51   44.50
   0  -2   0 1895.21   44.20
   0   2   2 1483.75   33.50
   0  -2  -2 1411.16   33.70
   0   2   2 1406.16   33.80
   0  -2  -2 1390.86   33.50
   0   2  -2 1372.46   33.10
   0   2  -2 1397.96   33.10
   0  -2  -4  458.85   12.10
   0   2  -4  475.85   11.10
   0   2   4  449.46   12.50
   0  -2  -4  458.55   12.40
   0   2   4  464.35   11.40
   0  -2  -5 3952.60   97.49
   0  -2  -5 4402.16   97.49
   0   2   5 4119.69   97.69
   0   2   6   89.09    5.50
   0  -2  -6   95.29    5.80
   0  -2  -6  107.19    5.20
   0   2   7 1276.17   31.90
   0   2  -7 1221.38   31.00
   0  -2  -7 1294.27   31.80
   0  -2  -7 1281.67   31.70
   0   2   8   18.20    2.70
   0  -2  -8   29.30    5.70
  -1   2   0   64.39    2.30
  -1  -2   0   66.09    2.50
   1  -2   0   66.19    2.30
  -1   2   0   64.19    2.40
   1  -2   0   68.29    2.40
   1   2   0   62.89    2.40
   1   2   0   67.59    2.50
  -1   2   1 2683.33   61.69
  -1  -2  -1 2659.83   61.79
   1   2  -1 2601.54   61.69
  -1   2   1 2656.43   61.89
  -1   2  -1 2598.94   61.39
   1  -2  -1 2636.94   61.79
  -1   2   2   43.30    2.20
  -1  -2  -2   44.70    2.00
   1   2  -2   41.40    2.00
  -1   2   2   39.50    2.50
  -1  -2  -2   36.70    2.30
   1   2   2   36.80    2.30
   1  -2  -2   40.50    2.20
   1   2   2   43.10    2.00
  -1  -2  -3 2344.07   55.29
  -1   2   3 2318.37   55.09
  -1   2   3 2365.86   55.59
  -1  -2  -3 2326.77   54.99
   1   2  -3 2320.07   54.89
   1   2   3 2376.76   54.69
   1   2   3 2303.97   55.29
   1  -2  -3 2381.36   55.49
   1  -2  -3 2354.16   55.29
  -1   2   4   15.60    2.20
   1   2  -4   14.60    2.00
  -1  -2  -4   18.20    2.30
   1  -2  -4   15.10    2.70
   1  -2  -4   15.20    2.70
  -1  -2  -5 1123.69   28.10
   1   2  -5 1140.59   27.20
  -1   2   5 1117.19   28.00
  -1  -2  -5 1099.29   27.40
   1   2  -5 1097.89   26.70
   1   2   5 1108.19   27.60
   1  -2  -5 1107.59   27.70
   1  -2  -5 1095.89   27.50
  -1   2   6    4.20    1.70
   1   2  -6    1.90    1.00
  -1  -2  -6    4.10    1.20
   1  -2  -6    3.60    1.60
   1  -2  -6    1.70    1.40
   1   2  -7  389.26   11.40
  -1   2   7  389.76   12.50
  -1  -2  -7  399.16   11.60
  -1  -2  -7  369.36   11.70
   1  -2  -7  381.16   12.00
   1   2   7  374.76   11.80
   1  -2  -7  380.66   11.90
  -1   2   8    1.00    2.50
  -1  -2  -8    0.00    1.60
   1  -2  -8    1.70    2.30
   2  -2   0   27.80    1.60
  -2   2   0   28.70    1.70
  -2   2   0   21.50    1.50
   2   2   0   20.00    1.70
   2  -2   0   25.30    1.60
   2  -2   2   17.60    1.00
  -2  -2  -2   15.30    1.70
  -2   2   2   11.90    2.20
   2   2  -2   15.00    1.90
  -2  -2  -2   14.00    1.90
   2  -2  -2   12.90    1.90
  -2   2  -2   15.80    1.10
   2   2   2   14.80    1.50
   2   2   2   12.70    1.90
  -2   2   3 3269.77   75.09
   2   2  -3 3153.68   74.89
  -2  -2  -3 3255.07   75.19
  -2  -2  -3 3139.19   74.79
   2   2  -3 3221.98   75.09
  -2   2   3 3241.28   75.59
   2   2   3 3264.87   74.39
   2   2   3 3163.38   75.09
   2  -2  -3 3139.59   75.39
   2  -2  -3 3146.89   75.19
   2   2  -4    1.20    0.90
   2   2  -4   -0.10    0.90
  -2  -2  -4   -0.40    1.00
  -2   2   4   -0.70    0.90
  -2   2   4    1.50    1.30
  -2  -2   4    2.00    1.00
   2  -2  -4    1.50    1.10
   2  -2  -4   -0.60    1.00
   2   2   4    0.20    1.00
   2   2  -5  891.11   22.40
  -2  -2  -5  909.01   22.40
  -2   2   5  902.91   23.50
   2   2  -5  912.81   22.50
  -2  -2  -5  910.71   22.60
  -2   2   5  876.91   21.90
   2  -2  -5  910.51   22.90
   2  -2  -5  895.61   23.10
   2   2   5  888.21   22.60
  -2  -2  -6    2.10    1.20
   2   2  -6    1.50    1.20
  -2  -2  -6   -1.10    1.40
  -2   2   6    1.00    1.70
   2  -2  -6   -1.80    1.40
   2  -2  -6    0.50    1.60
  -2   2   7  197.18    9.00
  -2  -2  -7  212.28    7.60
   2   2  -7  203.78    7.70
   2   2  -7  209.78    6.80
   2  -2  -7  204.08    8.50
   2  -2  -7  188.68    8.50
   2   2   7  196.18    7.60
  -2  -2  -8    3.50    1.70
  -2   2   8    0.80    2.60
  -3   2   0  731.83   18.50
   3   2   0  744.43   18.70
   3  -2   0  758.52   18.60
  -3   2   0  750.52   18.70
   3   2   0  743.13   18.80
   3  -2   0  753.72   18.40
  -3   2   1  274.57    7.90
   3   2  -1  271.77    8.00
  -3   2   1  267.07    8.10
   3  -2   1  280.77    7.60
   3  -2   1  279.07    7.30
   3   2  -1  267.07    7.90
  -3   2  -1  277.97    7.50
  -3   2  -1  269.57    7.60
   3   2   1  279.67    8.00
   3  -2  -1  281.57    8.00
   3  -2  -1  276.77    7.80
   3   2   1  283.37    7.80
   3   2  -2  281.87    8.20
   3   2  -2  290.97    8.40
  -3   2   2  276.97    8.30
  -3   2   2  278.57    8.60
   3  -2   2  303.87    7.60
  -3   2  -2  288.57    7.60
   3   2   2  283.97    8.20
   3  -2  -2  294.57    8.50
   3   2   2  296.17    7.90
   3   2   2  283.37    7.80
  -3   2  -2  280.47    7.50
   3  -2  -2  279.37    8.30
  -3   2   3   63.89    3.80
   3   2  -3   62.79    3.70
   3  -2   3   65.19    2.40
  -3  -2  -3   72.99    3.40
   3   2  -3   75.09    3.70
  -3   2   3   66.09    4.30
   3   2   3   73.59    3.00
   3   2   3   71.89    3.60
   3  -2  -3   64.99    4.10
   3  -2  -3   67.69    4.00
  -3  -2   3   57.49    3.90
   3   2   3   70.29    2.80
  -3   2  -3   75.09    2.60
   3   2  -4   55.69    4.10
   3   2  -4   56.99    3.90
  -3  -2  -4   57.49    3.50
  -3   2   4   50.39    4.40
  -3  -2   4   57.39    3.80
   3   2   4   55.99    3.60
   3  -2  -4   50.89    4.00
  -3   2   5    5.10    2.00
  -3  -2  -5    6.50    1.30
  -3   2   5    6.90    1.30
   3   2  -5    9.90    1.90
   3  -2  -5    8.20    1.90
   3   2   5    7.60    1.50
   3  -2  -5    3.90    1.40
  -3  -2   5    5.60    1.70
  -3   2   6    7.60    2.30
   3   2  -6   11.40    1.80
   3   2  -6    9.30    2.30
  -3  -2  -6    9.10    1.50
   3  -2  -6    9.30    2.10
  -3   2   7   -1.50    2.40
   3   2  -7    2.10    1.70
   3   2  -7   -2.20    1.60
  -3  -2  -7   -0.50    1.50
   3   2   7   -0.60    1.60
   3  -2  -7   -2.60    1.70
  -3  -2  -8    0.40    1.70
   3  -2  -8   -3.10    2.30
  -4   2   0 5091.19  120.59
   4   2   0 5192.38  120.99
  -4   2   0 5242.38  120.89
   4  -2   0 5187.68  120.79
   4   2   0 5140.89  120.79
   4  -2   1  752.92   18.70
   4   2  -1  765.72   19.60
  -4   2   1  748.93   19.30
   4   2  -1  756.32   19.40
  -4   2   1  756.52   19.60
   4  -2   1  774.52   19.10
   4  -2  -1  774.02   19.50
   4  -2  -1  769.22   19.30
   4   2   1  769.32   19.30
  -4   2  -1  748.93   19.20
  -4   2  -1  763.62   19.00
   4   2   1  776.92   19.50
   4   2  -2 3083.29   73.79
  -4   2   2 3182.68   73.69
  -4   2   2 3131.69   74.09
   4  -2   2 3167.88   72.99
   4   2  -2 3046.00   73.59
  -4   2  -2 3133.79   73.09
  -4   2  -2 3108.09   72.99
   4   2   2 3070.09   73.49
   4   2   2 3141.19   73.19
   4   2   2 3049.29   72.99
   4  -2  -2 3137.99   74.89
   4   2  -3  621.54   16.80
  -4   2   3  610.84   17.30
   4  -2   3  634.54   15.70
   4   2  -3  678.23   19.60
  -4   2   3  642.84   16.90
   4   2   3  615.94   15.80
   4   2   3  633.54   16.60
  -4  -2   3  612.74   17.00
   4  -2  -3  648.84   17.20
  -4   2  -3  646.84   15.90
   4   2   3  648.64   16.00
   4  -2  -3  654.73   17.00
  -4   2   4 1037.10   27.30
   4  -2   4 1038.20   24.90
  -4   2   4 1074.39   27.00
   4   2  -4 1050.79   26.70
   4   2  -4 1051.89   26.80
   4  -2  -4 1060.39   27.10
  -4  -2   4 1031.80   26.80
  -4   2  -4 1076.49   25.40
   4  -2  -4 1070.29   26.90
   4   2   4 1060.49   26.30
  -4   2   5  330.07   10.20
   4   2  -5  326.47   10.60
   4   2  -5  326.27   10.40
  -4   2   5  336.97   11.50
  -4  -2   5  308.67   10.50
   4   2   5  321.67    9.80
  -4   2  -5  325.77    8.80
   4  -2  -5  317.67   10.70
   4  -2  -5  328.57   10.70
   4   2  -6  298.17   10.30
   4   2  -6  316.97   10.60
  -4   2   6  308.77   11.70
   4  -2  -6  311.67   12.20
   4   2   6  315.57    9.70
   4   2  -7  132.49    7.10
  -4   2   7  133.39   10.80
   4  -2  -7  129.69    7.80
   4  -2  -7  119.29    8.00
   4   2   7  127.99    6.00
   4   2  -8   95.79    7.80
  -4   2   8   79.89    9.00
   4  -2  -8   63.99    7.90
  -5   2   0 1031.10   25.40
   5   2   0  994.80   25.50
   5  -2   0 1023.80   25.20
   5  -2   0 1026.60   25.60
  -5   2   0  997.30   25.70
   5   2  -1 4332.97  104.09
   5  -2   1 4498.35  103.99
  -5   2   1 4080.29  106.69
   5   2  -1 4434.66  104.29
   5  -2   1 4401.46  103.29
  -5   2   1 4417.76  104.29
   5  -2  -1 4372.46  104.19
   5   2   1 4593.14  106.99
   5   2   1 4477.35  103.79
  -5   2  -1 4478.05  103.69
  -5   2  -1 4522.85  103.89
   5  -2  -1 4445.26  103.89
   5   2  -2  665.63   17.70
  -5   2   2  671.63   17.70
  -5   2   2  637.74   17.90
   5   2  -2  643.34   17.60
   5  -2   2  668.43   16.90
   5  -2   2  648.64   16.10
   5   2   2  662.73   16.90
   5   2   2  645.54   17.40
   5   2   2  647.24   16.80
   5  -2  -2  667.63   17.50
  -5   2  -2  651.53   17.00
  -5   2  -2  673.33   16.90
   5  -2  -2  651.23   17.70
   5   2   2  635.74   18.30
  -5   2   3 2365.16   57.59
   5   2  -3 2311.27   56.99
  -5   2   3 2404.06   57.09
   5  -2   3 2326.27   55.89
   5   2  -3 2415.06   57.29
  -5  -2   3 2323.57   57.29
  -5   2  -3 2475.65   56.19
   5   2   3 2343.37   55.89
   5  -2  -3 2370.36   56.99
   5   2   3 2281.87   55.79
   5  -2  -3 2433.26   57.39
   5   2   3 2337.07   56.69
  -5   2   4  230.38    9.60
   5   2  -4  235.38    8.80
   5   2  -4  250.57    8.90
  -5   2   4  236.78    8.80
   5  -2   4  230.38    6.90
   5  -2   4  245.78    6.90
   5   2   4  243.38    8.10
  -5  -2   4  233.48    9.10
  -5   2  -4  250.17    7.60
   5  -2  -4  242.58    9.10
   5  -2  -4  243.98    9.00
   5   2   4  225.68   11.00
  -5   2   5 1019.40   27.40
   5   2  -5 1044.60   26.60
   5   2  -5 1029.70   26.60
  -5   2   5 1024.30   26.20
  -5   2  -5 1017.80   25.10
   5   2   5 1003.00   27.10
  -5  -2   5 1021.80   26.70
   5  -2  -5  943.51   31.00
   5   2   5  996.70   25.60
   5   2  -6   81.39    6.60
  -5   2   6   66.79    8.20
  -5   2   6   80.99    7.90
   5   2  -6   77.49    7.50
   5   2   6   85.99    5.40
  -5   2  -6   84.09    4.90
   5  -2  -6   82.19    6.90
   5  -2  -6   78.59    6.90
   5   2   6   80.09    7.00
   5   2  -7  328.97   11.90
   5   2  -7  314.87   11.80
  -5   2   7  325.57   13.40
   5   2   7  317.27   10.10
   5  -2  -7  312.87   12.30
  -6   2   0 2528.85   59.29
  -6   2   0 2491.35   59.49
   6   2   0 2526.95   59.59
   6  -2   0 2400.96   58.79
   6   2   0 2363.56   59.09
   6  -2   0 2460.25   59.29
   6  -2   1 3702.43   85.79
  -6   2   1 3681.03   85.99
   6   2  -1 3580.24   86.09
  -6   2   1 3628.24   86.29
   6  -2   1 3525.55   84.99
   6   2  -1 3445.46   85.79
  -6   2  -1 3633.94   85.79
   6  -2  -1 3616.04   85.69
   6   2   1 3666.93   86.09
   6  -2  -1 3602.54   86.09
  -6   2  -1 3742.23   85.69
   6   2   1 3565.84   85.59
  -6   2   2 1845.42   46.10
   6   2  -2 1837.12   45.60
   6  -2   2 1833.52   45.20
   6  -2   2 1829.92   44.20
   6   2  -2 1878.61   45.90
  -6   2   2 1890.61   45.70
   6   2   2 1852.71   45.00
   6   2   2 1915.21   45.60
   6   2   2 1856.21   44.80
   6  -2  -2 1896.31   45.90
   6  -2  -2 1856.61   45.50
  -6   2  -2 1855.71   45.10
   6   2   2 1827.22   45.50
   6   2  -3 2319.17   56.89
  -6   2   3 2365.96   57.49
   6   2  -3 2352.96   57.09
   6  -2   3 2347.27   55.79
  -6   2   3 2422.66   56.99
   6  -2  -3 2377.16   56.79
   6   2   3 2263.47   55.39
   6   2   3 2317.67   55.69
   6  -2  -3 2389.36   57.19
   6   2   3 2389.76   56.49
  -6  -2   3 2279.67   57.09
  -6   2  -3 2243.28   56.49
   6   2   3 2295.57   56.39
  -6   2   4  828.62   23.40
   6   2  -4  873.01   22.80
  -6   2   4  843.92   22.70
   6   2  -4  829.72   22.70
   6  -2   4  831.32   20.90
   6   2   4  846.62   22.00
   6  -2  -4  771.72   25.50
  -6  -2   4  814.82   22.90
  -6   2  -4  858.01   21.60
   6  -2  -4  840.72   23.90
   6   2   4  808.22   21.80
   6  -2   5 1068.79   27.40
  -6   2   5 1166.48   31.10
  -6   2   5 1145.79   29.80
   6   2  -5 1158.28   30.00
   6   2  -5 1167.38   30.70
   6  -2   5 1109.79   27.40
  -6   2  -5 1135.79   28.80
   6  -2  -5 1183.48   30.20
   6   2   5 1124.99   29.00
   6   2   5 1153.38   29.10
   6  -2  -5 1115.19   30.40
  -6  -2   5 1177.38   30.40
  -6   2   6  249.78   10.00
   6   2  -6  257.47   10.60
   6   2  -6  248.18   10.90
  -6   2   6  244.18   12.00
   6  -2  -6  266.87   10.80
   6   2   6  247.48    8.90
  -6   2  -6  235.08   11.90
   6   2   6  261.47    9.30
  -6   2   7  442.06   16.70
   6   2  -7  445.96   15.10
   6  -2  -7  419.36   17.80
   7  -2   0  891.61   24.30
   7   2   0  914.41   25.40
   7  -2   0  936.21   23.90
  -7   2   0  934.91   24.40
  -7   2   0  912.31   24.70
   7   2   0  935.01   24.30
   7  -2   1 6571.64  153.88
   7   2  -1 6474.85  154.78
  -7   2   1 6615.34  154.88
   7  -2   1 6574.94  154.58
   7   2  -1 6602.84  155.18
  -7   2   1 6667.73  155.38
   7  -2  -1 6508.55  154.68
   7   2   1 6675.13  155.08
   7  -2  -1 6616.94  155.08
  -7   2  -1 6653.13  154.78
  -7   2  -1 6600.34  154.58
   7   2   1 6510.15  154.38
   7  -2   2  647.04   18.80
  -7   2   2  666.33   19.10
   7   2  -2  651.33   18.50
   7   2  -2  652.93   18.90
  -7   2   2  640.54   18.60
   7  -2   2  638.54   16.70
  -7   2  -2  637.84   18.00
   7  -2  -2  644.84   18.10
   7   2   2  649.64   18.30
  -7   2  -2  653.13   18.00
   7   2   2  639.44   17.40
   7   2   2  648.54   17.40
   7  -2  -2  619.04   20.10
   7   2  -3 4340.97  104.29
  -7   2   3 4405.26  103.89
  -7   2   3 3905.81  109.29
   7   2  -3 4518.85  104.39
   7  -2   3 4308.27  102.69
   7   2   3 4427.56  103.49
   7   2   3 4296.67  102.19
   7   2   3 4239.88  102.29
   7  -2  -3 4391.66  103.69
  -7   2  -3 4602.54  103.19
   7  -2  -3 4511.85  104.99
   7   2   3 4299.47  103.39
   7   2  -4  269.97   10.80
   7   2  -4  282.47   11.00
   7  -2   4  258.97    9.60
  -7   2   4  301.67   12.00
  -7   2   4  274.27   11.10
   7   2   4  277.37   10.00
  -7   2  -4  281.67    9.90
   7  -2  -4  283.37   11.20
   7   2   4  279.87   10.00
   7   2   4  280.17    7.80
   7   2   4  262.57    7.80
   7  -2  -4  270.67   10.70
   7  -2   5 1904.01   48.00
  -7   2   5 2066.89   51.59
   7  -2   5 1888.91   47.80
   7   2  -5 2019.50   50.39
   7   2  -5 2320.77   56.79
  -7   2   5 1963.40   50.09
   7  -2  -5 2037.70   50.39
  -7   2  -5 1986.00   49.00
   7   2   5 1952.00   49.30
   7   2   5 1959.70   49.30
  -7   2   6   92.69    8.50
  -7   2   6  104.39    9.80
   7   2  -6   89.19    8.20
   7   2   6   95.59    6.90
   8   2   0   80.69    6.20
  -8   2   0   68.99    6.10
   8  -2   0   67.59    8.90
   8  -2   0   76.29    5.30
  -8   2   0   86.69    6.40
   8   2   0   90.49    6.00
   8  -2   1   26.20    3.80
   8   2  -1   22.30    2.90
   8   2  -1   30.60    4.70
  -8   2   1   21.50    2.70
  -8   2   1   30.40    6.30
   8   2   1   23.50    5.50
  -8   2  -1   27.70    5.20
   8   2   1   33.10    4.20
  -8   2  -1   28.60    5.10
   8   2  -2   57.59    5.70
   8  -2   2   61.49    5.10
  -8   2   2   49.00    6.20
   8   2  -2   63.59    6.50
   8  -2   2   61.59    4.00
  -8   2   2   65.99    6.90
  -8   2  -2   50.49    6.00
  -8   2  -2   58.09    5.70
   8  -2  -2   67.79    6.20
   8  -2  -2   45.40    5.80
   8   2   2   65.29    4.70
   8   2  -3   22.50    5.40
  -8   2   3   37.10    6.90
   8   2  -3   35.20    8.00
   8  -2   3   31.00    4.50
   8  -2   3   32.30    2.70
   8   2   3   38.60    4.00
   8   2   3   32.80    4.10
  -8   2  -3   35.50    5.70
  -8   2   4   16.20    2.90
  -8   2   4   14.70    3.30
   8   2  -4   16.80    2.60
   8   2   4   22.40    3.10
  -8   2  -4   25.80    6.10
   8  -2  -4   15.00    2.70
  -8   2   5   10.60    3.10
   8   2  -5    7.90    2.50
   8  -2   5   12.50    2.10
  -8   2   5   13.30    3.50
   8  -2  -5    6.50    4.10
  -8   2  -5    8.70    2.50
   8   2   5    9.00    2.50
   8   2  -6    5.40    2.70
  -8   2   6    0.70    3.70
   8   2   6    1.90    2.50
   8  -2  -6   -0.60    2.50
  -9   2   0   13.70    2.70
   9  -2   0   15.50    3.40
  -9   2   0   16.00    3.30
   9  -2   0   13.00    2.10
   9   2   0   12.00    2.20
   9  -2   1   17.50    2.10
   9  -2   1   21.80    3.20
   9   2  -1   14.40    2.40
  -9   2   1   14.30    3.10
  -9   2   1   14.00    3.30
  -9   2  -1   12.80    2.70
   9   2   1   16.80    2.30
   9  -2  -1   13.80    2.30
   9   2   1   16.70    3.10
  -9   2  -1   11.30    3.50
   9  -2   2   10.70    1.70
  -9   2   2    9.70    3.30
   9   2  -2   12.40    2.50
  -9   2  -2   13.70    2.70
   9   2   2   12.40    2.00
   9   2   2   16.80    3.30
   9  -2  -2    9.80    2.20
   9  -2   3   18.00    3.50
  -9   2   3   13.80    3.60
   9   2  -3   18.20    2.80
   9  -2   3   15.70    3.30
   9   2   3   24.20    4.40
   9   2   3   22.90    4.70
  -9   2  -3   15.10    3.30
   9   2   3   20.50    3.20
   9   2   3   16.90    3.10
   9  -2  -3   11.60    2.50
   9  -2   4   10.60    2.40
  -9   2   4    6.20    3.50
   9   2  -4    6.20    3.20
   9   2   4    9.40    3.00
   9   2   4   10.10    2.60
   9   2   4    7.00    1.30
  -9   2  -4    7.40    2.80
   9  -2  -4    4.80    2.40
   9  -2   5   25.00    3.70
   9   2  -5   19.50    3.30
  -9   2   5   20.50    4.80
   9  -2  -5   18.50    3.30
   9   2   5   20.70    3.20
  -9   2  -5   17.20    3.60
 -10   2   0   -4.20    3.00
  10  -2   0   -0.70    1.90
  10   2  -1  317.37   12.80
  10  -2   1  348.77   11.80
 -10   2   1  346.67   14.70
  10  -2  -1  345.67   12.50
 -10   2  -1  371.16   13.90
  10   2   1  340.17   12.40
  10  -2   2   -2.10    1.50
 -10   2   2   -4.20    3.20
  10   2   2   -0.10    1.80
  10  -2  -2    1.60    2.10
  10   2   2    0.60    2.00
  10   2   2    1.40    2.60
  10  -2   3  238.78   12.80
 -10   2   3  231.18   13.00
  10   2  -3  220.78   11.20
  10  -2  -3  229.28   11.00
  10   2   3  230.98    8.90
  10   2   3  231.98   11.30
  10   2   3  211.88    9.40
  10   2  -4   -0.60    2.80
 -10   2   4   -2.10    3.90
  10   2   4    1.80    2.70
  10  -2  -4   -0.50    2.70
 -11   2   0    5.90    3.80
  11  -2   0    3.70    2.10
  11   2   0    7.80    3.70
  11  -2   1  519.95   16.10
 -11   2   1  520.15   19.00
  11   2  -1  520.45   17.40
  11  -2  -1  533.25   17.50
  11   2   1  530.15   16.90
  11   2  -2    7.90    2.80
  11  -2   2    4.60    2.10
 -11   2   2    7.40    4.30
  11   2   2    7.30    2.20
  11   2   2    3.50    3.00
  11  -2  -2    3.70    2.60
   0  -3   0   -1.00    0.30
   0   3   0   -1.40    0.40
   0   3   0   -1.50    0.30
   0   3   1   -0.50    0.50
   0  -3  -1    0.80    0.40
   0   3  -1   -0.10    0.40
   0   3  -1    1.00    0.50
   0   3  -2   -0.40    0.50
   0   3  -3    1.40    0.70
   0   3   3   -0.60    0.60
   0   3   4   -1.70    1.10
   0  -3  -5   -0.70    1.10
   0  -3  -6   -0.50    1.30
   0   3   6    1.00    1.80
   0   3  -6   -0.10    0.90
   0  -3  -6    0.20    1.50
   0  -3  -7    1.40    1.70
   0  -3  -7   -2.80    1.90
   0  -3  -8   -2.80    1.90
   0   3   8   -1.00    2.50
  -1   3   1 3340.67   76.29
  -1  -3  -1 3249.18   76.39
   1   3  -1 3319.17   76.29
  -1   3   1 3169.58   76.39
   1  -3  -1 3249.97   76.39
  -1   3  -1 3221.08   75.99
   1   3   1 3297.17   76.49
  -1   3   2 4557.14  105.89
  -1  -3  -2 4482.35  105.69
   1   3   2 4578.24  105.79
   1  -3  -2 4495.35  105.79
   1   3  -3 1135.09   28.10
  -1   3   3 1169.58   28.50
  -1  -3  -3 1196.18   28.80
  -1  -3  -3 1179.08   28.50
   1   3  -3 1186.88   28.20
  -1   3   3 1195.98   29.10
   1   3   3 1177.78   28.90
   1  -3  -3 1175.28   28.90
   1   3   3 1218.68   28.40
   1  -3  -3 1135.79   28.60
   1   3  -4 1206.98   29.30
  -1  -3  -4 1208.98   29.90
  -1   3   4 1216.78   29.70
  -1   3   4 1249.88   30.60
  -1  -3  -4 1239.78   30.50
   1   3   4 1233.88   29.30
   1  -3  -4 1243.28   30.50
   1  -3  -4 1222.78   30.10
   1   3   4 1225.38   30.30
  -1  -3  -5  256.37    9.30
   1   3  -5  262.97    7.30
   1   3  -5  285.67    7.40
  -1   3   5  260.27    7.60
   1   3  -5  242.98    7.70
  -1  -3  -5  263.27    8.30
   1   3   5  251.17    8.70
   1  -3  -5  306.67    8.70
   1  -3  -5  250.17    8.80
   1   3  -6  328.07   10.10
   1   3  -6  333.77    8.70
   1   3  -6  303.87    9.00
  -1  -3  -6  351.46   10.60
  -1   3   6  341.37   11.20
  -1  -3  -6  333.07   10.30
   1  -3  -6  322.67   10.60
   1  -3  -6  341.87   10.90
   1   3   6  348.07   10.80
   1   3  -7   22.00    4.30
  -1  -3  -7   25.00    5.90
  -1   3   7   35.60    6.00
   1   3   7   24.10    2.90
  -1   3   8   60.39    7.50
  -1  -3  -8   67.39    6.30
   1  -3  -8   52.19    6.70
   1   3   8   68.59    6.80
  -2   3   1 2132.69   50.09
  -2  -3  -1 2143.39   50.39
   2  -3   1 2089.59   49.50
   2  -3   1 2073.29   49.80
   2   3  -1 2102.99   50.19
  -2   3   1 2177.48   50.39
  -2   3  -1 2123.69   49.70
   2  -3  -1 2086.29   49.99
   2   3   1 2086.79   49.99
   2  -3  -1 2096.99   50.19
  -2   3  -1 2179.88   49.90
   2   3   1 2129.89   50.29
  -2  -3  -2 2962.40   67.29
   2   3  -2 2788.22   66.99
  -2   3   2 2859.31   67.19
  -2   3   2 2910.01   67.49
  -2  -3  -2 2858.41   66.99
  -2   3  -2 2790.82   66.69
   2   3   2 2832.12   67.19
   2  -3  -2 2890.71   67.09
   2   3   2 2826.82   66.89
   2  -3  -2 2852.71   67.29
  -2   3  -2 2770.42   66.29
   2   3  -3 1170.28   28.80
  -2  -3  -3 1198.28   29.10
  -2   3   3 1166.88   29.50
  -2  -3  -3 1137.09   28.80
  -2   3   3 1212.28   29.10
   2   3   3 1174.78   29.10
   2  -3  -3 1217.28   29.40
   2  -3  -3 1248.78   30.10
   2   3   3 1147.39   28.50
  -2  -3  -4 1208.28   29.30
  -2  -3  -4 1175.98   29.20
  -2   3   4 1200.78   29.70
  -2   3   4 1179.18   28.90
   2   3  -4 1164.98   28.70
   2   3  -4 1187.68   28.70
   2   3   4 1168.68   29.10
   2  -3  -4 1146.49   29.10
   2   3   4 1173.08   28.10
   2  -3  -4 1165.58   29.50
   2   3   4 1163.78   28.10
   2   3  -5  390.36   11.10
  -2   3   5  395.06   12.30
   2   3  -5  400.66   10.90
  -2  -3  -5  395.16   11.20
  -2  -3  -5  397.66   13.10
  -2   3   5  401.46   11.10
   2  -3  -5  392.76   11.90
   2  -3  -5  404.06   11.80
   2   3   5  386.26   11.60
   2   3  -6  404.46   11.70
   2   3  -6  402.46   11.10
  -2  -3  -6  412.56   12.10
  -2   3   6  410.26   13.10
  -2  -3  -6  394.16   11.80
   2  -3  -6  410.56   12.70
   2  -3  -6  393.86   12.60
   2   3   6  409.36   12.20
  -2  -3  -7  102.79    5.90
  -2  -3  -7   94.79    6.00
   2   3  -7  101.39    4.80
  -2   3   7   96.69    7.30
   2   3  -7   93.99    6.10
   2  -3  -7   93.99    7.10
   2  -3  -7  100.49    6.50
   2   3   7   84.99    6.40
   2   3  -8   98.09    7.00
  -2  -3  -8   87.59    9.50
  -2   3   8   92.19   15.60
   2  -3  -8   82.49    7.90
   3   3   0 4964.80  116.59
   3  -3   0 4955.50  116.29
  -3   3   0 4987.00  116.19
  -3   3   0 5034.60  116.49
  -3   3  -1    5.90    1.70
   3   3  -2 3546.65   82.89
  -3   3   2 3595.04   83.29
  -3   3   2 3591.44   82.99
  -3   3  -2 3481.35   82.09
  -3   3  -2 3535.35   82.19
   3  -3  -2 3514.35   83.09
   3  -3  -2 3520.35   82.89
   3   3   2 3479.65   82.89
   3   3   2 3434.56   82.49
  -3  -3  -3    1.00    1.00
   3  -3   3    1.00    0.50
   3   3  -3    2.20    1.00
   3   3  -3    0.50    1.00
  -3  -3  -3    0.70    0.80
  -3   3   3    0.70    0.90
   3  -3  -3    2.00    1.20
   3  -3  -3    1.80    1.00
   3   3   3    1.70    1.10
  -3  -3  -4 1826.82   44.50
  -3   3   4 1860.41   45.50
  -3   3   4 1890.81   44.80
   3   3  -4 1849.81   44.60
  -3  -3  -4 1898.21   44.80
   3   3  -4 1808.92   44.50
   3   3   4 1860.31   44.70
   3   3   4 1823.12   43.60
   3  -3  -4 1846.42   45.10
   3  -3  -4 1849.61   44.90
   3   3   4 1819.32   43.60
  -3   3   5    1.10    1.30
  -3   3   5   -1.60    2.60
  -3  -3  -5    1.30    1.90
   3   3  -5    1.60    1.20
  -3  -3  -5    0.40    1.10
   3   3  -5    3.70    1.40
   3   3   5    2.80    1.50
   3  -3  -5   -1.40    1.60
   3  -3  -5    0.90    1.40
  -3   3   6  669.93   17.90
  -3   3   6  706.03   19.90
  -3  -3  -6  687.13   18.50
   3   3  -6  708.43   18.70
   3   3   6  696.93   18.70
   3  -3  -6  703.33   19.50
   3  -3  -6  674.83   19.90
   3   3  -7   -1.00    1.60
  -3  -3  -7   -0.60    1.60
  -3   3   7   -6.10    4.20
   3  -3  -7   -2.70    2.30
   3  -3  -7   -0.60    1.90
   3   3   7   -0.90    1.80
  -3  -3  -8  178.98    9.70
  -3   3   8  197.58   11.20
   3  -3  -8  198.98    9.80
   4   3   0 3276.87   77.89
  -4   3   0 3287.37   77.89
  -4   3   0 3292.27   77.59
   4  -3   0 3275.37   77.39
   4   3   0 3326.27   78.09
   4  -3   0 3327.17   78.19
   4   3  -1  165.38    6.10
  -4   3   1  174.88    6.00
   4  -3   1  173.28    5.60
   4   3  -1  173.38    6.20
  -4   3   1  155.28    6.20
   4  -3   1  173.28    5.20
   4  -3  -1  163.48    6.10
   4   3   1  171.28    5.70
   4  -3  -1  179.98    5.90
   4   3   1  162.38    6.00
  -4   3  -1  162.98    5.70
   4   3   1  163.78    5.90
  -4   3  -1  169.78    5.50
   4  -3   2 2971.50   69.89
   4   3  -2 2968.30   71.59
  -4   3   2 3020.10   71.19
   4  -3   2 2999.60   69.29
   4   3  -2 2932.71   70.69
  -4   3   2 3005.50   70.99
   4   3   2 2982.00   70.19
  -4   3  -2 3025.90   70.09
  -4   3  -2 2977.40   69.89
   4  -3  -2 2914.21   70.59
   4   3   2 2934.61   70.39
   4   3   2 2960.80   70.69
   4  -3  -2 3022.10   70.99
   4   3  -3  115.89    7.40
  -4   3   3  125.49    5.70
  -4   3   3  118.89    6.20
   4   3  -3  125.39    5.50
   4  -3   3  129.59    4.20
   4   3   3  129.99    5.00
   4   3   3  132.89    5.50
  -4   3  -3  135.09    4.60
   4  -3  -3  126.39    5.60
  -4   3  -3  136.89    4.40
   4   3   3  131.79    4.80
   4  -3  -3  133.19    5.80
   4   3  -4 1616.34   40.00
   4   3  -4 1639.14   40.10
  -4   3   4 1600.44   40.70
  -4   3   4 1693.73   40.20
   4   3   4 1610.44   38.70
  -4   3  -4 1612.24   38.60
   4   3   4 1619.24   39.80
   4  -3  -4 1669.93   40.20
   4  -3  -4 1628.64   40.40
   4   3   4 1593.54   38.60
  -4   3   5   27.10    5.70
   4   3  -5   37.90    4.80
  -4   3   5   33.80    5.00
   4   3  -5   44.50    4.40
   4  -3  -5   32.90    5.00
  -4   3  -5   40.50    2.90
   4   3  -6  528.75   15.60
   4   3  -6  527.05   15.40
  -4  -3  -6  524.25   15.10
  -4   3   6  524.05   18.50
   4  -3  -6  525.05   16.20
   4  -3  -6  547.75   16.00
   4   3   6  528.35   15.20
   4   3  -7    2.30    2.30
  -4   3   7   -3.80    2.90
   4   3  -7    1.10    2.10
   4  -3  -7    0.90    3.30
   4   3   7    4.30    2.10
  -5   3   0  117.69    5.40
   5   3   0  113.09    5.10
   5  -3   0  111.99    4.70
  -5   3   0  111.49    6.50
   5   3   0  119.89    5.30
   5  -3   1  869.81   22.00
   5   3  -1  879.01   22.60
  -5   3   1  858.91   22.60
   5   3  -1  854.91   22.40
  -5   3   1  843.72   22.20
   5  -3   1  876.61   21.50
   5   3   1  887.21   22.30
  -5   3  -1  859.51   22.20
  -5   3  -1  868.91   22.00
   5  -3  -1  857.81   22.10
   5  -3  -1  889.31   22.50
   5   3   1  888.81   22.60
   5   3   1  850.61   22.50
   5   3  -2   84.29    5.00
   5   3  -2   73.39    4.90
   5  -3   2   82.49    4.00
  -5   3   2   81.79    5.30
  -5   3   2   93.29    5.00
   5  -3   2   86.39    3.20
  -5   3  -2   81.89    4.20
   5   3   2   84.29    4.40
   5   3   2   84.29    4.80
   5  -3  -2   83.19    4.60
   5  -3  -2   83.49    5.00
  -5   3  -2   77.49    4.30
  -5   3   3  471.15   14.60
   5   3  -3  491.35   14.20
  -5   3   3  463.15   14.10
   5  -3   3  489.95   12.80
   5   3  -3  471.95   14.10
   5   3   3  502.95   13.30
   5   3   3  495.35   13.10
  -5   3  -3  498.35   13.00
   5  -3  -3  501.55   14.40
  -5   3  -3  491.15   13.10
   5  -3  -3  484.65   14.10
   5   3   3  490.25   13.90
   5   3  -4   42.90    4.90
   5   3  -4   49.90    4.90
  -5   3   4   43.70    5.90
  -5   3   4   50.49    5.30
   5  -3   4   49.00    2.60
   5  -3  -4   46.40    5.40
   5   3   4   57.39    4.50
   5   3   4   43.10    3.10
   5   3   4   45.70    3.30
  -5   3  -4   47.60    3.70
   5  -3  -4   43.30    5.10
  -5   3   5  188.08    8.50
   5   3  -5  206.18    8.50
  -5   3   5  180.08   11.10
   5   3  -5  204.08    8.40
   5  -3  -5  182.48    8.80
  -5   3  -5  212.58    7.50
   5  -3  -5  206.78    8.90
   5   3   5  217.58    8.00
   5   3  -6    5.60    2.10
  -5   3   6    6.60    3.00
  -5   3   6    6.40    2.00
   5   3  -6    9.80    2.40
   5  -3  -6    7.50    2.20
   5   3   6   10.90    2.20
   5  -3  -6   10.50    3.20
  -5   3  -6    7.90    1.50
  -5   3   7   49.30    9.00
   5   3  -7   65.39    7.20
   5   3   7   71.19    6.20
   6  -3   0  420.86   11.80
   6  -3   0  400.36   12.20
   6   3   0  419.36   12.70
   6   3   0  398.66   12.20
  -6   3   0  407.56   12.10
  -6   3   0  396.56   12.50
   6   3  -1  216.68    8.40
  -6   3   1  206.28    8.80
  -6   3   1  228.08    8.50
   6   3  -1  243.18    8.80
   6  -3   1  231.28    8.00
   6  -3   1  240.38    7.40
  -6   3  -1  216.38    8.40
   6  -3  -1  231.28    8.50
   6  -3  -1  239.38    8.10
   6   3   1  232.48    8.30
   6   3   1  236.28    8.70
  -6   3  -1  239.68    8.10
   6   3   1  239.58    8.60
   6  -3   2  263.27    9.80
   6   3  -2  287.27    9.90
   6   3  -2  275.57    9.90
  -6   3   2  272.87    9.90
   6  -3   2  290.87    8.00
  -6   3   2  262.67   10.40
   6   3   2  290.17    9.80
   6  -3  -2  284.67   10.00
  -6   3  -2  268.77    9.30
  -6   3  -2  277.87    9.10
   6   3   2  293.17    9.10
   6   3   2  278.37    9.20
   6   3   2  279.47    9.70
   6  -3  -2  282.87    9.50
   6  -3   3   85.39    4.50
   6   3  -3   85.99    6.20
  -6   3   3   94.19    6.40
  -6   3   3   74.59    7.00
   6   3  -3   98.49    6.20
   6   3   3  102.89    5.80
   6   3   3   87.79    5.10
   6   3   3   91.59    4.80
   6   3   3   92.29    5.90
   6  -3  -3   89.49    6.70
   6  -3  -3   93.89    6.00
  -6   3   4  121.49    7.60
   6  -3   4  132.19    4.90
   6   3  -4  108.49   11.00
   6   3  -4  129.09    7.40
   6  -3  -4  125.89    7.40
   6   3   4  142.49    6.70
   6   3   4  131.39    5.10
   6  -3  -4  120.79    7.30
   6   3   4  125.59    5.00
  -6   3  -4  123.79    6.60
   6   3   4  130.39    6.70
   6   3  -5   27.20    6.30
   6   3  -5   40.00    6.00
  -6   3   5   28.30    6.30
  -6   3  -5   36.30    4.70
   6   3   5   31.90    5.00
   6  -3  -5   34.30    7.80
   6   3  -6   46.70    7.40
  -6   3   6   49.50    7.00
  -6   3   6   39.30    8.90
   6   3   6   51.29    6.10
  -6   3  -6   45.60    5.50
   6   3   6   45.90    5.50
   6  -3  -6   37.40    6.90
  -6   3   7    8.00    3.70
   6   3  -7    5.90    2.60
   6  -3  -7    2.10    2.60
   7   3   0   -0.50    1.50
   7   3   0   -1.90    2.00
   7  -3   0   -2.10    1.50
   7  -3   0    0.70    1.30
  -7   3   0   -1.50    1.90
   7  -3   1   18.20    2.30
  -7   3   1   24.50    5.10
   7   3  -1   16.80    2.30
   7  -3  -1   26.30    4.50
   7  -3  -1   16.70    2.60
   7   3   1   27.60    5.00
  -7   3  -1   25.30    5.00
  -7   3   2    4.40    2.10
   7   3  -2    2.30    3.00
   7  -3   2    5.30    1.80
   7  -3  -2    1.80    2.80
   7   3   2    9.70    2.30
   7   3   2    5.60    2.10
   7  -3  -2    7.70    2.40
   7   3   2    7.50    1.60
   7  -3   3   11.40    2.00
  -7   3   3   15.70    2.50
   7   3  -3   12.20    2.80
   7  -3  -3   14.70    2.20
  -7   3  -3   12.30    2.10
   7  -3   4    5.00    1.60
   7   3  -4    2.40    2.40
  -7   3   4    7.20    2.90
   7   3   4    6.70    2.10
   7  -3  -4    2.40    2.00
   7   3   4    8.60    2.20
  -7   3   5   11.30    4.50
   7  -3   5    9.20    1.50
   7  -3   5    7.70    1.70
  -7   3  -5    9.70    2.20
   7  -3  -5    7.90    2.30
   7   3  -6   -2.30    2.40
  -7   3   6    0.00    2.60
  -7   3   6    3.60    3.50
   7   3   6    2.90    2.50
   7  -3  -6   -2.80    2.30
   8  -3   0  484.45   15.00
   8  -3   0  456.25   13.60
   8   3   0  469.75   14.70
  -8   3   0  442.56   14.30
  -8   3   0  458.85   14.80
   8   3   0  444.86   14.70
   8  -3   1    2.50    1.30
   8   3  -1    1.90    2.20
   8   3  -1    3.90    1.70
   8  -3   1    3.10    1.70
  -8   3   1    6.80    3.90
  -8   3   1    1.50    1.80
   8  -3  -1    3.40    2.00
  -8   3  -1    5.70    2.20
  -8   3  -1    0.70    1.70
   8   3   1    1.70    1.60
   8   3   1    1.30    2.10
   8  -3   2  326.17   10.80
  -8   3   2  301.07   11.90
   8  -3   2  323.47    9.50
  -8   3   2  322.77   12.60
   8   3  -2  316.77   12.10
   8   3  -2  319.47   11.60
   8   3   2  320.57   10.60
   8  -3  -2  320.97   12.00
   8   3   2  320.07   11.70
  -8   3  -2  320.67   11.20
   8  -3  -2  315.57   11.20
  -8   3  -2  315.77   11.40
   8   3   2  337.37   10.80
  -8   3   3    7.90    2.90
   8  -3   3    8.50    1.90
   8   3   3    9.20    1.60
   8   3   3    6.80    1.50
   8  -3  -3    4.70    1.90
  -8   3   4  136.19    9.90
   8   3  -4  133.89    8.40
   8  -3   4  152.08    6.40
   8   3   4  117.09    7.10
   8  -3  -4  140.19    8.50
   8   3   4  146.79    8.30
   8   3   4  134.89   10.10
  -8   3  -4  143.69    8.20
   8   3   4  136.39    5.80
   8   3  -5    9.80    4.70
  -8   3   5    8.30    3.70
   8  -3   5   10.80    2.00
   8   3   5    7.50    2.70
   8   3   5    9.80    2.90
   8  -3  -5    6.90    2.50
  -8   3  -5    9.70    2.50
   8   3  -6   36.00    8.30
  -8   3   6   28.70    5.10
   8  -3  -6   23.70    4.30
   9   3   0  596.64   18.30
   9  -3   0  604.84   17.60
  -9   3   0  616.04   19.20
  -9   3   0  671.53   20.50
   9  -3   0  591.94   18.90
  -9   3   1  295.17   12.50
   9   3  -1  306.77   11.60
   9  -3   1  297.07   11.30
   9  -3   1  303.77   10.20
   9   3   1  305.67   11.10
  -9   3  -1  302.77   12.10
   9  -3  -1  302.07   11.50
  -9   3  -1  305.77   12.20
   9   3  -2  502.45   16.30
  -9   3   2  510.85   17.40
   9  -3   2  485.85   15.40
   9  -3   2  493.75   13.80
   9  -3  -2  489.25   15.70
   9   3   2  509.75   15.20
   9   3   2  500.65   16.50
  -9   3  -2  493.55   16.30
   9   3   2  487.35   15.00
  -9   3  -2  505.95   17.80
  -9   3   3  184.08   11.40
   9   3  -3  195.28   10.10
   9   3   3  205.28    8.30
   9   3   3  205.08   10.00
   9  -3  -3  201.98    9.70
   9   3   3  197.78    8.20
  -9   3  -3  213.48   10.50
  -9   3   4  272.57   13.80
   9   3  -4  286.97   12.20
   9  -3   4  272.47   11.50
   9   3   4  275.17   11.40
  -9   3  -4  281.97   12.20
   9   3   4  275.67    9.00
   9  -3  -4  290.67   12.10
  -9   3   5   70.99   10.90
   9   3  -5   85.39    9.10
   9  -3  -5   86.09   10.90
   9   3   5   88.09    7.90
  10  -3   0  817.02   22.50
  10   3   0  767.72   23.00
 -10   3   0  842.42   24.60
  10   3  -1  184.78   10.00
 -10   3   1  200.18   11.60
  10  -3   1  186.48    8.20
  10   3   1  184.38    9.00
  10  -3  -1  178.68    9.10
 -10   3  -1  195.48   10.80
 -10   3   2  642.44   21.60
  10   3  -2  660.93   20.80
  10  -3   2  642.04   17.60
  10   3   2  668.83   19.10
  10   3   2  630.54   19.10
  10   3   2  657.33   20.60
  10   3  -3  124.89    9.70
 -10   3   3  132.49   11.70
  10  -3   3  104.89    8.60
  10   3   3  135.99    9.50
  10   3   3  127.79    7.10
  10  -3  -3  126.19    9.40
  10   3   3  118.49    7.80
 -10   3   4  369.76   17.00
  10   3   4  345.37   13.80
  11  -3   0  216.18   10.10
 -11   3   0  219.58   12.90
  11   3   0  233.08   11.20
  11  -3   1   52.49    6.30
  11   3  -1   59.89    8.40
 -11   3   1   52.29   10.50
 -11   3  -1   57.49    9.60
  11   3   1   60.89    9.00
  11   3   1   65.89   13.40
  11  -3  -1   50.09    7.20
 -11   3   2  209.58   13.70
  11   3  -2  232.58   15.80
  11   3   2  200.18   10.00
  11  -3  -2  187.88   11.10
  11   3   2  192.58   12.10
   0  -4  -1  854.21   20.90
   0   4  -1  841.92   20.60
   0   4  -1  836.52   20.70
   0  -4  -1  854.71   21.10
   0   4   1  845.42   20.90
   0   4   1  861.11   21.20
   0  -4   1  841.52   20.80
   0  -4  -3  526.35   13.80
   0   4   3  538.05   13.80
   0   4  -3  509.55   13.00
   0  -4  -3  529.05   14.10
   0   4   3  519.35   14.30
   0   4   4 4049.19   94.49
   0   4  -4 3970.90   92.69
   0   4   4 4048.09   93.69
   0  -4  -4 3946.81   94.69
   0  -4  -4 3958.70   93.99
   0   4   5  159.58    5.60
   0  -4  -5  153.48    6.80
   0  -4  -5  171.28    6.50
   0   4   5  153.78    7.00
   0  -4  -6 1526.35   37.80
   0  -4  -6 1512.15   38.10
   0   4   6 1534.35   38.60
   0   4  -7   22.90    3.60
   0  -4  -7   32.90    6.00
   0   4   7   26.40    6.30
   0   4   8  414.66   16.00
   0  -4  -8  399.56   13.80
  -1   4   0 2881.91   68.19
  -1  -4   0 2907.01   68.29
   1   4   0 2847.11   68.09
  -1   4   0 2905.01   67.99
   1  -4   0 2906.91   68.19
   1   4   0 2916.61   68.29
   1  -4   1  489.25   12.40
   1   4  -1  469.25   12.60
  -1  -4  -1  494.15   13.00
   1  -4   1  486.55   12.50
   1   4  -1  486.55   12.80
  -1   4   1  500.65   13.10
  -1  -4  -1  506.55   12.90
   1  -4  -1  497.15   13.00
   1   4   1  493.35   12.80
  -1   4  -1  484.95   12.50
  -1  -4   1  483.85   12.80
  -1   4  -1  486.75   12.60
   1   4   1  495.15   13.10
   1   4  -2 2366.96   56.29
   1  -4   2 2272.77   55.89
  -1  -4  -2 2426.76   56.59
  -1  -4  -2 2464.45   56.89
  -1   4   2 2354.86   56.89
  -1   4   2 2459.65   56.69
   1  -4  -2 2441.76   56.89
   1   4   2 2418.16   56.89
   1  -4  -2 2330.67   56.49
   1   4   2 2401.16   56.49
  -1   4  -2 2371.46   55.99
  -1   4  -2 2323.07   55.89
  -1   4   3  356.36    9.90
  -1  -4  -3  342.57    9.80
  -1   4   3  331.57   10.40
   1   4  -3  348.87    9.40
   1   4  -3  340.27    9.40
  -1  -4  -3  345.67   10.10
   1  -4  -3  345.77    9.90
   1  -4  -3  375.96   11.70
   1   4   3  340.07   10.20
   1   4   3  352.26    9.80
   1   4  -4 1280.07   30.90
  -1  -4  -4 1216.68   32.80
  -1   4   4 1310.57   31.60
  -1  -4  -4 1297.57   31.70
   1   4  -4 1294.37   31.00
  -1   4   4 1289.87   32.50
   1  -4  -4 1311.97   32.20
   1   4   4 1321.47   31.30
   1  -4  -4 1288.67   31.80
   1   4   4 1285.37   32.20
  -1  -4  -5   98.89    5.50
  -1  -4  -5  105.99    5.20
  -1   4   5  107.39    4.80
  -1   4   5  100.29    6.30
   1   4  -5  109.69    3.90
   1   4  -5   99.69    3.90
   1   4   5  106.39    5.70
   1  -4  -5   98.99    5.80
   1   4   5  107.99    4.20
   1  -4  -5  106.99    5.40
   1   4  -6  495.65   13.50
  -1   4   6  479.95   13.00
  -1  -4  -6  518.05   14.50
  -1   4   6  508.65   15.70
  -1  -4  -6  504.35   14.90
   1  -4  -6  493.15   14.70
   1   4   6  510.15   15.20
   1  -4  -6  502.35   15.10
  -1   4   7   10.10    2.80
  -1  -4  -7   13.60    2.60
   1   4  -7   11.50    1.70
   1   4   7   14.60    2.80
   1  -4  -7   11.50    2.10
  -1  -4  -8  156.58    8.40
  -1   4   8  159.88   10.20
   1   4   8  148.29    9.30
   1  -4  -8  147.09    9.20
   2   4   0 4390.46  101.69
  -2  -4   0 4300.57  101.59
  -2   4   0 4376.06  101.49
  -2   4   0 4453.65  101.29
   2   4   0 4243.58  101.29
   2  -4   0 4305.47  101.39
   2  -4   0 4296.07  101.19
   2  -4   1  116.39    4.00
   2  -4   1  112.19    3.70
  -2   4   1  113.79    4.60
  -2   4   1  115.89    4.30
   2   4  -1  118.49    4.40
  -2  -4  -1  111.39    4.50
   2  -4  -1  118.89    4.20
  -2   4  -1  111.79    3.90
   2   4   1  112.49    4.10
   2   4   1  108.59    4.60
  -2   4  -1  113.89    4.10
   2  -4  -1  115.79    4.30
   2  -4   2 2714.83   65.79
  -2  -4  -2 2838.52   66.49
  -2   4   2 2849.31   66.99
  -2   4   2 2790.32   66.59
  -2  -4  -2 2848.31   66.79
   2   4  -2 2880.51   66.49
   2  -4  -2 2804.92   66.79
  -2   4  -2 2742.53   65.69
  -2   4  -2 2849.71   65.89
   2  -4  -2 2816.82   66.49
   2   4   2 2819.42   66.69
   2   4   2 2801.42   66.29
  -2  -4  -3  146.49    5.70
   2  -4   3  137.69    4.10
  -2  -4  -3  148.19    5.40
   2   4  -3  142.09    5.20
   2   4  -3  148.99    5.20
  -2   4   3  150.18    6.20
  -2   4   3  149.99    5.50
   2  -4  -3  142.09    5.70
   2  -4  -3  145.99    5.50
   2   4   3  141.19    5.10
   2   4   3  142.59    5.70
  -2   4  -3  140.09    4.30
   2   4  -4 1177.38   29.00
  -2   4   4 1177.78   30.20
  -2  -4  -4 1198.08   29.70
  -2   4   4 1215.38   29.50
   2   4  -4 1188.68   29.10
  -2  -4  -4 1182.28   29.30
  -2   4  -4 1105.69   27.90
   2  -4  -4 1233.28   29.70
   2   4   4 1192.28   28.90
   2  -4  -4 1191.38   30.00
   2   4   4 1175.88   29.80
  -2  -4  -5   52.49    4.60
   2   4  -5   51.69    3.60
   2   4  -5   52.29    3.60
   2   4  -5   51.39    4.10
  -2  -4  -5   52.19    4.20
  -2   4   5   51.29    4.20
  -2   4   5   46.70    7.10
   2  -4  -5   45.40    4.80
   2   4   5   54.09    3.00
   2   4   5   49.00    4.80
   2  -4  -5   51.59    4.70
   2   4   5   52.89    3.00
  -2   4   6  318.67   11.90
   2   4  -6  317.27    9.30
   2   4  -6  328.67   10.10
  -2  -4  -6  325.87   10.50
  -2  -4  -6  324.77   10.90
   2   4  -6  323.27    9.60
  -2   4   6  311.67    9.70
   2   4   6  329.77   11.00
   2  -4  -6  309.87   14.40
   2  -4  -6  320.27   11.30
   2   4  -7    9.70    2.30
   2   4  -7   17.40    3.50
   2   4   7   11.60    2.60
   2  -4  -7   11.30    2.30
   2  -4  -7    9.30    2.80
  -2   4   8   45.90    8.60
  -2  -4  -8   59.09    6.70
   2   4   8   55.19    8.50
   2  -4  -8   50.39    7.20
   3   4   0  327.37    9.60
  -3   4   0  315.77    9.50
  -3   4   0  350.86    9.30
   3  -4   0  333.67    9.10
   3  -4   0  322.97    9.30
   3  -4   1  252.27    6.90
   3  -4   1  243.98    7.10
  -3   4   1  241.88    7.90
  -3   4   1  257.07    7.60
   3   4  -1  240.18    7.70
  -3   4  -1  244.08    7.30
   3  -4  -1  248.78    7.40
   3   4   1  243.48    7.40
   3  -4  -1  245.38    7.60
  -3   4  -1  249.18    7.20
   3   4   1  237.28    7.80
  -3   4   2  103.49    5.10
   3   4  -2   97.29    4.40
  -3   4   2   98.89    4.50
  -3  -4  -2  108.49    4.80
   3  -4   2   89.59    3.60
   3  -4  -2   99.49    4.40
  -3   4  -2   96.79    3.70
   3   4   2   97.49    4.60
  -3   4  -2   90.19    3.80
   3  -4  -2   95.49    4.70
   3   4   2   95.59    4.00
  -3  -4  -3  173.28    6.20
  -3  -4  -3  170.18    6.60
  -3   4   3  158.88    7.00
   3  -4   3  165.78    4.80
  -3   4   3  151.78    7.40
   3   4  -3  167.08    6.30
  -3   4  -3  166.58    4.90
   3   4   3  167.98    6.40
   3   4   3  167.58    5.70
   3  -4  -3  165.78    6.60
   3  -4  -3  162.38    6.30
  -3   4  -3  156.68    5.00
   3   4  -4    8.90    1.60
  -3  -4  -4    9.00    1.70
  -3   4   4    8.40    2.20
   3   4  -4    7.30    1.50
  -3   4   4    8.10    1.50
  -3  -4  -4    9.90    1.50
   3   4   4    7.70    1.10
   3   4   4   10.00    1.80
   3   4   4   10.10    1.30
   3  -4  -4    5.10    1.40
   3  -4  -4    8.10    2.00
  -3   4  -4    7.10    0.90
  -3   4   5   53.79    6.30
   3   4  -5   72.89    4.90
  -3  -4  -5   73.29    5.00
   3   4  -5   62.49    5.80
   3   4   5   71.89    3.20
   3  -4  -5   54.59    5.30
   3   4   5   70.59    3.10
   3   4   5   73.59    5.20
   3  -4  -5   65.89    5.60
  -3  -4  -6    4.20    2.00
   3   4  -6    2.20    1.50
   3   4  -6    0.40    1.50
  -3   4   6   -1.10    2.30
  -3  -4  -6   -0.40    1.60
   3  -4  -6   -1.60    2.20
   3  -4  -6   -1.10    1.70
   3   4   6    0.40    1.80
   3   4  -7   12.90    2.80
  -3   4   7   14.00    3.30
   3   4  -7   12.10    2.10
   3  -4  -7    8.60    3.30
   3  -4  -7   12.70    3.20
  -3   4   8   -2.30    3.20
  -4   4   0  106.49    4.90
  -4   4   0  109.79    4.70
   4  -4   0  111.29    4.60
   4   4   0  103.29    5.10
   4  -4   0  112.09    4.40
   4  -4   1    2.10    0.80
   4  -4   1    2.20    1.00
   4   4  -1    4.30    1.30
  -4   4   1    3.00    1.50
   4   4   1    2.90    1.00
   4   4   1    1.80    1.40
  -4   4  -1    4.20    1.20
   4  -4  -1    2.20    1.10
  -4   4  -1    0.70    0.90
   4  -4   2  147.69    5.00
  -4   4   2  149.69    6.20
   4   4  -2  149.88    6.10
   4   4  -2  149.29    6.10
   4  -4   2  146.79    4.30
  -4   4   2  144.69    6.40
  -4   4  -2  147.19    5.20
   4  -4  -2  156.18    6.10
   4   4   2  153.68    6.10
   4   4   2  161.88    5.60
  -4   4  -2  144.29    5.40
   4  -4  -2  149.09    5.90
   4   4   2  152.28    5.80
   4   4  -3    1.70    1.20
   4   4  -3    4.30    1.60
   4  -4   3    4.60    0.90
  -4   4   3    4.10    1.50
  -4   4  -3    4.50    1.10
   4   4   3    3.60    1.20
   4   4   3    4.50    1.00
  -4   4   4  123.99    7.20
  -4   4   4  131.59    6.40
   4   4  -4  120.99    6.10
   4   4  -4  130.49    6.10
   4  -4  -4  135.09    7.60
   4  -4  -4  128.09    6.60
   4   4   4  131.79    5.20
   4   4   4  133.19    6.20
  -4   4  -4  129.69    4.70
   4   4   4  123.49    5.00
  -4   4   5    3.30    1.90
  -4   4   5    6.00    2.60
   4   4  -5    4.30    1.90
   4  -4  -5    4.30    2.50
   4  -4  -5    3.50    2.00
   4   4  -6   56.59    6.00
  -4   4   6   74.79    6.00
  -4  -4  -6   81.89    5.80
   4   4  -6   58.89    5.60
  -4   4   6   57.89    7.50
   4   4   6   74.99    5.90
   4  -4  -6   56.69    7.90
   4  -4  -6   67.39    6.60
   4   4  -7    6.60    2.20
  -4   4   7    3.40    3.20
   4  -4  -7    3.00    2.50
   5   4   0 3249.67   78.39
   5  -4   0 3236.58   77.69
   5  -4   0 3333.27   78.29
  -5   4   0 3367.56   78.19
  -5   4   0 3269.07   78.39
   5   4   0 3326.87   78.69
   5   4   0 3266.87   78.59
  -5   4   1  259.87    9.20
   5  -4   1  271.27    7.90
   5   4  -1  278.97    9.20
   5   4  -1  267.57    9.00
  -5   4   1  274.67    8.90
   5  -4   1  267.87    8.50
   5   4   1  260.87    8.80
   5   4   1  257.27    8.50
   5  -4  -1  273.37    8.90
   5   4   1  261.67    9.20
  -5   4  -1  264.07    8.70
   5  -4  -1  268.87    8.50
  -5   4   2 2656.83   63.79
   5  -4   2 2570.54   62.39
   5   4  -2 2619.94   63.39
   5  -4   2 2538.35   61.59
  -5   4   2 2673.63   63.29
   5   4  -2 2653.33   63.59
   5  -4  -2 2671.03   63.49
   5   4   2 2608.64   63.39
   5  -4  -2 2664.43   63.09
  -5   4  -2 2665.53   62.49
  -5   4  -2 2646.54   62.59
   5   4   2 2614.94   62.69
   5   4   2 2607.74   62.99
  -5   4   3   50.39    5.80
   5   4  -3   57.59    4.90
  -5   4   3   54.29    5.20
   5  -4   3   60.49    3.20
   5   4  -3   63.59    5.00
   5  -4  -3   53.49    4.90
  -5   4  -3   54.79    4.00
  -5   4  -3   66.29    3.90
   5   4   3   60.39    4.40
   5   4   3   62.59    4.80
   5  -4  -3   56.99    4.80
   5  -4   4 1322.57   32.70
  -5   4   4 1384.06   35.80
   5   4  -4 1438.46   36.10
  -5   4   4 1378.66   35.10
   5   4  -4 1391.26   35.20
   5   4   4 1394.86   33.70
   5  -4  -4 1328.57   35.60
   5   4   4 1392.86   34.80
   5   4   4 1390.86   33.60
   5  -4  -4 1339.17   38.10
  -5   4  -4 1392.36   33.50
   5   4  -5    3.80    2.10
  -5   4   5    2.50    2.90
  -5   4   5    3.50    2.00
   5   4  -5    3.60    2.30
   5   4   5    7.20    2.20
   5  -4  -5    3.40    1.90
   5  -4  -5    3.70    2.50
  -5   4  -5    3.30    1.30
  -5   4   6  480.85   16.80
   5   4  -6  467.55   15.00
  -5   4   6  474.25   15.00
   5   4  -6  479.85   15.30
   5  -4  -6  485.85   15.50
  -5   4  -6  471.85   13.00
   5   4   6  484.75   14.90
   5   4  -7   -1.20    2.20
   5   4   7   -2.80    2.30
   5  -4  -7   -2.70    2.40
  -6   4   0 3299.87   77.79
   6  -4   0 3250.47   77.89
   6   4   0 3220.58   78.29
   6  -4   0 3194.78   77.29
   6   4   0 3208.68   77.99
   6   4   0 3361.76   78.39
  -6   4   0 3278.27   78.19
   6  -4   1   87.89    4.30
  -6   4   1   61.89    6.10
   6   4  -1   87.49    5.70
   6   4  -1   70.29    5.50
   6  -4   1   80.29    5.00
   6  -4  -1   70.29    5.30
   6   4   1   64.99    5.30
  -6   4  -1   72.49    5.60
  -6   4  -1   84.29    5.10
   6   4   1   85.69    5.70
   6  -4  -1   84.29    4.90
  -6   4   2 2693.83   64.99
  -6   4   2 2706.13   65.59
   6  -4   2 2646.94   64.19
   6   4  -2 2648.03   65.09
   6   4  -2 2694.63   65.29
   6  -4   2 2593.14   63.09
  -6   4  -2 2748.72   64.49
   6  -4  -2 2719.83   67.29
   6   4   2 2688.83   65.19
   6  -4  -2 2683.43   64.69
   6   4   2 2670.23   64.29
   6   4   2 2698.23   65.09
  -6   4  -2 2734.93   64.29
   6   4   2 2663.53   64.59
  -6   4   3   31.00    5.80
  -6   4   3   41.10    5.60
   6   4  -3   44.20    5.20
   6  -4   3   33.80    3.40
   6   4  -3   29.60    5.30
   6  -4  -3   31.30    5.70
  -6   4  -3   39.60    4.40
   6  -4  -3   34.20    5.10
   6   4   3   34.20    4.00
   6   4   3   47.90    4.40
   6   4   3   48.00    5.10
  -6   4  -3   41.20    4.30
   6  -4   4 1440.26   35.20
  -6   4   4 1507.75   37.70
   6   4  -4 1275.27   40.80
   6   4  -4 1314.27   38.90
  -6   4   4 1520.75   38.50
   6   4   4 1482.45   35.90
   6   4   4 1522.15   37.20
  -6   4  -4 1488.65   37.30
   6  -4  -4 1561.84   37.60
   6  -4  -4 1477.05   37.80
   6   4   4 1521.45   35.90
  -6   4   5    6.20    2.40
  -6   4   5    4.00    3.10
   6   4  -5    4.10    2.30
   6  -4  -5    3.50    2.00
   6   4   5    6.20    2.20
   6   4  -6  596.64   19.10
  -6   4   6  645.14   20.80
  -6   4   6  592.04   18.90
   6   4  -6  612.74   19.40
   6   4   6  630.94   19.60
   6  -4  -6  643.74   21.00
   6   4   6  627.04   18.50
  -6   4   7   -3.50    3.60
   6   4  -7    2.00    3.00
   6  -4  -7    2.10    3.20
   7  -4   0 4707.73  108.49
   7  -4   0 4610.94  107.89
  -7   4   0 4748.73  108.29
   7   4   0 4446.85  108.29
  -7   4   0 4603.04  107.79
   7   4   0 4240.88  112.89
   7   4   0 4432.76  107.89
   7  -4   1  184.48    7.70
   7  -4   1  181.48    6.80
  -7   4   1  214.78    9.10
   7   4  -1  194.28    8.90
  -7   4   1  177.18    8.20
   7   4   1  182.68    8.50
  -7   4  -1  181.58    8.40
   7   4   1  193.88    8.00
  -7   4  -1  195.88    8.40
   7  -4  -1  187.28    7.70
   7  -4   2 3518.55   85.59
   7   4  -2 3610.84   87.99
  -7   4   2 3653.43   87.79
   7   4  -2 3677.03   87.79
   7  -4   2 3682.63   86.79
   7  -4  -2 3711.33   87.99
  -7   4  -2 3727.13   87.09
   7  -4  -2 3559.44   87.29
   7   4   2 3601.94   87.09
  -7   4  -2 3734.13   86.99
   7   4   2 3674.33   87.79
   7   4   2 3641.14   86.89
  -7   4   3  110.89    7.60
   7  -4   3  103.39    5.50
   7   4  -3  112.09    7.60
   7   4  -3  127.49    7.60
   7   4   3  126.09    7.30
   7   4   3  127.69    6.10
   7  -4  -3  133.79    7.70
   7  -4  -3  117.99    7.30
   7   4   3  131.19    7.70
  -7   4  -3  122.39    6.50
  -7   4  -3  119.09    6.90
   7   4   3  131.69    6.20
  -7   4   4 2005.10   49.80
   7  -4   4 1862.71   46.30
  -7   4   4 1935.41   48.80
   7   4  -4 1930.01   48.60
   7   4  -4 1798.42   49.70
   7  -4  -4 1957.60   48.50
   7   4   4 1988.50   47.10
   7   4   4 1936.61   46.70
  -7   4  -4 1988.10   47.50
   7   4   4 1867.91   49.40
   7   4   4 1963.30   48.40
   7  -4   5   48.50    3.60
   7   4  -5   38.70    7.00
   7  -4   5   45.00    4.00
  -7   4   5   58.29    8.10
   7   4   5   61.19    6.60
   7  -4  -5   47.40    7.10
  -7   4  -5   50.79    6.20
   7   4   5   63.39    7.70
  -7   4   6  782.62   27.80
  -7   4   6  750.82   24.20
   7   4   6  733.13   21.70
   7  -4  -6  720.63   22.30
   8   4   0   80.09    6.20
   8   4   0   74.89    7.00
   8  -4   0   85.79    6.30
   8  -4   0   71.69    5.30
  -8   4   0   82.09    8.20
   8   4  -1  461.95   14.70
   8  -4   1  395.16   18.30
   8  -4   1  451.75   13.10
   8   4  -1  455.85   15.30
  -8   4   1  445.66   15.00
  -8   4   1  469.95   15.40
   8  -4  -1  450.95   14.00
   8   4   1  451.45   14.30
   8   4   1  467.85   15.20
  -8   4  -1  462.75   14.80
   8   4   1  456.95   15.10
  -8   4  -1  456.15   14.80
   8  -4  -1  472.35   15.00
  -8   4   2   58.09    7.50
   8  -4   2   63.89    5.40
   8   4  -2   69.39    6.40
   8  -4   2   58.89    4.00
  -8   4   2   56.29    6.90
   8  -4  -2   58.09    5.80
   8   4   2   56.89    7.10
   8   4   2   57.69    6.70
  -8   4  -2   52.89    6.60
   8   4   2   60.09    5.40
  -8   4  -2   61.99    6.40
   8   4   2   44.50    9.00
  -8   4   3  310.87   13.20
   8  -4   3  316.87   10.40
   8   4  -3  312.57   12.20
   8   4   3  313.37   11.90
  -8   4  -3  297.77   11.60
   8   4   3  311.07   10.60
  -8   4  -3  316.37   11.20
   8  -4  -3  308.77   11.70
   8   4   3  317.97   10.60
   8   4   3  316.87   12.30
  -8   4   4   24.30    4.20
   8   4  -4   35.90    7.10
   8  -4   4   40.70    4.40
   8   4   4   35.90    8.40
   8   4   4   27.10    6.10
   8   4   4   34.30    4.40
   8   4   4   28.50    4.60
   8  -4  -4   30.30    6.70
  -8   4  -4   42.90    6.80
  -8   4   5  124.99   11.10
   8   4  -5  130.19    9.40
   8  -4  -5  125.09    9.20
  -8   4  -5  129.99    9.30
   8   4   5  134.39    8.30
  -9   4   0   -4.10    2.80
   9  -4   0   -2.10    1.50
   9   4   0   -2.70    1.80
  -9   4   1  114.69    9.20
   9   4  -1  125.69    8.20
   9  -4   1  126.89    8.00
   9  -4   1  131.79    6.40
   9   4   1  120.99    7.90
  -9   4  -1  120.09    8.80
   9  -4  -1  129.79    7.50
   9   4   1  125.29    8.70
   9  -4   2   -1.00    1.20
   9  -4   2   -2.30    2.10
   9   4   2    0.70    1.80
   9   4   2   -0.90    2.50
   9  -4  -2   -0.60    1.90
  -9   4  -2    2.00    2.60
   9   4   3   84.19    6.60
   9   4   3   92.99    8.00
  -9   4  -3   92.59    9.80
  -9   4   4   -1.80    3.50
   9   4  -4   -0.10    2.60
   9   4   4    0.40    2.60
  -9   4  -4   -0.90    3.50
   9  -4  -4   -1.70    2.30
   9   4   4   -0.30    1.50
  10   4   0  354.96   15.30
 -10   4   0  376.16   15.20
  10   4   0  363.96   14.50
  10  -4   0  365.76   12.60
 -10   4   1   42.70    9.10
  10  -4   1   39.10    5.30
  10   4  -1   37.00    8.40
  10  -4  -1   39.20    6.50
 -10   4  -1   45.50    8.70
  10   4   1   46.40    6.70
  10   4   1   34.80    8.00
 -10   4   2  263.97   13.90
  10   4  -2  262.97   13.10
  10  -4   2  283.07    9.40
  10   4   2  270.37   10.90
  10  -4  -2  281.57   11.80
  10   4   2  284.67   12.80
 -10   4  -2  299.27   12.60
  10   4  -3   10.60    3.30
 -10   4   3   19.30    4.80
  10   4   3   17.50    3.60
  10   4   3   17.70    3.90
 -11   4   0  309.27   15.30
  11  -4   0  330.57   12.50
  11   4   0  342.47   14.90
  11   4   0  330.87   13.70
  11  -4   1   78.09    6.80
  11   4  -1   80.99    9.60
 -11   4   1   75.19   10.80
  11   4   1   80.29    8.20
  11  -4  -1   83.19    9.40
  11   4   1   89.29   10.10
 -11   4  -1   89.59   10.80
   0  -5   0   -1.20    0.70
   0   5   0   -0.70    0.70
   0  -5   0   -1.30    0.70
   0   5   0   -1.60    0.80
   0  -5  -1   -1.10    0.80
   0   5   1    0.00    0.90
   0   5  -1   -0.60    0.70
   0  -5  -1   -1.30    0.70
   0  -5   1   -0.60    0.80
   0   5  -1    0.80    0.90
   0   5   2    1.20    1.20
   0  -5  -2   -0.60    0.80
   0   5  -2    0.40    0.90
   0   5  -2    0.00    0.70
   0   5   2    0.60    0.80
   0  -5  -3    1.60    1.00
   0  -5  -3    2.30    1.30
   0   5   3    1.90    1.40
   0   5   3    1.80    1.00
   0   5  -3    1.90    0.90
   0  -5  -4    0.70    1.10
   0   5   4    0.40    1.60
   0   5  -4    1.10    0.90
   0  -5  -4    0.10    1.50
   0   5  -4    1.30    0.90
   0   5   4    1.40    1.10
   0  -5  -5    3.50    1.40
   0  -5  -5    3.90    1.80
   0   5   5    2.80    1.80
   0   5   5    2.20    1.20
   0   5   6    1.10    1.20
   0   5   6   -2.30    2.20
   0  -5  -6    0.40    2.00
   0   5  -7    4.50    1.30
   0  -5  -7    7.80    3.10
   0   5   7    4.40    3.70
   0   5   8   -0.50    3.10
   0  -5  -8   -1.40    2.30
   1   5   0  590.04   15.60
  -1  -5   0  597.84   15.60
  -1   5   0  597.54   15.30
  -1   5   0  591.74   15.50
   1  -5   0  609.44   15.30
   1  -5   0  590.64   15.40
   1   5   0  592.14   15.30
   1  -5   1 1212.58   30.00
  -1   5   1 1201.48   30.50
   1   5  -1 1221.78   30.20
  -1   5   1 1252.27   30.30
   1   5  -1 1235.48   30.10
  -1  -5  -1 1249.07   30.30
  -1  -5  -1 1244.18   30.50
   1   5   1 1234.98   30.20
   1  -5  -1 1268.17   30.30
   1  -5  -1 1296.17   30.50
  -1  -5   1 1239.38   30.30
  -1   5  -1 1217.48   30.00
   1   5   1 1243.58   30.60
  -1   5  -1 1218.58   29.90
   1  -5   2  278.97    7.90
   1   5  -2  286.07    8.30
  -1  -5  -2  296.77    8.60
  -1   5   2  275.67    8.90
  -1   5   2  292.07    8.60
  -1   5  -2  277.17    7.80
   1   5   2  286.07    8.90
   1  -5  -2  295.47    8.50
  -1   5  -2  281.77    7.90
   1   5   2  280.47    8.40
   1  -5  -2  261.57    9.60
  -1  -5  -3  263.57    8.50
   1   5  -3  253.47    7.70
  -1  -5  -3  259.37    8.30
  -1   5   3  248.88    8.70
  -1   5  -3  265.57    7.20
  -1   5  -3  245.58    7.20
   1  -5  -3  252.97    8.20
   1   5   3  259.87    8.10
   1   5   3  253.97    8.60
   1  -5  -3  276.27    8.70
   1   5  -4   50.89    3.50
  -1   5   4   55.69    5.20
   1   5  -4   56.09    3.50
  -1   5   4   51.49    5.10
  -1  -5  -4   61.69    4.30
   1   5   4   64.19    4.10
   1   5   4   59.59    4.80
  -1   5  -4   59.79    2.40
  -1   5  -4   59.59    3.10
   1  -5  -4   58.69    4.30
   1  -5  -4   55.49    4.90
  -1   5   5   22.10    3.00
  -1  -5  -5   21.20    4.30
   1   5  -5   22.20    2.90
   1   5  -5   25.10    2.90
  -1  -5  -5   29.20    6.10
   1  -5  -5   25.70    4.80
   1   5   5   29.50    4.70
  -1   5   6   10.80    1.60
  -1  -5  -6    8.20    2.90
  -1   5   6   11.80    2.90
  -1  -5  -6   13.90    2.60
   1  -5  -6    9.40    3.00
   1  -5  -6   12.30    2.10
   1   5   6   10.10    2.50
  -1   5   7    2.80    2.70
   1   5  -7    4.50    1.60
  -1  -5  -7    9.60    2.70
  -1  -5  -7    4.70    1.90
   1  -5  -7    6.70    2.90
   1   5   7    6.50    3.30
   1  -5  -7    3.70    2.50
  -1  -5  -8    4.10    2.30
  -1   5   8    1.10    3.10
   1   5   8   -1.40    3.30
   1  -5  -8    3.20    2.70
   2   5   0  582.44   15.70
  -2   5   0  609.04   15.40
   2   5   0  584.34   15.40
  -2   5   0  587.84   15.50
  -2  -5   0  593.44   15.80
   2  -5   0  602.04   15.20
   2  -5   0  582.34   16.40
  -2   5   1 1238.98   29.50
   2  -5   1 1181.18   29.10
  -2   5   1 1207.48   29.80
   2   5  -1 1192.78   29.50
  -2  -5  -1 1117.29   30.30
   2   5  -1 1194.28   29.30
   2  -5   1 1207.68   28.90
   2  -5  -1 1208.08   29.70
   2   5   1 1188.48   29.30
  -2   5  -1 1202.98   29.20
  -2   5  -1 1195.78   29.10
   2   5   1 1216.38   29.80
  -2  -5  -2  525.45   13.90
   2   5  -2  513.05   13.80
  -2   5   2  493.15   14.20
   2  -5   2  489.65   13.00
  -2  -5  -2  511.55   14.10
  -2   5  -2  512.25   13.20
  -2   5  -2  498.85   13.00
   2  -5  -2  511.45   13.70
   2   5   2  505.75   14.10
   2  -5  -2  503.55   14.00
   2   5   2  514.25   13.60
  -2   5   3  984.30   24.50
  -2  -5  -3  975.10   24.70
   2   5  -3  926.31   24.10
   2  -5   3  897.61   23.00
  -2  -5  -3  966.60   24.30
  -2   5   3  960.50   24.90
   2   5  -3  957.10   23.90
   2  -5  -3  953.20   24.30
  -2   5  -3  940.81   23.10
   2   5   3  957.30   24.60
   2   5   3  982.80   24.10
   2  -5  -3  960.00   24.60
  -2   5  -3  926.41   23.10
  -2   5   4  250.17    9.50
  -2   5   4  253.17    8.60
   2   5  -4  249.38    7.90
   2   5  -4  238.48    7.90
  -2  -5  -4  247.38    8.50
  -2  -5  -4  253.97    8.80
   2  -5  -4  252.47    8.90
   2   5   4  253.87    8.90
   2   5   4  250.77    8.00
  -2   5  -4  240.58    7.00
   2  -5  -4  253.17    8.70
   2   5  -5  418.06   11.50
  -2  -5  -5  425.86   12.90
  -2  -5  -5  404.36   12.70
  -2   5   5  402.46   12.40
  -2   5   5  420.26   13.80
   2   5  -5  426.96   11.60
   2  -5  -5  407.96   13.10
   2   5   5  415.76   13.00
   2  -5  -5  398.26   12.80
   2   5   5  404.76   11.50
  -2   5  -5  389.86   10.50
   2   5  -6   74.49    4.20
  -2  -5  -6   70.69    6.20
   2   5  -6   77.19    4.30
   2   5  -6   68.69    5.10
   2   5   6   68.99    6.20
   2  -5  -6   67.69    6.70
   2  -5  -6   67.99    6.00
  -2  -5  -7  117.99    7.80
  -2   5   7  109.99    9.40
   2   5  -7  118.69    6.40
  -2  -5  -7  104.29    7.40
   2   5   7  109.49    9.00
   2  -5  -7   86.49    7.80
   3  -5   0  605.04   15.80
   3   5   0  601.74   16.30
   3  -5   0  621.14   15.60
  -3   5   0  610.74   15.80
   3   5   0  543.95   16.50
  -3   5   0  621.44   16.10
  -3  -5  -1 9956.70  231.18
   3   5   1 9839.62  231.18
  -3   5  -1 9999.00  230.68
  -3   5   2  382.36   11.60
  -3   5   2  391.96   11.80
  -3  -5  -2  398.46   11.60
   3   5  -2  385.86   11.30
   3  -5   2  363.96   10.30
  -3   5  -2  383.56   10.60
  -3   5  -2  377.56   10.40
   3   5   2  373.86   11.40
   3  -5  -2  389.76   11.10
   3  -5  -2  389.46   11.40
  -3  -5  -3 5407.46  126.99
  -3  -5  -3 5670.03  127.49
  -3   5   3 5514.95  127.19
   3   5  -3 5450.35  126.89
   3  -5   3 5229.28  125.69
   3   5  -3 4939.71  129.79
  -3   5   3 5569.14  127.79
  -3   5  -3 5363.76  125.89
   3  -5  -3 5522.05  127.49
  -3   5  -3 5327.07  125.79
   3  -5  -3 5405.96  127.09
   3   5   3 5527.05  127.39
  -3   5   4  140.89    7.70
  -3   5   4  145.79    6.60
   3   5  -4  134.09    6.80
   3   5  -4  146.79    6.10
  -3  -5  -4  148.39    6.60
  -3  -5  -4  138.69    6.30
   3  -5  -4  137.49    6.80
   3   5   4  134.69    5.60
   3  -5  -4  149.49    8.10
   3   5   4  140.39    6.60
  -3   5  -4  135.49    4.80
  -3   5   5 2497.15   59.09
   3   5  -5 2316.47   56.99
  -3   5   5 2388.46   57.69
   3   5  -5 2375.06   57.39
  -3  -5  -5 2428.26   57.69
   3   5  -5 2343.17   57.69
  -3  -5  -5 2490.75   58.09
   3   5   5 2331.97   56.39
   3  -5  -5 2405.56   58.49
  -3   5  -5 2270.27   55.79
   3  -5  -5 2330.27   58.39
   3   5   5 2420.26   58.09
   3   5   5 2310.77   56.49
   3   5  -6   30.90    5.00
   3   5  -6   27.90    4.50
  -3  -5  -6   30.60    5.60
  -3   5   6   21.50    3.60
   3   5  -6   32.40    5.00
  -3   5   6   35.60    5.40
   3   5   6   34.30    5.60
   3  -5  -6   21.20    3.30
   3  -5  -6   41.30    5.90
  -3   5   7  816.02   24.00
  -3  -5  -7  809.62   22.50
   3   5  -7  734.33   20.50
  -3  -5  -7  781.32   22.20
   3   5  -7  798.12   22.70
   3  -5  -7  783.32   22.60
  -4   5   0   40.60    3.50
   4   5   0   43.50    4.20
   4  -5   0   40.30    3.20
  -4   5   0   36.50    4.00
   4  -5   0   36.00    3.30
   4   5   0   37.90    3.50
  -4   5   1 4120.59   96.29
   4   5  -1 4183.88   96.19
   4  -5   1 4033.50   94.99
  -4   5   1 4141.19   95.99
   4  -5   1 3876.11   95.39
   4   5   1 4072.49   96.19
  -4   5  -1 4128.49   95.69
  -4   5  -1 4070.79   95.49
   4  -5  -1 4001.80   95.89
   4   5   1 3990.10   95.69
   4  -5  -1 4029.60   95.59
   4   5  -2   28.50    4.00
   4  -5   2   18.70    2.60
  -4   5   2   26.50    3.70
   4   5  -2   26.50    3.80
   4  -5   2   15.90    2.00
   4  -5  -2   25.10    3.50
   4   5   2   20.90    3.40
   4   5   2   19.80    3.90
  -4   5  -2   22.00    3.10
  -4   5  -2   23.90    3.20
   4  -5  -2   18.40    3.60
  -4   5   3 2527.05   58.49
   4   5  -3 2320.37   58.09
  -4   5   3 2470.25   59.09
   4   5  -3 2396.46   58.19
   4   5  -3 2449.16   58.29
   4  -5   3 2261.17   56.69
   4   5   3 2374.46   57.89
   4   5   3 2411.06   58.39
  -4   5  -3 2421.56   56.99
   4  -5  -3 2532.85   58.69
   4  -5  -3 2379.16   58.09
   4   5   3 2362.46   57.59
  -4   5  -3 2397.86   57.09
   4  -5   4    2.70    0.80
   4   5  -4    3.20    1.50
   4   5  -4    3.90    1.80
  -4   5   4    3.40    1.60
   4   5  -4    6.40    1.80
  -4   5  -4    2.80    1.10
   4  -5  -4   -1.20    3.80
   4   5   4    5.30    1.90
   4   5   4    4.00    1.30
  -4   5   5 1076.29   27.80
   4   5  -5 1023.20   27.10
   4   5  -5 1040.80   27.30
  -4   5   5 1061.69   29.00
   4   5  -5 1049.70   27.40
   4  -5  -5 1050.89   28.30
  -4   5  -5 1021.90   25.60
   4   5   5 1029.90   26.00
   4   5   5 1036.50   26.00
   4   5   5 1064.69   27.70
   4  -5  -5 1087.49   27.80
   4   5  -6   -1.10    1.90
  -4  -5  -6    2.60    1.80
   4   5  -6    1.10    2.00
   4   5  -6    3.10    2.60
  -4   5   6    0.70    2.00
   4  -5  -6   -2.10    1.90
   4   5   6    3.70    2.10
  -4   5  -6   -0.60    1.20
  -4   5   7  364.46   15.20
   4   5  -7  383.46   13.60
   4   5  -7  335.17   11.80
   4  -5  -7  364.46   19.50
   4   5   7  354.86   14.90
   5   5   0   76.59    5.20
   5  -5   0   81.39    4.70
   5   5   0   83.69    5.50
  -5   5   0   86.69    5.00
   5  -5   0   84.69    4.50
  -5   5   0   71.59    5.30
  -5   5   1  690.53   18.80
   5  -5   1  687.83   18.30
   5   5  -1  692.43   19.10
   5   5  -1  686.93   19.20
   5  -5   1  706.13   17.80
   5   5  -1  714.03   19.30
  -5   5   1  672.53   19.30
   5   5   1  705.73   18.60
   5   5   1  692.93   19.20
   5   5   1  693.23   19.00
   5  -5  -1  680.73   18.80
  -5   5  -1  691.83   18.70
   5  -5  -1  718.63   18.60
  -5   5  -1  717.93   18.60
  -5   5   2   63.59    6.00
  -5   5   2   71.09    5.50
   5   5  -2   72.79    5.50
   5   5  -2   83.79    5.50
   5  -5   2   80.49    3.40
   5   5  -2   78.69    5.50
   5  -5   2   75.99    4.10
   5   5   2   79.59    4.80
  -5   5  -2   63.69    4.90
   5  -5  -2   68.09    5.00
   5   5   2   69.99    5.20
   5  -5  -2   73.29    5.20
  -5   5  -2   68.29    4.80
   5   5   2   79.39    5.40
   5   5  -3  370.86   12.00
  -5   5   3  361.46   12.70
   5  -5   3  363.56   10.20
  -5   5   3  372.36   12.00
   5   5  -3  326.17   11.80
   5   5  -3  368.76   11.90
  -5   5  -3  362.76   11.30
   5  -5  -3  363.16   13.10
   5   5   3  373.56   11.10
  -5   5  -3  377.46   10.60
   5   5   3  369.26   11.30
   5   5   3  376.86   11.90
  -5   5   4   39.90    6.10
   5   5  -4   57.79    5.60
   5  -5   4   58.59    3.10
  -5   5   4   44.00    6.90
   5   5  -4   61.99    5.80
  -5   5  -4   43.50    4.50
   5  -5  -4   48.20    4.30
   5   5   4   66.69    5.80
   5   5   4   62.29    4.50
   5   5   4   60.79    4.60
  -5   5   5  134.09    9.30
  -5   5   5  136.59    8.30
   5   5  -5  136.69    7.70
   5   5  -5  145.59    8.10
   5   5   5  136.89    5.70
  -5   5  -5  133.39    6.00
   5   5   5  144.59    5.90
   5  -5  -5  148.19    8.10
   5   5   5  153.98    7.90
  -5   5   6   16.70    3.70
   5   5  -6   27.90    6.40
   5   5  -6   18.70    4.60
  -5   5   6   14.40    3.00
   5  -5  -6   15.60    3.00
   5   5  -7   16.80    2.90
  -5   5   7   17.60    4.20
   5   5  -7   19.80    3.50
   5   5   7   21.10    3.60
   5  -5  -7   17.90    3.10
   6  -5   0    0.90    1.30
   6   5   0    0.20    1.90
  -6   5   0    0.40    2.00
   6   5   0    2.40    2.00
   6  -5   0    3.30    1.70
  -6   5   0    2.60    1.60
   6   5   0    3.60    1.70
   6  -5   1   19.20    2.20
   6  -5   1   20.40    3.30
   6   5  -1   11.40    2.00
   6   5  -1   22.80    5.00
  -6   5   1   14.50    2.10
   6   5  -1   14.10    2.40
   6  -5  -1   24.30    4.30
  -6   5  -1   17.00    2.00
   6   5   1   14.10    1.90
   6  -5  -1   15.60    1.90
   6   5   1   21.10    4.90
   6   5   1   16.30    2.60
  -6   5  -1   12.60    2.40
  -6   5   2   -2.20    2.30
   6   5  -2   -1.60    1.70
   6   5  -2   -1.10    1.80
   6  -5   2    1.40    0.90
   6   5  -2    2.90    2.30
   6  -5   2   -1.20    1.30
   6   5   2   -1.70    2.00
   6   5   2   -0.70    1.30
   6  -5  -2   -0.20    1.80
   6   5   2    0.00    1.40
  -6   5  -2   -1.70    1.50
   6  -5   3   20.80    3.30
   6   5  -3   17.80    2.50
  -6   5   3   14.30    2.40
  -6   5   3   22.60    3.30
   6   5   3   21.90    2.90
   6   5   3   20.10    4.40
  -6   5  -3   14.80    2.00
  -6   5  -3   18.00    4.20
   6  -5  -3   16.30    2.20
   6   5   4   -0.40    1.30
   6   5   4   -0.70    1.30
   6   5   4    5.00    2.30
  -6   5   5    3.40    2.50
   6   5  -5    1.80    2.20
  -6   5   5    0.90    2.90
   6   5  -5    7.30    2.70
   6   5   5    5.50    1.40
   6   5   5    5.50    2.40
   6  -5  -5    0.90    2.10
   6   5   5    3.10    1.30
  -6   5  -5    1.90    1.80
  -6   5   6   -5.00    3.20
   6   5  -6   -2.80    3.70
   6   5  -6   -4.90    3.40
   6   5   6    1.80    2.70
  -7   5   0  115.39    6.80
   7  -5   0  128.29    7.30
  -7   5   0  121.39    7.30
   7   5   0  132.79    7.10
   7  -5   0  112.59    6.00
   7   5   0  119.39    7.30
   7  -5   1  550.84   14.80
   7   5  -1  502.55   18.90
  -7   5   1  564.04   17.60
   7  -5   1  561.04   15.60
   7   5  -1  530.65   17.60
   7   5  -1  554.44   16.50
  -7   5   1  532.05   16.30
   7   5   1  460.25   19.40
   7   5   1  526.55   15.70
   7   5   1  574.34   17.00
   7  -5  -1  553.94   16.20
   7  -5  -1  480.05   19.00
  -7   5  -1  568.44   16.30
  -7   5  -1  528.05   15.80
  -7   5   2  111.49    7.80
   7   5  -2   96.49    6.90
   7  -5   2   97.59    5.50
  -7   5   2   91.19    7.10
   7   5  -2  104.89    7.20
   7  -5   2   94.29    4.40
  -7   5  -2   99.09    6.70
   7   5   2  107.69    6.00
   7   5   2  113.39    7.20
   7   5   2   88.09    7.80
   7  -5  -2   88.19    6.40
   7  -5  -2   99.09    6.90
   7   5   2  105.69    6.50
  -7   5  -2   87.09    6.40
   7   5  -3  322.37   12.50
   7   5  -3  332.47   12.30
  -7   5   3  318.97   12.80
   7  -5   3  334.77   10.30
  -7   5   3  341.07   13.20
   7   5   3  350.66   11.10
   7   5   3  351.46   12.50
   7  -5  -3  327.67   11.90
   7   5   3  332.27   12.20
  -7   5  -3  335.97   11.40
   7   5   3  344.47   11.30
  -7   5  -3  336.57   11.20
   7   5  -4   51.29    7.30
  -7   5   4   46.80    8.30
   7  -5   4   42.40    4.10
  -7   5  -4   54.19    6.40
   7   5   4   57.99    5.00
   7   5   4   60.09    6.50
   7   5   4   54.89    5.00
   7  -5  -4   46.10    6.60
  -7   5   5  143.29   10.90
   7   5  -5  138.39    9.30
   7  -5  -5  123.19    9.30
   7   5   5  149.49    5.90
  -7   5  -5  134.79    8.20
   7   5   5  136.89    8.70
  -7   5   6   13.20    4.40
   7   5  -6    9.70    3.00
   7   5   6   13.50    3.30
   7  -5  -6   12.80    3.50
   8   5   0    8.70    2.80
   8  -5   0    7.30    2.30
  -8   5   0    6.40    2.20
  -8   5   1 1773.72   44.80
   8  -5   1 1697.93   41.50
   8   5  -1 1715.83   43.40
   8   5  -1 1643.94   43.60
   8  -5   1 1651.53   42.50
  -8   5   1 1713.13   43.80
   8   5   1 1688.83   43.60
  -8   5  -1 1644.34   42.80
   8   5   1 1579.94   42.40
   8  -5  -1 1822.82   48.70
   8   5   1 1670.23   43.00
  -8   5  -1 1714.63   43.50
   8  -5  -1 1683.63   42.40
   8  -5   2   22.30    4.60
   8  -5   2   13.60    3.20
  -8   5   3 1085.89   30.40
   8  -5   3 1045.40   27.40
   8   5  -3 1105.19   29.60
  -8   5  -3 1062.39   28.50
   8   5   3 1012.40   28.70
   8   5   3 1042.70   29.00
   8  -5  -3 1066.19   28.90
  -8   5  -3 1065.09   28.20
   8   5   3 1074.29   27.90
   8  -5   4    5.40    2.30
  -8   5   4    2.40    3.10
   8  -5  -4    5.80    2.30
   8   5   4    3.70    2.60
   8   5   4    3.00    2.10
   8   5   4    1.50    1.80
  -8   5  -4    0.90    2.60
  -8   5   5  493.75   18.70
   8   5  -5  474.35   17.00
   8   5   5  486.35   16.40
   8  -5  -5  472.65   17.00
  -9   5   0  221.28   11.30
   9   5   0  232.28   11.30
   9   5   0  217.68   10.30
   9  -5   0  226.68    9.00
   9  -5   1  639.54   17.60
  -9   5   1  612.04   20.20
   9   5  -1  630.04   19.40
   9  -5   1  597.14   24.00
   9   5  -1  593.04   19.80
   9   5   1  630.54   19.80
  -9   5  -1  646.14   19.60
   9   5   1  597.84   18.90
   9  -5  -1  623.14   18.30
   9  -5   2  178.88    6.80
  -9   5   2  174.48   11.00
   9   5  -2  204.68   13.70
   9  -5   2  187.48    8.90
   9  -5  -2  186.88    9.10
  -9   5  -2  189.58   10.00
   9   5   2  188.18    9.30
   9   5   2  197.38   10.90
   9   5   2  173.68   10.00
   9  -5   3  425.06   13.90
   9   5  -3  448.36   16.00
  -9   5   3  437.96   17.20
   9   5   3  428.96   14.30
   9  -5  -3  453.25   15.30
  -9   5  -3  459.55   15.00
   9   5   3  444.76   15.70
   9   5   3  433.56   14.40
  -9   5   4  100.79   11.40
   9   5  -4   86.49    9.60
   9   5   4  102.69    8.50
   9  -5  -4   90.39    8.90
 -10   5   0  208.98   12.10
  10   5   0  206.28   11.10
  10   5   0  188.88   11.50
  10  -5   0  186.18    8.90
  10  -5   1 1158.88   30.00
  10   5  -1 1121.69   32.80
  10   5  -1 1167.68   32.70
 -10   5   1 1160.08   33.30
  10   5   1 1167.48   34.50
  10   5   1 1148.99   32.70
  10  -5  -1 1196.18   31.60
 -10   5  -1 1160.58   32.60
 -10   5   2  166.88   12.30
  10   5  -2  158.58   11.40
  10  -5   2  143.09    7.70
  10   5   2  150.08   10.60
  10   5   2  138.99    9.00
  10  -5  -2  150.98    9.50
 -10   5  -2  152.28   10.50
 -10   5   3  765.32   25.40
  10   5   3  741.73   21.60
  10   5   3  758.12   23.60
   0  -6   0  720.83   19.80
   0   6   0  765.52   19.40
   0   6   0  763.32   19.80
   0  -6   0  785.12   19.50
   0   6  -2  346.37   10.00
   0   6   2  351.36   10.90
   0   6  -2  346.37    9.90
   0  -6  -2  354.06   10.60
   0  -6   2  330.97    9.90
   0   6   2  355.66   10.40
   0   6   3 9523.25  225.98
   0   6   3 9801.72  225.48
   0  -6  -3 9730.23  225.88
   0   6  -4   91.89    4.30
   0   6  -4   95.39    4.20
   0  -6  -4  105.29    5.70
   0  -6  -4  106.79    5.90
   0   6   4  108.59    5.60
   0   6   4  101.89    6.20
   0   6  -5 3817.42   89.79
   0   6   5 3869.61   91.49
   0   6  -5 3903.11   89.99
   0   6   5 3848.52   92.69
   0  -6  -6   38.80    5.80
   0   6   6   27.40    6.30
   0  -6  -6   29.90    6.40
   0   6   7 1111.89   30.80
   0  -6  -7 1111.39   29.80
  -1   6   0  715.23   18.60
   1  -6   0  716.73   18.60
   1   6   0  654.53   19.00
  -1   6   0  724.03   18.40
   1   6   0  705.93   18.70
   1  -6   0  752.02   18.40
   1  -6   1 2283.07   54.39
   1   6  -1 2291.87   54.69
  -1   6   1 2217.88   54.79
  -1  -6  -1 2333.37   54.99
   1   6  -1 2246.08   54.39
  -1   6   1 2274.67   54.99
  -1  -6   1 2240.48   54.69
  -1   6  -1 2320.27   54.49
   1  -6  -1 2288.47   54.59
   1  -6  -1 2322.37   54.89
  -1   6  -1 2286.57   54.29
   1   6   1 2319.97   55.09
   1   6   1 2224.18   54.89
  -1   6   2  515.65   14.10
  -1  -6  -2  517.65   14.10
   1   6  -2  508.65   13.80
   1   6  -2  502.55   13.60
  -1  -6  -2  503.35   14.30
   1  -6   2  492.75   13.40
  -1   6  -2  505.45   13.40
   1   6   2  507.65   14.40
   1   6   2  493.65   13.90
   1  -6  -2  517.65   14.20
  -1   6  -2  492.25   13.40
  -1   6   3 1575.24   38.20
  -1  -6  -3 1570.94   38.50
  -1   6   3 1526.65   38.70
   1   6  -3 1550.74   37.50
  -1  -6  -3 1579.64   38.10
   1  -6   3 1464.75   37.10
   1  -6  -3 1572.44   38.50
  -1   6  -3 1537.25   37.10
   1   6   3 1555.44   38.60
   1  -6  -3 1575.24   38.10
   1   6   3 1576.14   38.00
  -1   6  -3 1472.75   37.20
   1   6  -4  202.68    6.80
  -1   6   4  201.28    8.60
   1   6  -4  206.18    6.70
  -1  -6  -4  201.18    7.70
  -1  -6  -4  204.68    8.10
  -1   6   4  210.98    7.80
   1   6   4  210.38    8.40
   1  -6  -4  203.28    7.80
   1  -6  -4  201.98    8.10
   1   6   4  206.48    7.60
  -1   6  -4  193.18    6.50
  -1   6  -4  203.68    6.00
   1   6  -5  707.33   17.90
  -1   6   5  712.93   20.60
   1   6  -5  681.03   17.70
  -1  -6  -5  777.22   22.30
  -1   6   5  704.93   19.30
   1  -6  -5  701.83   20.20
   1   6   5  708.43   20.10
  -1   6  -5  650.53   19.20
   1   6   5  719.83   18.90
   1  -6  -5  675.13   21.80
  -1   6   6   59.89    5.40
  -1  -6  -6   57.29    5.90
  -1  -6  -6   54.39    6.50
  -1   6   6   60.09    7.30
  -1   6  -6   51.09    3.90
   1  -6  -6   45.20    8.20
   1   6   6   53.69    7.80
   1  -6  -6   58.39    6.10
   1   6   6   55.49    4.70
  -1  -6  -7  229.38   11.20
  -1   6   7  220.08   12.30
   1   6  -7  241.98    8.80
   1  -6  -7  238.78   10.70
   1   6   7  242.08   11.60
  -2   6   0  423.36   12.20
   2   6   0  417.86   12.30
  -2  -6   0  422.76   12.30
   2   6   0  424.76   11.90
   2  -6   0  440.76   11.80
  -2   6   1    0.50    1.30
   2  -6   1   -0.90    0.80
  -2  -6  -1   -1.20    1.20
   2   6  -1   -0.80    1.20
   2  -6   1   -0.30    1.00
   2   6  -1    0.00    1.10
   2   6  -2  237.38    7.70
   2  -6   2  219.08    6.90
  -2  -6  -2  216.48    8.10
  -2   6   2  215.08    8.10
  -2   6   2  233.88    7.90
  -2  -6  -2  218.48    7.80
   2  -6  -2  223.58    7.90
   2   6   2  221.48    7.50
  -2   6  -2  220.58    7.10
   2  -6  -2  234.08    7.60
  -2   6  -2  220.48    7.00
   2   6   2  211.18    8.10
  -2  -6  -3    4.40    1.80
  -2  -6  -3    2.00    1.40
   2   6  -3    3.40    1.40
   2  -6  -3    6.10    1.50
  -2   6   4   55.69    5.90
   2   6  -4   64.89    4.30
  -2  -6  -4   55.89    5.20
  -2   6   4   59.69    5.10
   2   6  -4   63.49    4.30
  -2  -6  -4   53.09    4.90
  -2   6  -4   55.19    3.50
  -2   6  -4   52.59    2.90
   2  -6  -4   59.99    4.90
   2   6   4   54.79    4.40
   2  -6  -4   48.80    5.20
   2   6   4   54.39    5.20
   2   6  -5    6.70    1.60
  -2  -6  -5    0.40    3.50
  -2   6  -5    4.50    1.20
   2   6   5    0.70    2.20
   2   6   5    4.50    1.60
  -2  -6  -6   13.70    3.90
   2   6  -6   21.20    3.60
  -2   6   6   23.40    5.20
  -2   6   6   14.90    3.40
   2   6   6   31.90    7.10
   2   6   6   21.50    4.00
   2  -6  -6   13.80    2.40
  -2  -6  -7   -1.90    2.10
   2   6  -7    2.20    1.80
   2  -6  -7    1.30    2.40
   2   6   7    0.40    2.80
  -3   6   0  763.72   20.20
   3   6   0  767.32   20.40
   3   6   0  746.83   19.90
   3  -6   0  770.42   19.60
  -3   6   0  782.92   19.90
   3  -6   0  756.72   19.90
   3   6  -1  402.26   12.10
  -3  -6  -1  415.26   12.30
   3  -6   1  394.46   11.60
   3   6  -1  400.86   11.70
  -3   6   1  402.76   12.40
  -3   6   1  413.76   11.90
   3  -6   1  413.76   11.10
   3   6   1  405.56   11.80
  -3   6  -1  404.06   11.80
   3  -6  -1  401.46   12.00
   3  -6  -1  419.96   11.60
   3   6   1  409.66   12.30
   3   6  -2  440.56   12.70
   3  -6   2  407.86   11.60
  -3   6   2  441.46   12.70
  -3   6   2  424.66   13.20
  -3  -6  -2  424.26   13.00
  -3   6  -2  426.06   11.90
   3   6   2  434.46   12.30
   3   6   2  418.36   12.90
  -3   6  -2  416.06   11.80
   3  -6  -2  427.46   12.30
   3  -6  -2  427.56   12.80
   3  -6   3  174.68    6.10
   3   6  -3  191.28    7.50
  -3  -6  -3  202.28    8.00
  -3   6   3  193.48    7.80
  -3   6   3  189.78    8.60
   3   6  -3  191.68    7.60
  -3  -6  -3  200.08    7.70
   3   6   3  200.98    7.20
   3  -6  -3  196.78    8.00
  -3   6  -3  183.38    6.40
  -3   6  -3  196.08    6.50
   3  -6  -3  201.18    7.50
   3   6   3  204.18    8.10
  -3  -6  -4  166.28    7.60
  -3   6   4  162.88    7.50
   3   6  -4  160.28    6.90
   3   6  -4  161.78    7.00
   3  -6   4  144.69    4.90
  -3   6   4  155.08    8.50
  -3  -6  -4  169.38    7.40
   3   6   4  166.18    6.70
   3   6   4  168.28    7.80
  -3   6  -4  151.88    5.00
   3  -6  -4  166.98   10.30
  -3   6  -4  154.38    5.70
   3  -6  -4  161.18    7.80
   3   6  -5   65.29    5.40
  -3  -6  -5   79.39    6.30
   3   6  -5   63.39    5.50
  -3  -6  -5   76.39    6.10
  -3   6   5   58.59    7.90
  -3   6   5   72.69    6.10
  -3   6  -5   68.99    4.00
   3   6   5   72.19    5.30
   3   6   5   76.09    6.40
   3  -6  -5   67.59    6.20
  -3  -6  -6   80.89    6.90
  -3   6   6   68.09    8.50
   3   6  -6   66.39    5.50
  -3   6   6   70.39    7.00
   3   6  -6   70.29    6.10
  -3  -6  -6   85.29    7.50
   3   6  -6   64.99    5.50
   3   6   6   70.09    4.50
   3   6   6   78.29    7.20
  -3   6  -6   61.09    4.20
   3   6   6   71.89    4.20
   3  -6  -6   75.99    7.00
  -3  -6  -7    9.80    2.50
  -3   6   7   12.40    3.90
   3  -6  -7   10.60    2.80
   4   6   0 1236.18   31.30
  -4   6   0 1255.07   31.60
   4  -6   0 1235.78   31.20
   4  -6   0 1227.88   30.80
  -4   6   0 1281.07   31.30
   4   6   0 1242.98   31.70
   4  -6   1   29.90    3.30
  -4   6   1   23.70    3.90
  -4   6   1   25.90    4.60
   4  -6   1   30.50    3.10
  -4   6  -1   26.20    4.00
   4   6   1   30.00    3.80
   4  -6  -1   28.90    3.60
  -4   6  -1   27.60    3.70
   4  -6  -1   22.90    3.80
   4   6   1   29.80    4.30
   4  -6   2  878.91   22.90
  -4   6   2  919.91   24.10
   4   6  -2  899.41   24.00
   4  -6   2  894.21   22.10
  -4   6   2  908.91   24.60
   4   6  -2  926.31   24.00
   4   6   2  923.41   23.50
   4  -6  -2  907.31   24.10
  -4   6  -2  917.71   23.30
   4  -6  -2  920.61   23.70
  -4   6  -2  884.01   23.50
   4   6   2  915.51   24.20
  -4   6   3   44.50    5.20
  -4   6   3   30.60    5.90
   4   6  -3   41.90    4.90
   4  -6   3   39.70    3.10
  -4   6  -3   42.60    4.10
  -4   6  -3   40.50    3.70
   4  -6  -3   39.70    6.00
   4   6   3   50.99    5.30
   4   6   3   44.30    4.30
   4   6  -4  455.05   14.10
   4   6  -4  466.95   14.20
  -4   6   4  456.75   15.90
   4   6  -4  463.85   14.30
   4  -6   4  438.66   11.80
  -4   6   4  465.35   14.70
  -4   6  -4  445.96   12.80
   4   6   4  477.35   13.70
  -4   6  -4  458.85   12.00
   4  -6  -4  454.35   14.80
   4  -6  -4  463.05   14.40
   4   6   4  478.45   13.50
   4   6   4  487.65   14.70
  -4   6   5   38.80    7.50
   4   6  -5   33.20    5.40
  -4   6   5   41.70    6.30
   4   6  -5   40.80    6.30
  -4   6  -5   38.70    4.30
   4   6   5   45.60    4.50
   4   6   5   43.10    4.90
   4  -6  -5   43.90    6.20
  -4   6   6  202.18   12.00
   4   6  -6  200.78    8.90
   4   6  -6  203.18    8.80
  -4   6   6  191.58   10.20
   4   6  -6  216.18    9.50
   4   6   6  230.48   10.20
   4  -6  -6  195.68   10.20
   4   6  -7   13.00    2.70
  -4   6   7   14.50    4.10
   4  -6  -7   12.40    2.90
   4   6   7   17.90    3.50
   5  -6   0  146.19    6.20
   5   6   0  138.49    6.80
  -5   6   0  155.08    7.00
   5  -6   0  144.29    6.60
  -5   6   0  150.68    7.40
   5   6   0  147.69    7.60
   5  -6   1 2618.84   65.09
  -5   6   1 2800.62   66.29
  -5   6   1 2695.73   65.69
   5   6  -1 2736.83   66.09
   5  -6   1 2685.23   64.49
   5   6  -1 2722.43   66.09
  -5   6  -1 2798.62   65.39
  -5   6  -1 2709.63   65.49
   5  -6  -1 2711.13   65.69
   5  -6  -1 2768.32   65.29
   5   6   1 2673.33   65.39
   5   6   1 2729.83   66.09
   5   6  -2   96.99    6.70
   5  -6   2  101.59    5.00
  -5   6   2   87.19    6.30
   5   6  -2  104.39    6.30
   5   6  -2  104.99    6.70
  -5   6   2  101.69    7.00
   5  -6   2  104.79    4.10
  -5   6  -2   97.09    5.70
   5   6   2  118.19    6.40
   5   6   2  103.69    5.80
  -5   6  -2   83.89    5.60
   5   6   2   96.39    6.50
   5  -6  -2   96.29    6.00
  -5   6   3 1717.43   42.90
   5   6  -3 1691.13   42.70
  -5   6   3 1544.75   45.00
   5   6  -3 1716.83   43.80
   5   6  -3 1729.23   42.90
   5  -6   3 1621.14   41.00
  -5   6  -3 1718.93   41.60
   5  -6  -3 1743.03   42.50
   5  -6  -3 1745.03   43.10
   5   6   3 1706.33   42.80
  -5   6  -3 1724.73   41.40
   5   6   3 1729.33   42.40
   5   6   3 1746.53   42.10
   5   6  -4   63.39    7.20
   5  -6   4   46.00    3.30
   5   6  -4   61.79    6.00
  -5   6   4   41.50    7.60
   5   6  -4   58.29    6.00
   5   6   4   59.89    5.10
   5   6   4   52.79    4.90
  -5   6  -4   51.69    4.00
  -5   6   5  709.73   21.20
   5   6  -5  702.63   20.80
   5   6  -5  704.73   20.40
  -5   6   5  766.22   22.70
   5   6  -5  699.33   22.30
   5   6   5  729.33   19.30
   5   6   5  747.33   21.20
   5   6   5  696.93   19.20
   5  -6  -5  750.72   21.20
   5   6  -6   34.40    6.80
   5   6  -6   31.40    7.20
   5   6  -6   47.90    7.00
   5   6   6   38.30    7.30
   6  -6   0  980.70   24.80
   6   6   0  945.31   25.50
  -6   6   0  940.71   25.40
  -6   6   0  986.20   26.00
   6  -6   0  952.80   25.30
   6   6   0  954.20   26.20
   6   6   0  987.10   26.30
   6  -6   1  758.82   19.40
   6   6  -1  755.02   21.30
   6   6  -1  731.33   21.20
   6   6  -1  764.92   21.40
  -6   6   1  740.03   20.80
   6  -6   1  726.43   20.00
  -6   6   1  760.02   21.30
  -6   6  -1  722.03   20.30
  -6   6  -1  744.43   20.70
   6   6   1  770.72   22.00
   6   6   1  744.83   20.40
   6   6   1  674.43   24.80
   6  -6  -1  773.22   20.30
   6  -6  -1  778.02   22.50
  -6   6   2  793.52   22.40
   6   6  -2  813.52   22.60
   6   6  -2  763.12   24.50
  -6   6   2  828.62   23.80
   6  -6   2  800.12   20.00
   6  -6   2  779.82   21.10
   6   6  -2  812.12   22.70
   6  -6  -2  797.82   22.40
   6  -6  -2  818.42   21.90
   6   6   2  827.22   22.50
  -6   6  -2  806.52   21.50
  -6   6  -2  812.62   21.80
   6   6   2  796.22   21.60
   6  -6   3  482.45   15.70
  -6   6   3  505.45   16.50
   6   6  -3  532.85   16.50
   6   6  -3  528.35   16.60
  -6   6   3  543.55   17.30
   6   6   3  529.05   15.40
   6  -6  -3  530.05   16.00
  -6   6  -3  533.85   15.00
  -6   6  -3  525.05   15.20
   6   6   3  535.85   15.70
   6   6   3  528.35   16.40
  -6   6   4  441.66   15.90
   6  -6   4  402.46   11.70
   6   6  -4  412.76   14.30
   6   6  -4  435.76   15.10
   6   6  -4  415.66   14.30
  -6   6   4  420.06   14.90
   6  -6  -4  432.36   14.20
  -6   6  -4  417.86   12.90
   6   6   4  440.96   13.00
  -6   6  -4  415.76   12.10
   6   6   4  439.16   13.20
   6   6   4  439.96   14.50
   6   6  -5  266.17   11.00
   6   6  -5  262.27   12.10
   6   6  -5  264.77   11.40
  -6   6   5  284.87   13.00
   6   6   5  267.07   11.60
  -6   6  -5  248.88    9.80
   6   6   5  258.07    9.40
   6   6   5  262.67    9.10
  -6   6   6  138.99   11.60
   6   6  -6  141.19    9.60
   6   6  -6  137.49    8.90
   6  -6  -6  132.59    9.80
   6   6   6  147.59    9.50
   7  -6   0  357.06   11.10
   7  -6   0  339.17   11.70
   7   6   0  358.06   12.90
  -7   6   0  356.46   13.00
   7   6   0  350.16   12.40
   7   6   0  343.17   12.90
  -7   6   0  332.37   12.00
   7  -6   1  826.82   22.70
  -7   6   1  812.32   23.70
   7  -6   1  829.22   21.60
   7   6  -1  865.71   24.30
   7   6  -1  830.42   23.70
   7   6  -1  837.02   23.40
  -7   6   1  806.12   23.30
   7   6   1  795.42   22.60
   7   6   1  835.22   23.20
   7  -6  -1  841.82   22.50
   7   6   1  832.42   23.60
   7  -6  -1  810.62   23.10
  -7   6  -1  820.92   22.90
  -7   6  -1  862.21   23.30
   7   6   1  867.21   24.30
   7   6  -2  279.87   16.50
   7   6  -2  249.08   10.50
  -7   6   2  265.67   11.50
   7  -6   2  250.87    9.00
   7   6  -2  256.87   11.00
  -7   6   2  259.97   11.30
   7  -6   2  247.88    7.80
   7   6   2  261.67    9.70
  -7   6  -2  251.07   10.00
  -7   6  -2  261.97   10.10
   7   6   2  254.07   10.20
   7   6   2  246.38   10.60
   7  -6  -2  252.47    9.80
  -7   6   3  525.65   17.80
   7   6  -3  537.25   17.00
   7   6  -3  522.75   16.90
   7  -6   3  508.55   14.80
  -7   6  -3  515.05   15.80
   7   6   3  531.35   16.00
  -7   6  -3  526.85   15.60
   7  -6  -3  527.95   17.60
   7   6   3  539.55   15.80
   7   6   3  520.55   16.80
  -7   6   4  109.49    9.50
   7   6  -4  118.99    8.70
   7   6  -4  109.29    8.40
  -7   6  -4  117.89    7.50
   7   6   4  122.39    8.30
   7  -6  -4  122.49    9.60
   7   6   4  122.49    7.10
   7   6   4  116.19    6.80
  -7   6  -4  118.19    6.50
  -7   6   5  220.28   13.00
   7   6  -5  229.88   11.10
   7  -6  -5  203.18   11.10
   7   6   5  209.78    8.40
   7   6   5  214.68   10.80
  -8   6   0   15.20    3.30
   8   6   0   16.00    2.60
   8   6   0   17.20    3.40
   8  -6   0   13.50    3.00
   8  -6   0   24.30    4.80
   8   6  -1  156.88    8.80
   8  -6   1  151.98    7.90
   8   6  -1  146.89    9.20
  -8   6   1  147.69    9.70
   8  -6   1  148.19    6.60
  -8   6  -1  149.09    9.20
   8   6   1  151.68    9.40
   8  -6  -1  147.39    7.60
   8   6   1  162.08    8.60
  -8   6  -1  155.08    9.20
   8   6  -2    7.10    2.40
   8  -6   2    9.70    1.40
  -8   6   2    9.00    3.20
   8   6  -2   10.60    3.10
  -8   6  -2   12.80    2.90
   8   6   2   10.70    2.30
   8   6   2    7.90    2.20
   8   6   2   11.20    3.10
   8  -6  -2   11.10    2.20
  -8   6  -2    9.20    2.50
   8  -6   3  108.39    6.40
   8   6  -3   92.69    9.60
   8   6  -3  118.59    9.90
  -8   6   3   92.09    9.80
   8   6   3  102.59    8.50
   8   6   3  111.69    7.40
   8  -6  -3  113.39   11.00
  -8   6  -3  100.69    8.30
  -8   6  -3   91.19    7.80
   8   6   3  109.09    7.30
   8   6  -4    8.80    3.20
   8   6  -4    7.70    2.80
  -8   6   4    8.80    4.20
   8  -6  -4    3.60    2.60
   8   6   4    4.30    2.10
   8   6   4    4.50    2.00
  -8   6  -4    7.10    2.70
   8   6   4    5.40    2.80
  -8   6   5   54.09   11.30
   8   6  -5   53.49    8.80
   8   6  -5   59.09   10.00
   8   6   5   59.29    8.30
   9  -6   0   -1.90    1.70
   9   6   0   -3.50    2.80
   9   6  -1   49.80   10.40
  -9   6   1   52.59    8.90
   9   6  -1   58.69    8.30
   9   6   1   60.19    8.20
   9   6   1   69.59    7.80
  -9   6  -1   52.89    8.40
   9  -6  -1   58.69    6.60
   9  -6   2   -2.90    2.90
  -9   6   2   -5.30    3.30
   9   6  -2   -2.90    2.40
   9   6  -2   -0.20    3.00
  -9   6  -2   -4.30    3.10
   9   6   2   -3.60    2.80
   9   6   2   -2.80    2.00
  -9   6   3   18.90    4.20
   9   6  -3   23.60    3.60
   9   6   3   22.50    3.80
   9  -6  -3   24.50    3.20
   9   6   3   21.70    2.90
  -9   6  -3   19.70    5.90
   9   6  -4    2.70    3.30
  -9   6   4   -5.20    4.40
   9   6   4   -4.40    3.00
 -10   6   0   -1.50    3.80
  10  -6   0    3.10    2.00
  10   6   0   -1.70    3.50
 -10   6   1   53.29   10.60
  10   6  -1   71.39    9.80
  10   6  -1   72.09    9.70
  10  -6   1   66.09    6.20
  10   6   1   72.39    8.60
  10  -6  -1   67.39    8.50
  10   6   1   68.69    9.70
 -10   6  -1   65.49   10.10
 -10   6   2   -3.00    4.20
  10   6  -2   -0.40    3.50
  10   6   2    4.40    3.30
  10   6   2   -2.00    2.60
 -10   6  -2   -0.10    4.10
  10  -6  -2   -0.50    2.40
   0   7   0   -1.50    1.10
   0   7  -1    0.20    0.90
   0   7   1    0.20    0.90
   0   7   1   -1.20    1.20
   0  -7  -1   -0.80    1.10
   0  -7   1   -0.70    1.10
   0   7  -1   -1.10    1.20
   0  -7  -1    0.70    1.00
   0  -7  -2   -1.40    1.10
   0   7  -2   -0.50    1.00
   0  -7   2   -1.50    1.20
   0   7   3    1.80    1.90
   0  -7  -3    0.40    1.20
   0   7  -3   -0.70    1.20
   0   7   3    0.60    1.40
   0   7  -5    5.10    2.30
   0   7   5    3.70    2.30
   0  -7  -5    1.00    1.60
   0  -7  -5    1.40    2.00
   0   7  -5    3.40    1.30
   0   7  -6   -1.60    1.50
   0   7   7    0.20    3.30
   0  -7  -7    2.70    3.40
  -1  -7   0 1211.08   30.90
  -1   7   0 1213.08   30.50
   1  -7   0 1295.57   30.60
  -1   7   0 1221.78   30.90
   1  -7   0 1206.98   30.70
   1   7   0 1238.68   31.00
   1   7   0 1209.38   30.60
   1   7  -1    3.90    1.40
  -1  -7  -1    5.60    1.20
   1  -7   1    3.70    1.20
  -1  -7  -1    5.10    1.40
   1   7  -1    5.40    1.20
  -1   7   1    2.50    1.10
  -1   7   1    4.20    1.40
   1  -7  -1    4.80    1.10
  -1   7  -1    4.60    1.10
  -1   7  -1    4.20    1.40
   1   7   1    4.80    1.20
   1  -7  -1    3.10    1.30
   1   7   1    7.80    1.70
  -1  -7   1    5.10    1.40
   1   7  -2  963.90   24.40
  -1   7   2  974.60   24.80
   1  -7   2  918.91   24.10
  -1  -7  -2  982.50   24.80
   1   7  -2  960.80   24.20
  -1  -7  -2  952.50   25.00
  -1   7  -2  936.91   25.20
   1  -7  -2  955.80   24.90
   1   7   2  948.71   25.10
   1   7   2  938.71   24.50
  -1   7  -2  944.41   24.10
   1  -7  -2  962.90   24.60
   1   7   3    3.00    1.80
   1   7  -4  526.75   14.30
  -1   7   4  528.85   16.50
  -1  -7  -4  532.95   16.30
   1   7  -4  534.15   14.60
   1   7  -4  523.25   14.50
  -1  -7  -4  508.85   16.50
  -1   7   4  538.85   15.50
  -1   7  -4  501.15   13.70
   1   7   4  535.45   16.20
   1   7   4  532.15   15.40
   1  -7  -4  519.15   15.80
  -1   7  -4  523.95   14.20
  -1  -7  -5   -1.00    1.70
  -1  -7  -5    2.50    2.20
   1   7  -5    3.90    1.50
  -1   7   5    2.00    1.70
  -1   7   5    0.60    2.30
   1   7  -5    1.10    1.40
   1  -7  -5   -0.20    2.30
   1  -7  -5    1.70    1.70
  -1   7  -5   -0.10    1.30
   1   7   5    0.90    2.30
   1   7   5    0.60    1.70
   1   7  -6  219.48    7.20
  -1  -7  -6  222.28    9.90
  -1   7   6  223.58    9.30
   1   7  -6  204.38    6.50
  -1   7   6  215.58   11.30
  -1   7  -6  208.38    7.60
   1   7   6  205.08    8.70
   1  -7  -6  217.58    9.80
   1   7   6  235.08   10.80
  -1   7   7   -1.00    3.50
   1   7   7    0.90    3.30
   1  -7  -7    2.80    2.30
   2  -7   0 1530.25   38.50
   2   7   0 1557.64   38.40
   2  -7   0 1608.04   38.30
   2   7   0 1574.24   38.90
  -2   7   0 1538.45   38.70
  -2  -7   0 1553.64   38.90
  -2   7   0 1584.44   38.50
  -2  -7  -1  133.19    6.10
  -2   7   1  125.79    5.80
   2  -7   1  117.79    5.30
  -2   7   1  118.09    6.30
   2   7  -1  125.59    5.60
   2  -7   1  125.49    5.20
   2   7  -1  128.89    6.00
   2  -7  -1  125.59    5.90
  -2   7  -1  126.19    5.40
   2   7   1  122.99    5.70
  -2  -7   1  128.39    6.00
  -2   7  -1  123.09    5.70
   2   7   1  130.09    6.30
   2  -7  -1  138.79    5.60
   2   7  -2 1257.67   31.30
  -2  -7  -2 1274.57   31.80
   2  -7   2 1209.68   30.90
  -2   7   2 1255.67   31.70
  -2  -7  -2 1279.67   32.10
   2   7  -2 1247.68   31.50
  -2   7   2 1241.88   32.20
   2   7   2 1248.78   31.50
  -2   7  -2 1227.68   31.00
   2  -7  -2 1272.97   32.00
   2   7   2 1257.87   32.20
  -2   7  -2 1250.17   31.00
   2   7  -3   52.89    4.70
  -2  -7  -3   58.09    5.20
   2  -7   3   42.60    3.50
  -2  -7  -3   48.90    5.00
  -2   7   3   42.90    5.50
  -2   7   3   52.79    4.90
   2   7   3   48.80    4.70
   2   7   3   49.80    5.30
  -2   7  -3   45.70    3.90
   2  -7  -3   53.89    4.70
   2  -7  -3   44.70    6.60
   2   7  -4  680.13   18.10
  -2  -7  -4  689.83   19.20
  -2   7   4  628.94   24.20
  -2  -7  -4  688.03   19.50
  -2   7   4  683.33   19.20
   2   7  -4  674.23   18.30
  -2   7  -4  633.14   17.00
   2  -7  -4  672.83   19.50
   2   7   4  694.53   19.70
   2   7   4  679.73   18.70
  -2   7  -4  660.93   17.50
   2  -7  -4  692.03   19.00
  -2  -7  -5   15.80    3.10
  -2   7   5   10.10    2.20
   2   7  -5   12.90    2.40
  -2  -7  -5    9.90    2.10
  -2   7   5   10.40    3.00
   2   7   5    9.50    2.00
   2  -7  -5    9.30    2.10
   2   7   5   10.10    2.70
  -2   7  -5   15.50    3.70
   2   7  -6  263.17   10.90
   2   7  -6  265.07    8.70
  -2   7   6  263.57   10.60
  -2  -7  -6  241.78   14.10
  -2   7   6  274.97   13.20
   2  -7  -6  284.97   11.40
   2   7   6  261.47    9.70
   2   7   6  285.27   11.60
  -2   7  -6  258.57    8.80
   2   7  -7    4.30    3.50
  -2   7   7    1.10    3.50
  -2  -7  -7    1.50    4.00
   2  -7  -7    0.70    2.40
   2   7   7    2.60    3.00
  -3   7   0 6805.22  156.78
   3   7   0 6747.82  157.28
   3   7   0 6772.82  156.78
   3  -7   0 6474.75  156.68
  -3   7   0 6661.83  157.08
  -3   7   1  243.98    9.40
   3  -7   1  243.98    8.40
   3   7  -1  259.97    9.30
   3  -7   1  250.57    8.00
   3   7  -1  252.47    8.80
  -3  -7  -1  254.77    9.30
  -3   7   1  251.97    8.90
   3   7   1  248.38    8.70
   3  -7  -1  243.48    8.80
   3  -7  -1  256.37    8.50
   3   7   1  257.17    9.40
  -3   7  -1  248.78    8.80
  -3   7  -1  249.68    8.40
  -3  -7  -2 5480.95  127.59
  -3   7   2 5470.45  127.79
   3   7  -2 5353.96  127.09
  -3   7   2 5373.36  127.19
   3   7  -2 5389.16  126.79
   3   7   2 5419.26  127.49
   3  -7  -2 5389.46  127.49
  -3   7  -2 5406.56  126.49
   3  -7  -2 5262.97  126.79
   3   7   2 5292.67  126.79
  -3   7  -2 5446.96  126.39
   3   7  -3  134.09    6.70
   3   7  -3  125.39    6.40
  -3   7   3  128.39    7.60
  -3   7   3  125.49    6.80
   3  -7   3  115.39    5.10
   3   7   3  135.69    7.30
   3  -7  -3  122.59    6.90
   3  -7  -3  127.99    8.10
  -3   7  -3  124.29    5.60
  -3   7  -3  128.39    5.60
   3   7   3  123.69    6.20
  -3   7   4 3005.60   72.89
  -3   7   4 3129.09   73.99
   3   7  -4 2964.20   72.39
   3  -7   4 2732.13   70.59
   3   7  -4 2996.10   72.09
  -3  -7  -4 3052.39   73.29
  -3  -7  -4 3110.99   72.89
   3   7   4 3063.09   72.29
   3  -7  -4 3099.79   72.79
   3  -7  -4 3031.20   73.29
  -3   7  -4 2931.71   70.69
  -3   7   5   68.29    6.80
   3   7  -5   55.49    5.70
  -3   7   5   51.09    8.20
   3   7  -5   60.99    5.60
  -3  -7  -5   71.79    6.60
  -3  -7  -5   69.89    7.20
   3  -7  -5   64.89    6.40
   3   7   5   65.79    5.80
   3   7   5   66.79    6.80
  -3   7  -5   57.19    4.60
   3   7  -6 1096.89   33.10
  -3   7   6 1152.08   31.50
   3   7  -6 1135.69   30.00
  -3   7   6 1239.58   33.50
  -3  -7  -6 1220.18   31.90
   3  -7  -6 1324.17   35.70
   3   7   6 1215.68   32.40
   3   7   6 1123.69   29.80
   3   7  -7   31.60    7.00
  -3  -7  -7   37.40    7.40
   3   7   7   42.10    8.10
   4   7   0 3983.00   95.89
  -4   7   0 4073.69   96.39
   4  -7   0 4019.80   95.49
   4  -7   0 3943.51   95.89
   4   7   0 4159.88   96.59
  -4   7   0 4085.49   95.99
   4   7  -1   45.70    5.10
   4  -7   1   45.40    4.30
  -4   7   1   57.59    5.90
  -4   7   1   53.39    5.00
   4  -7   1   53.89    3.90
   4   7  -1   58.49    5.60
   4   7   1   51.09    4.80
   4   7   1   59.79    5.70
  -4   7  -1   60.19    4.90
  -4   7  -1   49.60    5.30
   4  -7  -1   53.99    4.90
   4  -7  -1   58.59    4.50
   4  -7   2 3230.88   81.29
  -4   7   2 3517.45   83.09
   4   7  -2 3518.45   82.49
  -4   7   2 3419.16   82.49
   4  -7  -2 3241.18   82.19
  -4   7  -2 3471.05   81.69
   4   7   2 3478.65   82.79
   4  -7  -2 3578.74   85.49
   4   7   2 3415.66   81.99
  -4   7  -2 3468.25   81.59
  -4   7   3   27.80    6.20
   4   7  -3   32.10    5.20
   4   7  -3   34.20    5.70
  -4   7   3   25.40    5.40
  -4  -7  -3   31.50    5.80
  -4   7  -3   26.50    4.40
   4  -7  -3   29.40    4.90
   4  -7  -3   27.80    5.50
  -4   7  -3   20.40    4.10
   4   7  -4 1931.21   47.60
  -4   7   4 2016.20   49.40
  -4  -7  -4 1943.61   48.50
   4  -7   4 1799.92   45.60
  -4   7   4 1938.61   48.30
   4   7  -4 1877.91   47.90
   4   7   4 1956.00   48.40
  -4   7  -4 1870.31   46.60
   4   7   4 1962.20   47.30
  -4   7  -4 1880.91   45.70
   4  -7  -4 1917.01   47.80
  -4   7   5    8.80    3.30
   4   7  -5    7.00    2.50
  -4   7   5    6.50    2.40
   4   7  -5    5.90    2.10
   4   7   5    5.90    1.80
   4  -7  -5    6.90    2.20
  -4   7  -5    7.00    1.80
   4   7   5    6.50    2.60
   4   7   5    6.70    1.70
  -4   7   6  700.93   21.90
  -4   7   6  767.42   23.90
   4   7  -6  704.63   20.30
   4   7  -6  734.53   21.30
   4  -7  -6  740.13   21.90
   4   7   6  713.93   19.80
   4   7   6  759.62   22.30
   5   7   0    7.50    2.20
   5   7   0    5.40    1.60
   5  -7   0    4.30    1.30
  -5   7   0    6.70    2.10
  -5   7   0    4.70    1.60
   5  -7   1 1805.02   45.70
  -5   7   1 1909.01   47.10
   5  -7   1 1848.72   45.10
   5   7  -1 1910.81   46.90
  -5   7   1 1872.21   46.50
   5   7  -1 1827.52   46.20
   5   7   1 1816.02   46.10
   5  -7  -1 1859.21   45.90
  -5   7  -1 1864.41   46.00
   5  -7  -1 1975.90   49.10
   5   7   1 1841.52   47.90
  -5   7  -1 1893.01   46.40
  -5   7   2    3.50    1.80
   5  -7   2    0.80    1.40
  -5   7   2    3.70    2.70
   5  -7   2    2.30    1.00
   5   7  -2    5.10    2.20
   5   7  -2    4.00    2.20
   5   7   2    5.40    2.40
   5  -7  -2    1.90    1.60
   5  -7  -2    8.00    2.20
  -5   7  -2    3.90    1.60
   5   7   2    3.50    1.50
  -5   7   3 1238.48   32.90
  -5   7   3 1182.18   32.00
   5   7  -3 1190.38   31.70
   5   7  -3 1172.38   31.90
   5   7  -3 1209.68   32.00
   5   7   3 1198.98   31.10
   5  -7  -3 1226.98   31.60
  -5   7  -3 1214.38   30.70
   5  -7  -3 1301.47   38.30
  -5   7  -3 1189.28   30.50
   5   7   3 1218.08   32.10
   5   7  -4    5.60    3.10
  -5   7   4    3.50    2.30
   5  -7   4    2.10    1.30
   5   7  -4    0.80    1.90
   5   7  -4    2.70    2.40
  -5   7   4    3.40    2.80
   5   7   4    3.10    1.80
   5   7   4    1.30    1.70
  -5   7  -4    2.00    1.70
   5  -7  -4    0.30    1.90
  -5   7  -4    1.20    1.60
   5   7  -5  465.55   19.00
   5   7  -5  507.15   19.30
   5   7  -5  513.45   21.60
  -5   7   5  566.44   18.80
   5   7   5  554.64   15.70
   5   7   5  565.64   17.60
   5   7   5  534.85   16.80
  -5   7  -5  534.15   15.30
   5   7  -6    5.20    2.90
   5   7  -6    5.00    2.50
   5  -7  -6   -0.20    2.60
   5   7   6    3.90    3.00
  -6   7   0  133.39    7.30
  -6   7   0  145.09    8.00
   6  -7   0  153.98    7.50
   6   7   0  128.29    8.10
   6   7   0  138.19    7.80
   6   7   0  131.69    7.40
   6  -7   0  155.28    6.60
   6  -7   1  517.45   14.30
   6   7  -1  517.65   16.10
   6   7  -1  519.15   16.30
   6   7  -1  512.95   16.50
  -6   7   1  489.15   15.80
   6  -7   1  498.85   15.00
  -6   7   1  519.85   16.70
   6   7   1  520.55   16.40
   6  -7  -1  515.35   15.20
   6   7   1  500.75   15.30
   6   7   1  526.95   16.00
   6  -7  -1  515.15   15.80
  -6   7  -1  524.85   15.80
  -6   7  -1  490.75   15.30
   6   7  -2  110.79    7.90
   6   7  -2  113.69    7.60
   6  -7   2  118.89    5.90
   6  -7   2  107.29    4.70
   6   7  -2  105.99    7.80
  -6   7   2  113.99    7.90
  -6   7   2  113.49    8.10
   6  -7  -2  117.39    6.80
   6   7   2  111.59    7.70
  -6   7  -2   99.89    6.80
   6   7   2  115.99    7.10
   6   7   2  106.19    6.80
  -6   7  -2  120.29    7.00
   6  -7   3  313.97   10.30
   6   7  -3  343.97   12.60
   6   7  -3  324.67   12.40
   6   7  -3  330.47   13.30
  -6   7   3  342.97   13.70
   6   7   3  330.57   12.40
   6   7   3  346.67   12.00
  -6   7  -3  322.77   11.10
  -6   7  -3  312.47   11.40
   6   7   3  340.27   11.50
   6   7  -4   65.39    7.50
   6  -7   4   60.59    4.30
  -6   7   4   64.19    8.50
   6   7  -4   65.09    7.30
  -6   7  -4   58.89    6.30
   6  -7  -4   62.49    6.90
   6   7   4   65.69    7.50
   6   7   4   64.09    6.00
  -6   7  -4   65.69    5.20
   6   7   4   68.49    6.20
  -6   7   5  182.98   12.10
   6   7  -5  174.58    9.80
   6   7  -5  164.38   10.00
   6  -7  -5  152.68   10.00
   6   7   5  177.18   10.20
   6   7   5  168.58    7.70
   7   7   0   10.80    2.90
   7  -7   0   10.10    2.50
  -7   7   0   15.20    3.20
   7   7   0    9.80    2.30
   7   7  -1  336.27   13.00
   7  -7   1  335.47   10.50
   7  -7   1  318.07   11.40
   7   7  -1  332.17   12.70
  -7   7   1  332.17   13.00
  -7   7  -1  322.67   12.20
   7   7   1  346.37   13.70
   7   7   1  339.57   13.00
   7   7   1  327.77   12.40
  -7   7  -1  330.47   13.80
   7  -7  -1  354.06   11.60
  -7   7   2   11.70    3.30
   7   7  -2   18.00    3.30
   7  -7   2   12.00    1.90
   7   7  -2    8.60    2.40
   7   7   2    8.90    2.70
  -7   7  -2   13.70    2.80
   7   7   2    9.80    2.30
  -7   7  -2   14.60    2.40
   7   7   2   13.00    2.40
   7  -7   3  208.48    8.20
   7   7  -3  231.38   10.90
  -7   7   3  203.68   11.60
   7   7  -3  222.38   10.50
  -7   7  -3  213.88    9.80
  -7   7  -3  211.58    9.50
   7  -7  -3  220.48   10.10
   7   7   3  228.18    9.90
   7   7   3  215.48   10.60
   7   7   3  206.28    9.50
   7   7  -4    8.50    4.90
  -7   7   4   10.60    3.40
   7   7  -4   12.70    3.30
  -7   7  -4   11.70    2.40
   7   7   4   11.30    3.20
   7  -7  -4    8.90    3.40
   7   7   4    8.00    2.20
  -7   7  -4   10.60    3.30
   7   7   4   10.50    2.20
   7   7  -5  107.69    9.40
   7   7  -5  103.89    9.30
  -7   7   5   81.39   10.90
   7  -7  -5  114.89   15.50
   7   7   5   94.89    9.20
  -8   7   0  872.61   25.40
   8  -7   0  860.71   23.10
   8   7   0  848.72   25.30
   8   7   0  848.52   24.90
  -8   7   1  498.35   17.80
   8   7  -1  519.25   19.00
   8   7  -1  505.75   18.30
   8  -7   1  519.05   15.00
   8  -7   1  529.85   19.60
   8  -7  -1  517.05   15.90
   8   7   1  521.25   17.70
   8   7   1  499.15   16.90
  -8   7  -1  525.35   17.40
   8   7  -2  692.13   21.70
  -8   7   2  699.83   22.10
   8  -7   2  657.23   17.80
   8  -7   2  666.23   19.70
   8   7   2  692.73   20.80
  -8   7  -2  718.03   22.80
   8  -7  -2  712.33   22.30
   8   7   2  682.93   21.30
  -8   7   3  321.27   14.70
   8   7  -3  324.37   13.50
   8   7  -3  327.37   13.50
   8   7   3  310.67   13.20
   8   7   3  313.27   12.30
  -8   7  -3  320.97   12.40
   8  -7  -3  326.17   12.80
   8   7  -4  397.26   15.80
   8   7  -4  384.36   15.50
  -8   7   4  387.76   17.60
   8   7   4  371.06   13.40
   8   7   4  388.66   15.30
   8  -7  -4  417.76   17.00
  -9   7   0  874.61   26.20
   9   7   0  863.41   25.60
   9   7   0  853.81   26.10
   9  -7   0  862.31   23.60
   9   7  -1    9.90    3.60
   9  -7   1    3.40    1.70
   9   7  -1    3.10    2.60
  -9   7   1   -0.80    3.50
   9  -7  -1    4.30    2.10
   9   7   1    9.40    3.60
  -9   7  -1    0.80    3.40
   9   7   1    1.10    2.50
   9   7  -2  698.03   22.90
  -9   7   2  697.33   23.60
   9   7  -2  704.43   22.80
   9   7   2  718.83   22.60
   9  -7  -2  717.03   21.30
  -9   7  -2  725.53   22.20
   9   7  -3    2.70    3.50
  -9   7   3   -2.40    4.40
   9   7   3    1.50    2.40
  -9   7  -3    1.70    3.40
   9  -7  -3    0.00    2.60
   9   7   3    4.70    3.00
 -10   7   0  796.92   25.70
   0   8   0   -1.90    1.20
   0  -8   1    1.80    1.50
   0   8   1   -1.80    1.50
   0  -8  -1   -1.20    1.40
   0  -8  -1   -1.00    1.20
   0   8   1   -1.80    1.20
   0   8  -1    0.00    1.20
   0   8  -2    6.20    1.90
   0   8  -3    2.40    1.70
   0   8   3    2.20    1.60
   0  -8  -3    2.20    1.90
   0  -8  -3    0.10    1.40
   0   8  -3    4.00    1.40
   0  -8  -4   -1.60    1.70
   0  -8  -4   -2.00    2.00
   0   8   4   -2.00    2.20
   0   8  -4    0.30    1.50
   0   8  -4    1.30    1.40
   0   8  -5    2.20    1.60
   0   8   5   -2.20    1.80
   0   8   5   -0.20    2.50
   0   8  -5    1.50    1.60
   0   8  -5    0.90    1.50
   0  -8  -5   -0.80    1.80
   0   8   6   -4.00    3.10
   0   8   6   -0.60    2.10
   0  -8  -6   -3.50    3.20
   0   8  -6   -1.50    2.90
   1  -8   0  815.92   20.90
  -1   8   0  765.52   21.30
  -1  -8   0  780.92   21.30
   1  -8   0  774.52   21.10
   1   8   0  803.52   21.50
  -1   8   0  789.52   20.90
   1   8   0  798.22   21.00
  -1  -8  -1  287.77    9.90
   1   8  -1  268.17    9.60
  -1  -8  -1  288.47    9.50
  -1   8   1  268.87    9.40
   1   8  -1  259.27    9.10
   1  -8   1  271.57    9.20
  -1   8   1  266.97    9.90
  -1   8  -1  280.37    9.10
   1  -8  -1  262.77    9.40
   1   8   1  259.97    9.20
   1  -8  -1  293.97    9.70
  -1   8  -1  264.17    9.40
   1   8   1  284.37   10.00
  -1  -8   1  268.07    9.40
  -1   8   2  658.93   19.30
  -1   8   2  667.83   18.80
  -1  -8  -2  690.23   18.80
  -1  -8  -2  706.63   22.70
   1   8  -2  678.23   18.50
   1   8  -2  657.23   18.20
   1  -8   2  641.14   18.10
   1   8   2  657.03   18.50
   1  -8  -2  681.03   18.60
  -1  -8   2  665.63   18.50
   1   8   2  672.53   19.20
  -1   8  -2  685.23   18.10
   1  -8  -2  710.13   21.30
  -1   8  -2  659.93   18.20
  -1  -8  -3  185.78    8.50
  -1  -8  -3  196.88    8.20
   1   8  -3  190.68    7.60
  -1   8   3  191.98    8.20
   1  -8   3  171.98    7.80
   1   8  -3  204.48    7.70
  -1   8  -3  193.98    7.30
   1  -8  -3  197.58    8.10
  -1   8  -3  183.58    7.20
   1  -8  -3  191.48   10.40
   1   8   3  189.38    8.00
  -1  -8  -4  371.86   13.20
  -1   8   4  360.46   13.60
  -1  -8  -4  389.16   12.80
   1   8  -4  363.96   11.70
   1   8  -4  377.36   11.40
  -1   8   4  362.26   12.60
   1  -8  -4  363.66   13.50
  -1   8  -4  387.96   11.40
   1   8   4  374.46   13.50
   1   8   4  375.36   12.50
  -1   8  -4  359.56   10.80
   1  -8  -4  369.76   12.40
  -1  -8  -5   72.19    6.70
   1   8  -5   71.09    4.90
  -1   8   5   79.59    6.90
   1   8  -5   74.09    6.00
  -1   8   5   76.19    7.90
  -1   8  -5   72.19    5.40
   1  -8  -5   75.09    6.60
   1   8   5   78.29    7.40
  -1   8  -5   69.39    4.00
   1   8   5   75.19    6.60
  -1   8  -5   70.19    4.10
  -1   8   6  115.29   10.40
   1   8  -6  131.69    8.10
  -1  -8  -6  137.89   11.80
  -1   8   6  136.89    9.00
   1   8   6  141.29    8.30
   1   8   6  153.18    9.90
  -2  -8   0 3966.60   94.19
   2   8   0 4006.50   94.19
   2  -8   0 3817.02   93.69
  -2   8   0 4057.19   93.69
   2   8   0 3846.62   93.49
  -2   8   0 3927.61   93.99
   2  -8   0 3986.00   93.39
   2   8  -1   31.90    4.50
  -2  -8  -1   40.80    4.80
  -2   8   1   41.80    5.40
  -2   8   1   38.30    4.60
   2  -8   1   31.30    4.10
   2   8  -1   45.20    5.00
  -2  -8   1   42.70    4.70
   2  -8  -1   33.50    4.60
   2   8   1   38.50    4.40
  -2   8  -1   39.20    4.70
   2  -8  -1   47.50    4.30
   2   8   1   41.60    5.30
  -2   8  -1   34.60    4.10
   2   8  -2 2986.80   73.69
  -2   8   2 3032.00   72.69
   2   8  -2 3045.20   72.39
  -2   8   2 3036.80   73.29
   2  -8   2 2855.11   71.79
  -2  -8  -2 3203.08   73.99
   2   8   2 2946.31   72.29
   2  -8  -2 2758.82   73.29
   2   8   2 3080.79   73.19
  -2   8  -2 3015.50   71.79
  -2   8  -2 3010.70   71.99
   2  -8  -2 3183.58   73.69
  -2  -8  -3   27.10    5.00
   2   8  -3   29.00    4.80
   2   8  -3   21.10    4.80
   2  -8  -3   25.00    4.70
  -2   8  -3   22.00    4.10
  -2   8  -3   19.00    4.00
   2   8  -4 1448.46   36.70
   2   8  -4 1420.26   36.80
  -2   8   4 1460.35   37.60
  -2  -8  -4 1531.05   37.60
  -2  -8  -4 1475.95   38.30
   2   8  -4 1441.16   36.50
  -2   8   4 1472.85   38.60
   2   8   4 1488.65   38.10
   2   8   4 1466.85   37.20
  -2   8  -4 1430.86   36.00
   2  -8  -4 1473.15   37.40
  -2   8  -4 1440.66   35.60
  -2   8   5    2.60    2.20
   2   8  -5    4.10    2.00
   2   8  -5    1.60    2.00
  -2   8   5    2.60    3.00
  -2  -8  -5    3.10    2.00
  -2   8  -5    4.40    1.60
   2  -8  -5    2.40    1.90
   2   8   5    5.40    2.70
   2   8   5    3.50    2.00
  -2   8   6  491.85   18.50
   2   8  -6  486.95   15.10
  -2   8   6  484.45   16.50
   2   8   6  535.35   17.40
   2  -8  -6  511.15   16.80
   3   8   0   47.20    5.00
   3  -8   0   47.90    5.10
   3   8   0   48.40    5.80
  -3   8   0   52.39    5.00
  -3   8   0   50.99    5.50
   3  -8   0   56.49    4.80
  -3  -8  -1    8.30    3.10
  -3   8   1    3.00    1.70
   3   8  -1    5.00    2.00
   3  -8   1    4.70    1.70
  -3   8   1    2.70    1.90
   3  -8   1    5.70    1.40
   3   8  -1    5.20    1.60
   3   8   1    3.20    1.40
  -3   8  -1    6.60    2.00
  -3   8  -1    4.10    2.00
   3   8   1    6.20    2.30
   3  -8  -1    4.60    1.50
  -3   8   2   44.70    5.60
   3   8  -2   34.40    5.60
   3  -8   2   41.60    4.20
  -3  -8  -2   48.10    5.80
   3   8  -2   35.90    5.00
   3  -8  -2   39.90    5.30
   3  -8  -2   36.40    5.50
   3   8   2   38.40    4.80
  -3   8  -2   37.20    4.80
  -3   8  -2   41.10    5.00
   3   8  -3    3.90    1.80
  -3   8   3    6.30    3.00
  -3  -8  -3    7.50    2.30
   3  -8   3    8.70    1.90
   3   8  -3   10.60    2.50
  -3   8   3    4.70    1.90
   3   8   3    7.80    2.60
  -3   8  -3    6.30    1.60
  -3   8  -3   10.40    2.00
   3  -8  -3    6.10    1.90
   3  -8  -3    6.40    2.60
   3   8   3    8.60    1.90
   3   8  -4   15.20    2.60
   3  -8   4   15.00    1.90
  -3  -8  -4   13.70    2.40
  -3   8   4   12.80    3.50
   3   8  -4   13.70    2.60
  -3   8   4   11.40    2.50
  -3   8  -4   19.50    4.10
   3  -8  -4   10.40    2.40
   3   8   4   10.40    2.20
   3   8   4   14.20    2.80
  -3   8  -4   10.80    1.90
  -3  -8  -5    4.20    2.10
  -3   8   5    3.50    2.60
   3   8  -5    4.40    2.20
  -3   8   5   -0.20    3.40
   3  -8  -5    2.00    2.10
  -3   8  -5    2.40    1.70
   3   8   5    3.30    2.50
   3   8   5    5.50    2.30
  -3  -8  -6    0.90    2.40
   3   8  -6    3.50    2.30
   3   8  -6    2.30    2.30
  -3   8   6    7.20    4.10
   3   8   6    4.40    1.90
   3   8   6    4.60    3.00
   3  -8  -6   -0.70    2.50
  -4   8   0  150.78    7.50
   4   8   0  167.68    7.60
   4  -8   0  159.08    7.30
  -4   8   0  182.68    8.20
   4   8   0  163.48    9.20
   4  -8   0  169.18    7.00
  -4   8   1  601.24   17.40
   4   8  -1  580.64   17.10
  -4   8   1  607.24   18.00
   4   8  -1  612.44   17.80
   4  -8   1  608.54   16.10
   4  -8   1  596.24   16.70
   4   8   1  580.44   17.00
   4  -8  -1  584.64   17.00
  -4   8  -1  585.54   17.20
   4  -8  -1  581.04   17.20
  -4   8  -1  584.64   16.90
   4   8  -2  129.69    7.60
   4  -8   2  129.69    6.10
   4   8  -2  120.29    7.20
  -4   8   2  121.09    7.40
  -4   8   2  139.39    8.20
  -4   8  -2  136.19    7.00
   4  -8  -2  133.49    7.00
  -4   8  -2  132.79    6.80
   4   8   2  131.59    6.80
   4  -8  -2  137.89    7.50
   4   8   2  138.49    8.70
  -4   8   3  397.06   14.10
  -4   8   3  416.46   15.00
   4   8  -3  414.46   14.70
   4  -8   3  393.76   12.10
  -4  -8  -3  465.75   19.60
   4   8  -3  413.56   13.60
   4   8   3  413.06   13.10
   4  -8  -3  401.56   13.50
  -4   8  -3  415.26   12.60
   4   8   3  426.46   14.40
  -4   8  -3  412.86   12.80
   4   8  -4   64.89    6.70
   4   8  -4   60.09    6.40
   4  -8   4   61.49    4.30
  -4   8   4   69.79    8.60
  -4   8  -4   61.79    5.90
  -4   8  -4   65.99    4.90
   4   8   4   69.09    7.30
   4   8   4   67.09    6.10
   4  -8  -4   59.99    6.60
   4   8  -5  225.38   10.30
  -4   8   5  222.58   12.30
   4   8  -5  216.18   10.30
   4   8  -5  224.48    9.60
   4   8   5  228.88   10.50
  -4   8  -5  216.48    8.90
   4   8   5  228.48   11.10
   4  -8  -5  220.38   12.00
   4   8   5  233.08    9.70
   4   8  -6   17.30    3.00
   4   8   6   20.20    3.90
   5   8   0 1103.09   29.50
   5   8   0 1054.09   28.60
   5  -8   0 1111.19   28.10
  -5   8   0 1088.19   28.80
  -5   8   0 1108.29   29.30
   5  -8   0 1099.59   28.80
   5  -8   1    4.20    1.80
  -5   8   1    1.50    1.90
   5   8  -1    3.30    2.40
   5   8  -1    2.10    1.70
  -5   8   1    4.10    2.50
   5   8   1    0.70    2.40
   5  -8  -1    5.50    2.10
   5   8   1    3.60    1.80
  -5   8  -1    1.10    1.70
   5   8  -2  807.32   22.90
  -5   8   2  843.52   24.00
   5  -8   2  827.72   22.00
   5   8  -2  835.22   23.40
   5   8  -2  820.62   23.50
  -5   8   2  809.02   23.40
   5   8   2  842.02   23.80
  -5   8  -2  846.02   22.60
   5  -8  -2  846.02   22.60
  -5   8  -2  803.62   22.40
   5   8   2  819.42   22.70
   5   8  -3    8.10    2.70
  -5   8   3    6.70    3.20
   5   8  -3    5.90    2.80
   5  -8   3    5.70    1.80
   5   8   3    4.60    1.80
   5   8   3    5.20    2.80
   5  -8  -3    3.90    2.10
  -5   8  -3    1.80    2.00
  -5   8  -3    4.40    2.10
   5  -8   4  372.36   11.50
   5   8  -4  419.46   15.30
   5   8  -4  421.26   14.20
  -5   8   4  418.96   15.80
   5  -8  -4  413.16   14.40
   5   8   4  402.56   13.50
  -5   8  -4  392.86   12.00
  -5   8  -4  404.16   13.10
   5   8   4  417.66   13.80
   5   8   4  408.66   14.90
   5   8  -5   13.90    3.30
   5   8  -5    8.80    2.60
  -5   8   5    7.00    3.80
   5   8  -5    3.90    4.10
   5   8   5    6.70    2.00
   5   8   5    7.40    3.10
   5   8   5    8.70    2.40
  -6   8   0  578.54   17.80
   6   8   0  584.44   18.30
   6   8   0  617.84   18.60
  -6   8   0  601.94   18.40
   6  -8   0  585.64   17.60
   6  -8   1 1409.96   37.40
   6   8  -1 1494.75   38.70
   6  -8   1 1484.15   36.60
  -6   8   1 1485.65   39.00
   6   8  -1 1466.05   38.70
   6   8   1 1656.63   43.60
   6  -8  -1 1458.65   37.40
   6   8   1 1426.06   38.40
  -6   8  -1 1445.76   37.90
  -6   8  -1 1458.45   38.30
   6   8   1 1485.75   38.80
  -6   8   2  509.05   17.30
   6  -8   2  498.85   13.80
   6   8  -2  524.45   16.80
   6   8  -2  480.95   16.50
   6  -8   2  471.35   14.80
   6   8   2  502.25   16.50
  -6   8  -2  505.45   15.70
   6   8   2  590.74   20.90
  -6   8  -2  495.05   15.70
   6  -8  -2  520.95   15.70
   6   8   2  498.35   16.80
   6   8  -3  953.60   26.80
  -6   8   3  927.81   27.50
   6   8  -3  962.90   26.70
   6  -8   3  886.01   24.40
   6   8   3  947.91   26.80
   6   8   3 1011.10   27.60
  -6   8  -3  940.21   25.20
  -6   8  -3  905.61   25.40
   6  -8  -3  951.60   25.90
   6   8   3  935.01   26.20
   6   8  -4  303.17   12.60
  -6   8   4  306.27   14.30
   6   8  -4  308.17   12.60
   6   8   4  288.97   11.50
   6   8   4  305.37   11.70
  -6   8  -4  298.27   11.80
   6   8   4  286.47   12.80
  -6   8  -4  285.47   10.30
   6  -8  -4  324.17   13.30
   6   8  -5  420.56   16.00
  -6   8   5  437.86   18.00
   6   8  -5  424.26   16.00
   6   8   5  412.86   16.00
   6  -8  -5  472.05   21.10
   6   8   5  407.76   14.00
  -7   8   0  638.14   19.90
   7   8   0  623.64   19.70
   7  -8   0  645.54   18.00
   7   8   0  633.04   19.90
   7   8  -1  592.94   18.70
   7   8  -1  588.24   18.60
   7  -8   1  541.85   17.30
   7  -8   1  554.64   19.00
  -7   8   1  570.74   18.90
   7   8   1  584.14   18.80
   7  -8  -1  580.64   17.10
  -7   8  -1  586.24   18.30
   7   8   1  569.34   18.30
   7  -8   2  467.65   15.00
   7   8  -2  515.85   18.40
   7  -8   2  479.75   13.20
  -7   8   2  483.25   17.40
   7   8  -2  483.05   16.70
   7  -8  -2  499.55   15.70
   7   8   2  502.65   16.80
  -7   8  -2  443.66   18.60
   7   8   2  491.55   16.30
   7  -8   3  352.66   12.60
   7   8  -3  401.36   15.90
  -7   8   3  380.76   15.80
   7   8  -3  385.76   14.70
  -7   8  -3  381.96   13.40
   7   8   3  391.46   14.70
   7   8   3  379.76   13.90
  -7   8  -3  410.76   18.80
   7  -8  -3  388.96   13.90
   7   8  -4  240.08   12.10
  -7   8   4  247.88   13.70
   7   8  -4  257.07   12.10
   7  -8  -4  230.98   11.80
   7   8   4  252.97   10.90
  -7   8  -4  256.77   16.30
   7   8   4  235.68   12.00
   8  -8   0  209.58    9.00
   8   8   0  208.98   11.50
  -8   8   0  209.28   11.80
   8   8   0  214.08   10.90
   8   8  -1    5.00    3.10
  -8   8   1    3.90    3.40
   8   8  -1    3.10    2.50
   8  -8   1    5.20    2.10
   8   8   1    2.10    2.90
   8   8   1    4.80    2.90
   8  -8  -1    5.50    2.10
  -8   8  -1    1.70    3.40
   8   8  -2  182.18   11.30
   8   8  -2  174.88   11.00
  -8   8   2  175.68   11.80
   8   8   2  186.48   10.60
   8  -8  -2  171.88    9.50
  -8   8  -2  175.48   10.70
  -8   8   3    2.60    4.10
   8   8  -3   11.70    3.70
   8   8  -3    7.00    3.00
   8  -8  -3    4.10    2.50
  -8   8  -3    0.10    5.40
   8   8   3    9.00    3.40
   8   8   3    4.80    3.00
   9   8   0  200.28   11.80
   9  -8   0  224.78    9.60
   9   8   0  215.78   12.80
  -9   8   0  211.08   13.20
   9   8  -1   -1.60    3.30
  -9   8   1   -5.10    3.90
   9   8  -1   -1.10    4.90
   9  -8   1   -0.50    1.70
   9   8   1   -1.80    2.70
   9  -8  -1   -0.10    2.30
   9   8   1    1.00    3.40
   0   9   4   -3.60    2.70
   0   9  -5    0.30    1.80
   0   9   6   -4.10    3.20
   1  -9   0 1202.38   31.30
  -1   9   0 1220.48   31.30
  -1   9   0 1165.98   30.80
   1   9   0 1186.08   30.80
   1   9   0 1220.08   31.50
   1  -9   0 1210.98   30.70
   1   9  -1 3336.77   79.69
  -1   9   1 3345.47   79.59
  -1  -9  -1 3333.57   80.09
   1   9  -1 3365.76   79.39
   1  -9   1 3330.67   79.49
  -1   9   1 3444.76   80.49
   1   9   1 3178.48   82.09
  -1  -9   1 3285.57   79.69
   1   9   1 3297.17   79.49
   1  -9  -1 3121.89   80.79
  -1   9  -1 3306.17   79.19
  -1   9  -1 3370.36   79.59
   1  -9  -1 3319.77   79.89
   1  -9   2  994.30   26.70
   1   9  -2 1044.90   27.00
   1   9  -2 1000.10   26.70
  -1  -9  -2 1066.29   27.40
  -1   9   2 1027.50   27.80
  -1  -9  -2 1011.60   27.80
  -1   9   2 1014.60   27.30
  -1   9  -2 1035.70   26.80
   1  -9  -2 1002.60   27.50
   1   9   2 1014.90   27.10
  -1  -9   2 1008.50   27.10
   1  -9  -2 1060.39   27.20
   1   9   2 1049.79   28.00
  -1   9  -2 1022.90   26.60
  -1   9   3 2193.58   54.89
   1  -9   3 2103.09   53.89
   1   9  -3 2231.88   54.19
   1   9  -3 2227.08   54.19
  -1   9   3 2255.47   55.69
  -1  -9  -3 2274.77   54.99
   1   9   3 2251.97   55.59
  -1   9  -3 2198.78   53.89
   1  -9  -3 2233.78   54.79
  -1   9  -3 2250.27   53.99
   1   9   3 2175.08   54.69
  -1   9   4  596.44   18.40
  -1  -9  -4  621.24   18.40
   1   9  -4  594.94   17.00
  -1   9   4  609.94   19.40
   1   9  -4  593.64   17.30
  -1   9  -4  593.14   16.60
   1   9   4  586.04   18.10
   1  -9  -4  611.14   18.20
   1   9   4  622.94   19.30
  -1   9  -4  610.14   17.10
   1   9  -5  989.00   28.80
   1   9  -5  992.60   25.80
  -1   9   5 1053.09   29.20
   1   9  -5  976.80   26.60
  -1   9  -5  990.90   25.00
  -1   9  -5  986.40   26.10
   1   9   5 1031.50   28.70
   1   9   5 1012.00   27.70
  -1   9   6  245.08   13.50
  -1  -9  -6  240.28   11.80
   1  -9  -6  248.38   11.60
   1   9   6  249.68   12.80
   2  -9   0   30.90    5.70
   2   9   0   29.70    4.90
   2  -9   0   31.00    4.70
  -2   9   0   22.60    5.00
  -2  -9   0   28.00    5.60
   2   9  -1 1941.21   48.10
  -2   9   1 1960.50   48.40
   2   9  -1 2001.70   48.70
   2  -9   1 1930.51   48.00
  -2  -9  -1 1911.91   48.80
   2   9   1 1896.91   48.10
   2  -9  -1 1939.71   48.50
  -2   9  -1 1940.21   48.00
  -2   9  -1 1967.10   48.30
   2   9   1 1972.70   49.99
   2  -9   2   38.70    4.60
  -2   9   2   27.60    5.70
   2   9  -2   29.30    6.00
  -2   9   2   40.50    6.40
   2   9  -2   45.70    5.80
  -2  -9  -2   29.90    5.90
   2   9   2   33.80    6.30
   2  -9  -2   44.40    5.30
  -2   9  -2   30.80    4.90
  -2   9  -2   38.40    5.20
   2   9   2   40.60    5.20
   2  -9  -2   37.10    5.90
   2   9  -3 1277.07   33.30
  -2   9   3 1266.47   34.00
   2  -9   3 1232.38   32.70
  -2   9   3 1328.97   34.90
   2   9  -3 1344.07   33.50
  -2  -9  -3 1350.56   34.20
   2  -9  -3 1306.17   33.70
  -2   9  -3 1277.47   32.90
   2   9   3 1274.37   33.70
  -2   9  -3 1317.47   32.90
   2   9   3 1319.97   34.70
   2   9  -4   38.50    6.30
   2   9  -4   28.00    5.90
   2   9  -4   32.90    5.60
  -2   9  -4   30.90    4.70
   2   9   4   31.80    6.90
   2  -9  -4   41.60    6.30
   2   9  -5  607.64   20.10
   2   9  -5  591.54   18.00
  -2  -9  -5  586.14   24.60
  -2   9   5  623.44   20.60
   2   9  -5  602.24   17.20
   2  -9  -5  627.34   19.40
   2   9   5  595.84   18.70
  -2   9  -5  583.24   17.20
   2   9   5  615.44   19.80
  -2   9   6    5.50    4.00
  -2  -9  -6    8.40    2.80
   2   9   6   11.00    3.40
   2  -9  -6    5.20    2.70
   3  -9   0   67.29    5.20
   3   9   0   63.59    6.20
  -3   9   0   60.79    5.80
   3   9   0   66.09    5.60
  -3   9   0   68.39    6.20
   3  -9   0   64.99    5.50
   3  -9   1 2123.79   52.79
   3  -9   1 2194.78   52.19
  -3  -9  -1 2141.79   53.89
  -3   9   1 2146.99   53.29
  -3   9   1 2188.68   54.09
   3   9  -1 2123.39   52.89
   3   9   1 2209.88   53.89
   3  -9  -1 2095.49   53.19
   3   9   1 2090.99   52.89
  -3   9  -1 2155.48   53.99
   3  -9  -1 2184.48   52.89
  -3   9  -1 2188.48   53.19
   3   9  -2   65.99    6.40
  -3   9   2   62.99    7.10
   3  -9   2   51.69    4.90
  -3   9   2   72.29   10.50
   3   9  -2   54.19    5.80
   3  -9  -2   69.69   10.20
  -3   9  -2   56.79    5.70
   3   9   2   50.29    6.80
   3  -9  -2   66.49    5.60
   3   9   2   48.20    5.50
   3   9  -3 1541.25   38.60
   3   9  -3 1500.65   38.40
  -3   9   3 1540.95   40.10
   3  -9   3 1475.35   37.60
  -3   9  -3 1463.05   37.80
   3   9   3 1480.25   38.50
  -3   9  -3 1511.75   37.70
   3   9   3 1545.95   39.70
   3  -9  -3 1528.75   38.70
  -3   9   4   42.40    8.10
   3   9  -4   44.00    6.00
   3   9  -4   30.60    6.50
   3   9  -4   36.40    7.40
  -3   9  -4   36.30    4.90
   3  -9  -4   38.20    6.40
   3   9   4   30.60    6.10
  -3   9   5  765.82   24.20
   3   9  -5  742.73   20.80
  -3  -9  -5  753.92   22.40
   3   9   5  741.73   23.00
   3  -9  -5  747.43   22.10
   3   9   5  756.72   21.90
  -3   9  -5  714.43   22.70
   4   9   0   25.00    5.50
  -4   9   0   28.40    5.60
   4  -9   0   35.70    4.40
   4   9   0   37.00    6.00
   4  -9   0   24.80    5.00
   4   9  -1 1558.44   39.80
   4  -9   1 1590.34   38.20
  -4   9   1 1509.05   39.50
  -4   9   1 1558.34   40.10
   4   9  -1 1493.05   39.20
   4  -9  -1 1584.44   38.90
   4   9   1 1585.44   40.10
   4   9   1 1496.65   39.20
  -4   9  -1 1560.24   39.40
   4  -9  -1 1513.95   39.50
  -4   9  -1 1536.35   39.10
   4   9  -2    6.50    2.00
  -4   9   2   12.60    3.20
   4  -9   2    9.40    2.00
  -4   9  -2    9.10    2.10
   4   9   2    7.50    2.60
  -4   9  -2    8.60    2.40
   4   9   2    4.90    2.00
   4   9  -3 1025.10   29.30
  -4   9   3 1068.69   30.40
   4   9  -3 1154.08   34.40
   4   9  -3 1129.49   29.20
   4  -9   3 1009.00   27.60
   4   9   3 1108.79   30.00
  -4   9  -3 1071.49   28.10
  -4   9  -3 1049.00   28.20
   4   9   3 1068.69   30.90
   4  -9  -3 1120.89   29.50
   4   9  -4   -0.50    2.90
  -4   9   4    3.20    3.50
   4   9  -4    6.60    2.60
  -4   9  -4    2.20    2.00
  -4   9  -4    0.30    2.10
   4  -9  -4    4.40    3.30
   4   9   4    0.10    2.60
  -4   9   5  512.95   19.50
   4   9  -5  546.55   18.70
   4  -9  -5  524.05   17.60
   4   9   5  529.15   18.40
   4   9   5  509.15   18.10
   5   9   0   -0.50    2.40
  -5   9   0    2.50    2.60
   5  -9   0   -2.40    2.00
  -5   9   0    1.70    2.40
   5  -9   1  148.79    6.60
  -5   9   1  135.19    9.10
   5   9  -1  155.48    8.80
   5  -9   1  141.79    7.40
   5  -9  -1  146.19    7.20
   5   9   1  147.09    9.00
  -5   9  -1  148.19    8.10
   5  -9   2   -2.50    1.90
   5   9  -2   -2.00    2.20
  -5   9   2   -0.40    2.80
   5  -9  -2    0.40    1.70
   5   9   2    0.70    2.40
  -5   9  -2    1.60    1.90
  -5   9  -2    0.80    2.40
  -5   9   3   57.19    8.90
   5   9  -3   76.09    7.60
   5  -9   3   67.89    5.50
   5   9   3   81.49    8.10
  -5   9  -3   73.79    7.10
   5  -9  -3   88.59    6.90
   5   9  -4   -1.10    2.20
   5   9  -4    1.20    2.70
  -5   9   4   -1.60    3.20
  -5   9  -4   -1.30    3.60
   5   9   4   -2.50    2.70
   5   9   4   -0.60    2.00
  -5   9  -4   -2.40    2.20
   5  -9  -4   -0.30    3.00
  -5   9   5   17.70    4.90
   5   9  -5   15.50    3.40
   5   9  -5   13.60    3.30
   5   9   5   12.10    3.70
   5   9   5   15.90    2.70
   6   9   0   -1.80    5.00
   6  -9   0    0.40    1.60
   6   9  -1   -0.80    2.70
   6  -9   1   -3.30    2.40
   6   9   1   -3.70    2.40
   6  -9  -1    1.50    1.80
  -6   9  -1   -2.20    2.60
  -6   9   2   -3.50    2.90
   6   9  -2   -2.60    2.70
   6  -9   2    0.30    2.10
   6   9   2   -3.20    2.70
   6  -9  -2    0.30    1.90
   6  -9   3   -2.20    2.40
   6   9  -3   -3.20    2.80
  -6   9   3   -4.40    3.00
   6   9  -3   -1.60    2.70
  -6   9  -3   -3.00    2.50
   6   9   3   -2.40    2.10
   6   9   3   -2.40    2.80
   6  -9  -3    0.20    2.10
   6   9  -4   -3.80    2.90
   6   9  -4   -1.60    2.50
   6  -9  -4   -2.80    2.40
   6   9   4   -1.10    2.10
   6   9   4   -3.20    3.10
   7  -9   0    6.00    1.90
   7   9   0    9.40    2.90
   7   9   0    9.60    2.70
  -7   9   0    6.20    3.20
   7   9  -1  263.57   12.10
  -7   9   1  262.37   12.80
   7  -9   1  263.77    9.70
   7   9  -1  254.57   12.20
   7   9   1  262.67   12.30
   7   9   1  280.87   13.00
   7  -9  -1  262.17   10.40
  -7   9  -1  266.27   12.10
   7   9  -2    9.90    3.50
  -7   9   2    5.50    3.40
   7  -9   2   10.80    3.30
   7   9  -2    8.90    2.80
  -7   9  -2    6.80    4.10
   7   9   2    9.60    3.40
   7   9   2    7.00    2.80
   7  -9  -2    8.70    2.70
  -7   9   3  175.38   12.10
   7   9  -3  172.78   11.10
   7   9  -3  193.98   11.20
   7  -9  -3  192.58   10.20
  -7   9  -3  170.38   12.50
   7   9   3  159.68   12.50
   7   9   3  188.78   11.20
   8  -9   0   52.99    6.30
  -8   9   0   55.39   10.00
   8   9   0   72.39    8.90
   8   9   0   54.69    8.90
   8   9  -1  989.70   29.30
   8  -9   1 1002.80   26.50
   8   9  -1 1005.60   30.10
  -8   9   1  982.40   29.70
   8   9   1 1013.60   31.00
  -8   9  -1 1015.40   29.30
   8   9   1  986.30   29.20
   8   9   2   37.70    8.80
  -8   9  -2   42.40    9.70
   8  -9  -2   45.50    7.40
   8   9   2   57.59    8.80
   0  10   0 1233.18   32.30
   0 -10   0 1243.38   32.40
   0  10   0 1179.58   31.60
   0 -10  -1  119.69    8.40
   0 -10  -1   95.99    6.70
   0 -10   1  108.49    6.90
   0  10   1  117.89    7.80
   0  10  -1   85.59    9.00
   0  10   1  103.09    6.90
   0  10  -1  105.39    6.70
   0 -10  -2  999.10   26.60
   0  10  -2  970.10   26.20
   0  10   2  974.50   27.30
   0  10  -2  955.10   26.00
   0  10  -3   37.60    5.50
   0  10   3   39.80    7.00
   0  10  -3   34.30    6.00
   0 -10  -3   33.90    6.40
   0  10  -4  496.15   15.70
   0  10  -4  501.45   15.00
   0  10   4  507.25   17.20
   1  10   0  433.16   14.30
  -1  10   0  427.76   14.20
   1  10   0  410.46   13.60
   1 -10   0  424.66   14.10
  -1 -10   0  428.36   14.20
  -1  10   0  412.56   13.70
  -1  10   1  235.88   10.30
   1 -10   1  238.28    9.50
   1  10  -1  214.48   10.80
  -1  10   1  231.78    9.80
   1  10  -1  216.08    9.30
   1  10   1  241.38   10.30
   1 -10  -1  231.48    9.60
   1 -10  -1  234.68   11.20
  -1  10  -1  222.38    9.10
   1  10   1  220.58    9.50
  -1 -10   1  242.88    9.90
  -1  10  -1  246.08   10.40
   1  10  -2  324.77   11.80
  -1  10   2  354.76   12.80
   1  10  -2  335.07   12.30
   1 -10   2  318.67   13.80
  -1 -10  -2  330.47   12.20
   1 -10  -2  351.96   12.20
  -1  10  -2  343.57   11.80
  -1  10  -2  330.07   11.70
   1  10   2  344.77   12.90
   1  10  -3  171.08    8.60
   1  10  -3  163.28    8.10
   1 -10   3  146.49    7.70
  -1 -10  -3  162.58    8.70
  -1  10   3  154.98    9.70
  -1  10  -3  150.58    8.30
   1 -10  -3  150.98    8.40
   1  10   3  154.78    9.60
  -1  10  -3  158.38    7.70
  -1  10   4  173.28   10.30
   1  10  -4  156.68    9.00
   1  10  -4  177.48    8.10
  -1 -10  -4  158.28   13.80
  -1  10  -4  175.68    7.80
  -1  10  -4  157.98    8.50
   1  10   4  163.08   10.00
   1 -10  -4  175.98   11.80
   1  10  -5   74.89    9.10
  -1  10   5   70.29    9.40
   1  10  -5   71.79    6.30
  -1 -10  -5   68.79    8.60
   1 -10  -5   75.89    8.00
   1  10   5   69.29    8.90
   2  10   0    3.00    1.80
  -2  10   0    4.90    2.40
   2 -10   0    4.30    2.30
  -2  10   0    1.10    1.80
   2  10   0    2.00    2.40
  -2 -10   0    7.80    2.70
  -2  10   1  676.33   20.30
   2  10  -1  667.13   19.40
   2 -10   1  668.53   19.30
   2  10  -1  699.93   20.00
   2 -10  -1  698.23   19.30
   2  10   1  695.23   20.40
  -2  10  -1  637.54   21.40
  -2  10  -1  654.83   19.20
   2 -10   2    6.40    2.40
   2  10  -2    1.80    1.80
  -2  10   2    3.30    2.40
   2  10  -2    4.40    2.30
  -2  10  -2    0.90    1.90
   2 -10  -2    3.60    1.70
   2  10   2    0.50    2.60
  -2  10  -2    7.00    2.20
   2  10  -3  461.75   15.60
  -2  10   3  470.95   16.50
   2 -10   3  454.45   14.20
   2 -10  -3  486.45   15.20
  -2  10  -3  470.25   14.40
   2  10   3  472.95   16.10
  -2  10  -3  418.16   16.70
  -2 -10  -4   -0.50    2.20
   2  10  -4   -1.70    2.50
   2  10  -4    1.30    2.30
  -2  10   4    0.20    2.90
   2 -10  -4    2.40    1.90
   2  10   4    0.40    2.90
  -2  10  -4   -1.10    2.00
  -2  10   5  207.78   12.80
   2  10  -5  208.58    9.30
  -2 -10  -5  220.58   11.20
   2 -10  -5  225.88   11.00
   2  10   5  224.58   11.80
   3  10   0    1.80    2.50
  -3  10   0   -0.80    2.30
   3 -10   0    0.00    2.00
  -3  10   0    0.70    2.40
   3 -10   0    0.70    1.50
  -3  10   1    3.20    2.40
   3  10  -1    9.50    2.70
   3 -10   1    7.60    2.20
   3  10   1    5.70    2.70
   3 -10  -1   10.50    2.00
  -3  10  -1    6.50    2.10
  -3  10  -1    7.00    4.40
   3  10  -2    1.80    2.20
  -3  10   2   -3.50    2.50
  -3  10  -2   -0.30    2.10
  -3  10  -2   -0.10    2.00
   3  10   2   -2.80    2.50
   3 -10  -2    0.90    1.60
   3 -10   3    2.80    2.00
   3  10  -3    0.80    2.40
  -3  10   3   -3.20    2.80
  -3  10  -3    1.30    2.30
  -3  10  -3    0.60    2.40
   3  10   3    0.40    2.70
   3 -10  -3    2.10    1.90
   3  10  -4   -0.40    3.10
  -3  10   4   -0.70    3.50
  -3  10  -4    0.40    2.10
   3 -10  -4    2.30    2.20
  -3  10  -4   -0.40    2.40
   3  10   4    0.00    2.70
  -3  10   5   -2.20    4.00
   3  10  -5   -0.60    2.70
   3  10   5   -0.20    3.40
  -4  10   0  147.29    9.00
   4 -10   0  158.78    7.50
   4  10   0  164.68    9.30
   4 -10   1   31.70    5.60
   4  10  -1   41.20    6.80
   4 -10   1   49.50    4.80
  -4  10   1   34.40    7.00
   4 -10  -1   41.70    5.60
  -4  10  -1   33.20    6.60
   4  10   1   40.50    6.90
   4 -10   2  115.99    6.90
  -4  10   2  112.49    9.10
   4  10  -2  112.69    8.20
   4 -10  -2  113.59    7.20
  -4  10  -2  119.09    8.10
  -4  10  -2  115.79    9.50
   4  10   2  120.59    8.70
  -4  10   3   14.80    3.90
   4  10  -3   29.60    6.80
   4 -10   3   18.10    2.70
  -4  10  -3   15.30    2.80
  -4  10  -3   16.60    2.90
   4 -10  -3   10.60    3.60
   4  10   3   15.10    3.60
   4  10  -4   45.90    7.40
   4  10   4   53.49    8.30
  -4  10  -4   50.39    6.70
   4 -10  -4   42.30    7.40
  -4  10  -4   47.00    7.70
   5 -10   0  321.77   11.50
   5  10   0  337.07   13.50
  -5  10   0  340.77   13.50
   5  10  -1  439.86   15.70
  -5  10   1  420.96   17.30
   5 -10   1  440.86   13.20
   5  10   1  434.26   15.70
   5 -10  -1  441.96   14.20
  -5  10  -1  434.76   15.20
   5  10  -2  262.07   11.60
   5 -10   2  244.98   10.20
  -5  10   2  247.58   12.30
   5  10   2  261.27   12.00
   5 -10  -2  247.28   10.50
  -5  10  -2  262.97   11.40
  -5  10   3  278.37   13.70
   5  10  -3  279.07   12.20
   5 -10  -3  271.87   11.50
  -5  10  -3  273.57   11.20
   5  10   3  297.87   13.30
   5  10  -4  128.09    9.50
  -5  10   4  113.49   12.00
   5  10   4  133.19   10.40
   5 -10  -4  132.19   13.80
   6 -10   0    1.90    1.80
  -6  10   0    0.80    3.40
   6  10  -1  374.76   14.80
   6 -10   1  386.16   13.70
  -6  10   1  363.86   15.10
   6 -10  -1  384.86   13.10
   6  10   1  384.26   15.30
  -6  10  -1  375.86   14.40
   6  10  -2    7.30    3.10
  -6  10   2   -1.30    3.70
   6  10   2    7.70    3.40
   6 -10  -2    3.90    2.10
  -6  10  -2    3.00    3.10
   6  10  -3  263.67   12.60
   6  10  -3  256.87   13.00
  -6  10   3  249.78   14.20
   6  10   3  258.67   13.20
   6 -10  -3  256.27   11.60
   6  10   3  252.47   13.10
   7  10   0    9.10    3.80
  -7  10   0    4.00    3.60
   7 -10   0    8.70    2.20
   7  10   0    5.90    3.00
  -7  10   1  159.88   11.80
   7  10  -1  150.68   11.20
   7 -10   1  168.28    8.00
   7  10  -1  169.78   10.90
   7  10   1  155.18   11.10
  -7  10  -1  155.68   11.00
   7  10   1  157.98   10.80
  -7  10   2   -0.20    3.60
   7  10  -2    5.10    3.40
   7 -10  -2    5.80    2.50
   7  10   2    6.80    3.00
   7  10   2    5.20    3.50
  -7  10  -2    2.70    3.60
   0  11   0   -0.50    2.50
   0  11   1   -2.50    2.30
   0  11  -1   -2.10    2.20
   0  11   2   -1.50    2.50
   0 -11   2   -3.10    2.40
   0 -11  -2   -0.70    1.80
   0  11   3   -1.50    2.50
   0 -11  -3   -0.50    2.00
   0  11  -4   -1.10    2.30
   0  11   4    0.50    3.30
   1  11   0   20.90    3.40
  -1  11   0   16.80    3.00
  -1  11   1   82.29    7.70
   1  11  -1   69.19    7.00
  -1  11  -1   80.29    7.30
   1 -11  -1   86.49    6.90
   1  11   1   76.39    7.20
   1  11  -2   20.30    3.20
   1 -11   2   21.60    3.20
  -1  11   2   14.70    3.00
  -1  11  -2   19.90    3.20
   1  11   2   15.30    3.10
   1 -11  -2   16.40    2.60
  -1 -11  -3   70.49    7.20
   1  11  -3   50.69    7.00
   1 -11   3   60.59    6.80
  -1  11   3   65.19    8.20
   1  11   3   53.59    8.30
   1 -11  -3   60.69    7.00
  -1 -11  -4   16.70    3.00
  -1  11   4   22.00    4.30
   1 -11  -4   17.20    3.10
  -1  11  -4   16.30    2.90
   1  11   4   13.00    3.30
   2  11   0  747.23   22.30
  -2  11   0  729.03   22.00
  -2  11   1    7.50    2.70
   2  11  -1    6.40    2.70
   2 -11  -1    6.10    2.00
  -2  11  -1    6.80    2.50
   2  11   1    7.20    2.70
  -2  11   2  619.04   19.90
   2 -11   2  582.94   18.40
   2  11  -2  611.34   18.80
   2 -11  -2  621.34   18.70
  -2  11  -2  613.14   18.70
   2  11   2  612.94   19.80
   2  11  -3    3.40    2.60
  -2  11   3    4.90    3.00
   2 -11   3    5.50    2.50
   2  11   3    6.70    3.30
   2 -11  -3    2.40    2.10
  -2  11  -3    7.10    3.20
   2  11  -4  358.76   13.10
  -2  11   4  360.36   15.70
   2  11   4  344.27   15.00
   2 -11  -4  363.26   14.30
  -2  11  -4  341.87   12.70
  -3  11   0 2272.87   58.19
   3  11   0 2328.87   58.39
   3 -11   0 2332.47   56.99
   3  11  -1   66.09    7.80
  -3  11   1   82.99    8.20
   3 -11  -1   73.99    6.80
   3  11   1   70.69    7.90
  -3  11  -1   75.59    7.70
   3  11  -2 1872.31   47.70
  -3  11   2 1857.51   48.60
   3 -11   2 1717.73   46.70
   3 -11  -2 1958.10   49.10
  -3  11  -2 1861.01   47.20
   3  11   2 1875.61   48.50
  -3  11   3   47.40    9.00
   3  11  -3   58.89    7.40
   3 -11  -3   54.69    7.10
   3  11   3   50.49    8.20
  -3  11   4 1011.60   32.10
   3  11  -4  977.20   27.60
   3  11   4  996.70   29.30
   4  11   0 1028.70   29.60
  -4  11   0 1034.00   29.50
   4 -11   0 1063.29   27.90
  -4  11   1    4.20    3.10
   4  11   1    8.30    3.40
  -4  11  -1    6.10    3.00
   4 -11  -1    4.00    2.00
   4  11  -2  830.62   24.70
  -4  11   2  835.32   25.90
   4 -11  -2  876.01   25.50
   4  11   2  846.12   25.50
  -4  11  -2  829.32   24.40
   4  11  -3    4.20    3.00
  -4  11   3    4.90    3.80
  -4  11  -3    2.00    3.30
   4  11   3    6.00    3.50
   4 -11  -3    5.20    2.30
   5 -11   0  367.76   12.60
   5  11   0  351.56   14.50
  -5  11   0  359.96   14.70
  -5  11   1   14.10    3.90
   5  11  -1   16.70    4.30
   5  11   1   16.60    3.60
  -5  11  -1   21.90    3.90
   5  11  -2  285.57   13.00
  -5  11   2  288.57   14.30
   5  11   2  297.27   13.80
   5 -11  -2  300.67   12.00
  -5  11  -2  286.67   12.70
   6 -11   0   42.70    6.40
   6  11   0   44.20    8.60
  -6  11   1    2.70    3.70
   6  11  -1   12.30    3.80
   6 -11   1    9.40    2.10
   6  11   1    8.00    3.50
   6 -11  -1    9.40    2.40
  -6  11  -1    6.10    3.70
   0  12   0  437.96   16.00
   0  12   1  780.72   23.90
   0  12  -1  785.52   23.50
   0  12   2  353.66   14.60
   0  12  -2  343.37   13.50
   0 -12  -3  534.95   18.20
   0  12   3  503.45   18.70
   0  12  -3  499.15   16.90
  -1  12   0  138.99    9.50
   1  12   0  140.99    9.30
  -1  12   1  317.47   13.60
   1  12  -1  317.77   13.00
  -1  12  -1  307.47   12.90
   1  12   1  306.07   13.60
   1  12  -2  121.99    8.80
  -1  12   2  124.39    9.90
   1 -12  -2  108.69    9.00
  -1  12  -2  131.89    8.90
   1  12   2  113.29    9.90
   1  12  -3  211.48   10.60
  -1  12   3  216.18   12.60
  -1  12  -3  217.48   10.60
   1 -12  -3  201.68   11.50
   1  12   3  198.58   12.20
   2  12   0   65.09    8.30
  -2  12   0   71.69    8.50
  -2  12   1    4.10    3.40
   2  12  -1    4.30    3.10
   2 -12  -1    3.90    2.30
  -2  12  -1    8.00    3.20
   2  12   1    1.80    3.00
  -2  12   2   48.10    9.00
   2  12  -2   63.69    8.10
   2  12   2   59.79    8.40
  -2  12  -2   56.99    7.80
   2 -12  -2   53.99    8.40
  -2  12   3   -0.20    3.40
   2  12  -3    2.60    3.40
   2 -12  -3    0.50    3.90
  -2  12  -3    3.40    3.10
   2  12   3    2.20    3.40
  -3  12   0   19.90    3.90
   3  12   0   13.30    3.30
  -3  12   1    4.30    3.70
   3  12  -1    5.60    3.30
   3  12   1    0.50    2.90
  -3  12  -1    3.20    3.10
   3  12  -2   15.20    3.60
  -3  12   2   13.30    4.10
   3 -12  -2   10.00    2.70
  -3  12  -2   15.90    3.60
   3  12   2   12.80    3.90
   4  12   0    1.80    3.30
  -4  12   0    3.30    3.80
  -4  12   1   -1.80    3.50
   4  12  -1    0.90    3.30
  -4  12  -1   -1.00    3.40
   4  12   1   -0.40    3.20
   0  13   0   -5.00    3.40
   1  13   0   86.49    9.80
  -1  13   0   89.49    9.80
_computing_structure_solution     'SHELXT 2014/4 (Sheldrick, 2014)'
;
_shelx_hkl_checksum     84770
_shelx_res_file
;
TITL Cmps3cgr
CELL  0.71073   8.8682   9.8230   6.5427   90.000   90.000   90.000
ZERR    4.000   0.0006   0.0006   0.0004    0.000    0.000    0.000
LATT 1
SYMM -X, -Y, 1/2+Z
SYMM -X, 1/2+Y, 1/2-Z
SYMM X, 1/2-Y, -Z
SFAC C  H  N    S
UNIT 12  24  16   4
OMIT -2 60.0
L.S. 20
SIZE 0.24 0.18 0.15
ACTA
BOND $H
CONF
HTAB
FMAP 2
PLAN 20
TEMP 23.0
WGHT    0.032400    0.361000
FVAR       2.22644
N1    3    0.347315    0.791253    0.250000    10.50000    0.03020    0.01677 =
         0.03917    0.00000    0.00000   -0.00058
H1    2    0.398987    0.867414    0.250000    10.50000   -1.20000
N2    3    0.190759    0.798404    0.250000    10.50000    0.03262    0.02412 =
         0.04642    0.00000    0.00000    0.00573
C3    1    0.149085    0.671611    0.250000    10.50000    0.02554    0.02855 =
         0.03358    0.00000    0.00000    0.00280
N4    3    0.271623    0.586662    0.250000    10.50000    0.02368    0.01882 =
         0.02948    0.00000    0.00000   -0.00315
C5    1    0.400009    0.664350    0.250000    10.50000    0.02870    0.01797 =
         0.02221    0.00000    0.00000   -0.00232
C31   1   -0.009779    0.625086    0.250000    10.50000    0.02250    0.04633 =
         0.07627    0.00000    0.00000    0.00141
AFIX 137
H31A  2   -0.040703    0.605573    0.112472    10.50000   -1.50000
H31B  2   -0.072916    0.695224    0.305831    10.50000   -1.50000
H31C  2   -0.018689    0.544307    0.331698    10.50000   -1.50000
AFIX   0
N41   3    0.262575    0.443808    0.250000    10.50000    0.03072    0.01624 =
         0.05020    0.00000    0.00000   -0.00302
H41   2    0.313790    0.413289    0.143808    11.00000   -1.20000
S51   4    0.581438    0.613989    0.250000    10.50000    0.02433    0.02237 =
         0.04264    0.00000    0.00000   -0.00037
HKLF 4
REM  Cmps3cgr
REM R1 =  0.0341 for     687 Fo > 4sig(Fo)  and  0.0383 for all     753 data
REM     55 parameters refined using      0 restraints
END
WGHT      0.0325      0.3604
REM Instructions for potential hydrogen bonds
EQIV $1 -x+1, y+1/2, -z+1/2
HTAB N1 S51_$1
EQIV $2 -x+1, -y+1, -z
HTAB N41 S51_$2
REM Highest difference peak  0.332,  deepest hole -0.287,  1-sigma level  0.049
Q1    1   0.3394  0.6160  0.2500  10.50000  0.05    0.33
Q2    1   0.0732  0.6461  0.2500  10.50000  0.05    0.30
Q3    1   0.2688  0.8007  0.2500  10.50000  0.05    0.30
Q4    1   0.3731  0.7308  0.2500  10.50000  0.05    0.25
Q5    1   0.2055  0.6284  0.2500  10.50000  0.05    0.20
Q6    1   0.5272  0.7129  0.2500  10.50000  0.05    0.19
Q7    1   0.2772  0.2678  0.2500  10.50000  0.05    0.18
Q8    1   0.1822  0.4241  0.2500  10.50000  0.05    0.18
Q9    1  -0.1040  0.7072  0.2500  10.50000  0.05    0.18
Q10   1   0.2561  0.5257  0.2500  10.50000  0.05    0.17
Q11   1   0.3649  0.3137  0.2500  10.50000  0.05    0.17
Q12   1   0.5402  0.8928  0.2500  10.50000  0.05    0.16
Q13   1   0.4546  0.9828  0.2500  10.50000  0.05    0.16
Q14   1   0.4738  0.6317  0.2500  10.50000  0.05    0.16
Q15   1   0.6104  0.7336  0.2918  11.00000  0.05    0.15
Q16   1   0.2755  0.9087  0.2500  10.50000  0.05    0.14
Q17   1   0.1797  0.7311  0.2500  10.50000  0.05    0.14
Q18   1   0.0415  0.4171  0.2500  10.50000  0.05    0.13
Q19   1   0.6165  0.5301  0.3366  11.00000  0.05    0.13
Q20   1  -0.0564  0.8004  0.2500  10.50000  0.05    0.13
;
_shelx_res_checksum     94604
_shelxl_version_number        2.014
data_II
_database_code_depnum_ccdc_archive 'CCDC 1415407'
_audit_creation_method     SHELXL2014
_chemical_name_systematic
;\
4-[(<i>E</i>)-(3,4-Dimethoxybenzylidene)amino]-3-methyl-1<i>H</i>-\
1,2,4-triazole-5(4<i>H</i>)-thione
;
_chemical_name_common     ?
_chemical_formula_moiety     'C12 H14 N4 O2 S'
_chemical_formula_sum     'C12 H14 N4 O2 S'
_chemical_formula_iupac     'C12 H14 N4 O2 S'
_chemical_formula_weight     278.33
_chemical_melting_point     ?
_shelx_space_group_comment
;
The symmetry employed for this shelxl refinement is uniquely defined
by the following loop, which should always be used as a source of
symmetry information in preference to the above space-group names.
They are only intended as comments.
;
_space_group_crystal_system     orthorhombic
_space_group_name_H-M_alt     'P b c a'
_space_group_name_Hall     '-P 2ac 2ab'
loop_
    _space_group_symop_operation_xyz
    'x, y, z'
    '-x+1/2, -y, z+1/2'
    '-x, y+1/2, -z+1/2'
    'x+1/2, -y+1/2, -z'
    '-x, -y, -z'
    'x-1/2, y, -z-1/2'
    'x, -y-1/2, z-1/2'
    '-x-1/2, y-1/2, z'
_cell_length_a     7.3112(4)
_cell_length_b     16.0793(9)
_cell_length_c     22.8994(13)
_cell_angle_alpha     90
_cell_angle_beta     90
_cell_angle_gamma     90
_cell_volume     2692.0(3)
_cell_formula_units_Z     8
_cell_measurement_reflns_used     3343
_cell_measurement_theta_min     3.096
_cell_measurement_theta_max     28.296
_cell_measurement_temperature     296(2)
_exptl_crystal_description     block
_exptl_crystal_colour     colourless
_exptl_crystal_size_max     0.21
_exptl_crystal_size_mid     0.15
_exptl_crystal_size_min     0.11
_exptl_crystal_density_diffrn     1.373
_exptl_crystal_density_meas     ?
_exptl_crystal_density_method     ?
_exptl_crystal_F_000     1168
_exptl_absorpt_coefficient_mu     0.244
_exptl_absorpt_correction_type     multi-scan
_exptl_absorpt_process_details
;
(SADABS; Sheldrick, 2003)
;
_shelx_estimated_absorpt_T_min     0.950
_shelx_estimated_absorpt_T_max     0.974
_exptl_absorpt_correction_T_min     0.834
_exptl_absorpt_correction_T_max     0.974
_exptl_special_details     ?
_diffrn_ambient_temperature     296(2)
_diffrn_radiation_type     MoK\a
_diffrn_radiation_wavelength     0.71073
_diffrn_radiation_monochromator     'graphite'
_diffrn_measurement_device_type     'Bruker APEXII CCD'
_diffrn_measurement_method     '\f and \w scans'
_diffrn_detector_area_resol_mean     ?
_diffrn_reflns_number     26828
_diffrn_reflns_av_R_equivalents     0.0646
_diffrn_reflns_theta_min     3.096
_diffrn_reflns_theta_max     27.499
_diffrn_reflns_theta_full     25.242
_diffrn_measured_fraction_theta_max     0.999
_diffrn_measured_fraction_theta_full     0.998
_diffrn_reflns_limit_h_min     -9
_diffrn_reflns_limit_h_max     9
_diffrn_reflns_limit_k_min     -20
_diffrn_reflns_limit_k_max     20
_diffrn_reflns_limit_l_min     -29
_diffrn_reflns_limit_l_max     29
_diffrn_standards_number     0
_diffrn_standards_interval_count     ?
_diffrn_standards_decay_%     ?
_refine_special_details     ?
_reflns_number_total     3090
_reflns_number_gt     2319
_reflns_threshold_expression     'I > 2\s(I)'
_refine_ls_structure_factor_coef     Fsqd
_refine_ls_matrix_type     full
_refine_ls_R_factor_all     0.0848
_refine_ls_R_factor_gt     0.0565
_refine_ls_wR_factor_gt     0.1124
_refine_ls_wR_factor_ref     0.1232
_refine_ls_goodness_of_fit_ref     1.081
_refine_ls_restrained_S_all     1.081
_refine_ls_number_reflns     3090
_refine_ls_number_parameters     179
_refine_ls_number_restraints     0
_refine_ls_hydrogen_treatment     mixed
_refine_ls_weighting_scheme     calc
_refine_ls_weighting_details
              'w=1/[\s^2^(Fo^2^)+(0.0344P)^2^+3.4410P] where P=(Fo^2^+2Fc^2^)/3'
_atom_sites_solution_hydrogens     mixed
_atom_sites_solution_primary     ?
_atom_sites_solution_secondary     ?
_refine_ls_shift/su_max     0.001
_refine_ls_shift/su_mean     0.000
_refine_diff_density_max     0.266
_refine_diff_density_min     -0.237
_refine_ls_extinction_method
;
SHELXL2014 (Sheldrick, 2015)
;
_refine_ls_extinction_coef     0.0037(8)
_refine_ls_extinction_expression
                                  'Fc^*^=kFc[1+0.001xFc^2^\l^3^/sin(2\q)]^-1/4^'
loop_
    _atom_type_symbol
    _atom_type_description
    _atom_type_scat_dispersion_real
    _atom_type_scat_dispersion_imag
    _atom_type_scat_source
    'C' 'C' 0.0033 0.0016
                         'International Tables Vol C Tables 4.2.6.8 and 6.1.1.4'
    'H' 'H' 0.0000 0.0000
                         'International Tables Vol C Tables 4.2.6.8 and 6.1.1.4'
    'N' 'N' 0.0061 0.0033
                         'International Tables Vol C Tables 4.2.6.8 and 6.1.1.4'
    'O' 'O' 0.0106 0.0060
                         'International Tables Vol C Tables 4.2.6.8 and 6.1.1.4'
    'S' 'S' 0.1246 0.1234
                         'International Tables Vol C Tables 4.2.6.8 and 6.1.1.4'
_computing_data_collection
;
APEX2 (Bruker, 2007)
;
_computing_cell_refinement
;
SAINT (Bruker, 2007)
;
_computing_data_reduction
;
SAINT (Bruker, 2007)
;
_computing_structure_solution
;
SHELXS97 (Sheldrick, 2008)
;
_computing_structure_refinement
;
SHELXL2014 (Sheldrick, 2015)
;
_computing_molecular_graphics
;
PLATON (Spek, 2009)
;
_computing_publication_material
;
SHELXL2014 (Sheldrick, 2015) and PLATON (Spek, 2009)
;
loop_
    _atom_site_type_symbol
    _atom_site_label
    _atom_site_fract_x
    _atom_site_fract_y
    _atom_site_fract_z
    _atom_site_U_iso_or_equiv
    _atom_site_adp_type
    _atom_site_calc_flag
    _atom_site_occupancy
    _atom_site_disorder_assembly
    _atom_site_disorder_group
    N N1 0.1213(3) 0.45675(13) 0.33824(9) 0.0329(5) Uani d 1 . .
    H H1 0.115(4) 0.4645(17) 0.3034(13) 0.040 Uiso d 1 . .
    N N2 0.0910(3) 0.37720(13) 0.35845(9) 0.0357(5) Uani d 1 . .
    C C3 0.1225(4) 0.38329(15) 0.41387(10) 0.0314(5) Uani d 1 . .
    N N4 0.1725(3) 0.46285(12) 0.42911(8) 0.0271(5) Uani d 1 . .
    C C5 0.1697(3) 0.51167(15) 0.37928(9) 0.0272(5) Uani d 1 . .
    C C31 0.1081(5) 0.31385(16) 0.45639(12) 0.0460(7) Uani d 1 . .
    H H31A 0.2264 0.3027 0.4728 0.069 Uiso calc 1 . .
    H H31B 0.0640 0.2650 0.4368 0.069 Uiso calc 1 . .
    H H31C 0.0246 0.3289 0.4870 0.069 Uiso calc 1 . .
    N N41 0.2135(3) 0.47940(12) 0.48766(8) 0.0293(5) Uani d 1 . .
    S S51 0.20737(12) 0.61356(4) 0.36982(3) 0.0438(2) Uani d 1 . .
    C C27 0.2852(4) 0.54836(16) 0.50047(10) 0.0341(6) Uani d 1 . .
    H H27 0.3076 0.5867 0.4710 0.041 Uiso calc 1 . .
    C C21 0.3339(3) 0.56941(15) 0.56055(9) 0.0281(5) Uani d 1 . .
    C C22 0.3168(3) 0.51237(14) 0.60638(9) 0.0253(5) Uani d 1 . .
    H H22 0.2708 0.4594 0.5993 0.030 Uiso calc 1 . .
    C C23 0.3684(3) 0.53506(13) 0.66210(9) 0.0238(5) Uani d 1 . .
    C C24 0.4395(3) 0.61528(14) 0.67278(9) 0.0250(5) Uani d 1 . .
    C C25 0.4521(4) 0.67139(15) 0.62759(11) 0.0335(6) Uani d 1 . .
    H H25 0.4957 0.7248 0.6345 0.040 Uiso calc 1 . .
    C C26 0.3999(4) 0.64807(16) 0.57184(10) 0.0359(6) Uani d 1 . .
    H H26 0.4095 0.6862 0.5414 0.043 Uiso calc 1 . .
    O O23 0.3576(3) 0.48540(10) 0.71045(7) 0.0357(5) Uani d 1 . .
    C C231 0.2898(5) 0.40291(15) 0.70230(11) 0.0450(7) Uani d 1 . .
    H H23A 0.2829 0.3752 0.7394 0.067 Uiso calc 1 . .
    H H23B 0.3707 0.3728 0.6770 0.067 Uiso calc 1 . .
    H H23C 0.1702 0.4053 0.6851 0.067 Uiso calc 1 . .
    O O24 0.4902(3) 0.63011(10) 0.72903(7) 0.0325(4) Uani d 1 . .
    C C241 0.5711(4) 0.70915(15) 0.74105(11) 0.0355(6) Uani d 1 . .
    H H24A 0.4853 0.7525 0.7320 0.053 Uiso calc 1 . .
    H H24B 0.6789 0.7159 0.7176 0.053 Uiso calc 1 . .
    H H24C 0.6036 0.7122 0.7816 0.053 Uiso calc 1 . .
loop_
    _atom_site_aniso_label
    _atom_site_aniso_U_11
    _atom_site_aniso_U_22
    _atom_site_aniso_U_33
    _atom_site_aniso_U_12
    _atom_site_aniso_U_13
    _atom_site_aniso_U_23
    N1 0.0470(14) 0.0347(11) 0.0171(10) 0.0033(10) -0.0027(9) 0.0002(9)
    N2 0.0486(14) 0.0319(11) 0.0267(11) 0.0008(10) -0.0023(10) -0.0006(9)
    C3 0.0360(14) 0.0312(12) 0.0271(12) 0.0031(11) -0.0002(11) 0.0017(10)
    N4 0.0337(11) 0.0301(10) 0.0174(9) 0.0026(9) -0.0017(8) 0.0012(8)
    C5 0.0292(13) 0.0337(12) 0.0186(11) 0.0052(10) -0.0005(9) -0.0004(9)
    C31 0.062(2) 0.0354(14) 0.0401(16) -0.0047(14) -0.0008(14) 0.0100(12)
    N41 0.0358(12) 0.0375(11) 0.0145(9) 0.0030(10) -0.0031(8) 0.0024(8)
    S51 0.0720(5) 0.0312(3) 0.0283(3) -0.0015(3) -0.0123(3) 0.0053(3)
    C27 0.0417(15) 0.0408(14) 0.0198(12) -0.0043(12) -0.0022(11) 0.0063(10)
    C21 0.0299(13) 0.0352(13) 0.0192(11) -0.0001(11) -0.0040(9) 0.0021(9)
    C22 0.0293(13) 0.0245(11) 0.0221(11) 0.0010(10) -0.0012(9) -0.0001(9)
    C23 0.0287(12) 0.0231(11) 0.0197(11) 0.0019(10) 0.0001(9) 0.0030(9)
    C24 0.0267(12) 0.0287(11) 0.0194(10) -0.0009(10) -0.0009(9) -0.0004(9)
    C25 0.0411(15) 0.0275(12) 0.0319(13) -0.0085(11) -0.0048(11) 0.0024(10)
    C26 0.0468(16) 0.0370(13) 0.0240(12) -0.0073(12) -0.0051(11) 0.0132(10)
    O23 0.0599(12) 0.0263(8) 0.0210(8) -0.0093(8) -0.0061(8) 0.0048(6)
    C231 0.073(2) 0.0284(13) 0.0334(14) -0.0118(14) -0.0106(14) 0.0072(11)
    O24 0.0492(11) 0.0271(8) 0.0213(8) -0.0091(8) -0.0049(8) -0.0007(6)
    C241 0.0430(15) 0.0343(13) 0.0293(14) -0.0095(12) -0.0030(11) -0.0048(10)
_geom_special_details
;
All e.s.d.'s (except the e.s.d. in the dihedral angle between two l.s. planes)
are estimated using the full covariance matrix. The cell e.s.d.'s are taken
into account individually in the estimation of e.s.d.'s in distances, angles
and torsion angles; correlations between e.s.d.'s in cell parameters are only
used when they are defined by crystal symmetry. An approximate (isotropic)
treatment of cell e.s.d.'s is used for estimating e.s.d.'s involving l.s.
planes.
;
loop_
    _geom_bond_atom_site_label_1
    _geom_bond_atom_site_label_2
    _geom_bond_site_symmetry_2
    _geom_bond_distance
    _geom_bond_publ_flag
    N1 C5 . 1.337(3) ?
    N1 N2 . 1.378(3) ?
    N1 H1 . 0.81(3) ?
    N2 C3 . 1.293(3) ?
    C3 N4 . 1.376(3) ?
    C3 C31 . 1.485(3) ?
    N4 C5 . 1.385(3) ?
    N4 N41 . 1.399(3) ?
    C5 S51 . 1.675(2) ?
    C31 H31A . 0.9600 ?
    C31 H31B . 0.9600 ?
    C31 H31C . 0.9600 ?
    N41 C27 . 1.261(3) ?
    C27 C21 . 1.461(3) ?
    C27 H27 . 0.9300 ?
    C21 C26 . 1.378(3) ?
    C21 C22 . 1.399(3) ?
    C22 C23 . 1.380(3) ?
    C22 H22 . 0.9300 ?
    C23 O23 . 1.367(3) ?
    C23 C24 . 1.412(3) ?
    C24 O24 . 1.362(3) ?
    C24 C25 . 1.376(3) ?
    C25 C26 . 1.384(3) ?
    C25 H25 . 0.9300 ?
    C26 H26 . 0.9300 ?
    O23 C231 . 1.428(3) ?
    C231 H23A . 0.9600 ?
    C231 H23B . 0.9600 ?
    C231 H23C . 0.9600 ?
    O24 C241 . 1.429(3) ?
    C241 H24A . 0.9600 ?
    C241 H24B . 0.9600 ?
    C241 H24C . 0.9600 ?
loop_
    _geom_angle_atom_site_label_1
    _geom_angle_atom_site_label_2
    _geom_angle_atom_site_label_3
    _geom_angle_site_symmetry_1
    _geom_angle_site_symmetry_3
    _geom_angle
    _geom_angle_publ_flag
    C5 N1 N2 . . 114.80(19) ?
    C5 N1 H1 . . 127(2) ?
    N2 N1 H1 . . 118(2) ?
    C3 N2 N1 . . 103.3(2) ?
    N2 C3 N4 . . 111.5(2) ?
    N2 C3 C31 . . 125.0(2) ?
    N4 C3 C31 . . 123.5(2) ?
    C3 N4 C5 . . 108.30(19) ?
    C3 N4 N41 . . 118.48(18) ?
    C5 N4 N41 . . 133.21(19) ?
    N1 C5 N4 . . 102.0(2) ?
    N1 C5 S51 . . 126.76(18) ?
    N4 C5 S51 . . 131.16(18) ?
    C3 C31 H31A . . 109.5 ?
    C3 C31 H31B . . 109.5 ?
    H31A C31 H31B . . 109.5 ?
    C3 C31 H31C . . 109.5 ?
    H31A C31 H31C . . 109.5 ?
    H31B C31 H31C . . 109.5 ?
    C27 N41 N4 . . 118.63(19) ?
    N41 C27 C21 . . 121.6(2) ?
    N41 C27 H27 . . 119.2 ?
    C21 C27 H27 . . 119.2 ?
    C26 C21 C22 . . 119.5(2) ?
    C26 C21 C27 . . 118.3(2) ?
    C22 C21 C27 . . 122.2(2) ?
    C23 C22 C21 . . 119.7(2) ?
    C23 C22 H22 . . 120.1 ?
    C21 C22 H22 . . 120.1 ?
    O23 C23 C22 . . 125.4(2) ?
    O23 C23 C24 . . 114.48(19) ?
    C22 C23 C24 . . 120.2(2) ?
    O24 C24 C25 . . 125.3(2) ?
    O24 C24 C23 . . 115.10(19) ?
    C25 C24 C23 . . 119.6(2) ?
    C24 C25 C26 . . 119.8(2) ?
    C24 C25 H25 . . 120.1 ?
    C26 C25 H25 . . 120.1 ?
    C21 C26 C25 . . 121.2(2) ?
    C21 C26 H26 . . 119.4 ?
    C25 C26 H26 . . 119.4 ?
    C23 O23 C231 . . 117.16(18) ?
    O23 C231 H23A . . 109.5 ?
    O23 C231 H23B . . 109.5 ?
    H23A C231 H23B . . 109.5 ?
    O23 C231 H23C . . 109.5 ?
    H23A C231 H23C . . 109.5 ?
    H23B C231 H23C . . 109.5 ?
    C24 O24 C241 . . 116.80(18) ?
    O24 C241 H24A . . 109.5 ?
    O24 C241 H24B . . 109.5 ?
    H24A C241 H24B . . 109.5 ?
    O24 C241 H24C . . 109.5 ?
    H24A C241 H24C . . 109.5 ?
    H24B C241 H24C . . 109.5 ?
loop_
    _geom_torsion_atom_site_label_1
    _geom_torsion_atom_site_label_2
    _geom_torsion_atom_site_label_3
    _geom_torsion_atom_site_label_4
    _geom_torsion_site_symmetry_1
    _geom_torsion_site_symmetry_2
    _geom_torsion_site_symmetry_3
    _geom_torsion_site_symmetry_4
    _geom_torsion
    _geom_torsion_publ_flag
    C5 N1 N2 C3 . . . . -0.2(3) ?
    N1 N2 C3 N4 . . . . -0.5(3) ?
    N1 N2 C3 C31 . . . . 179.8(3) ?
    N2 C3 N4 C5 . . . . 1.0(3) ?
    C31 C3 N4 C5 . . . . -179.2(2) ?
    N2 C3 N4 N41 . . . . -179.2(2) ?
    C31 C3 N4 N41 . . . . 0.5(4) ?
    N2 N1 C5 N4 . . . . 0.8(3) ?
    N2 N1 C5 S51 . . . . -177.20(19) ?
    C3 N4 C5 N1 . . . . -1.0(3) ?
    N41 N4 C5 N1 . . . . 179.2(2) ?
    C3 N4 C5 S51 . . . . 176.8(2) ?
    N41 N4 C5 S51 . . . . -2.9(4) ?
    C3 N4 N41 C27 . . . . 169.6(2) ?
    C5 N4 N41 C27 . . . . -10.7(4) ?
    N4 N41 C27 C21 . . . . -179.2(2) ?
    N41 C27 C21 C26 . . . . -175.5(3) ?
    N41 C27 C21 C22 . . . . 4.9(4) ?
    C26 C21 C22 C23 . . . . -0.9(4) ?
    C27 C21 C22 C23 . . . . 178.7(2) ?
    C21 C22 C23 O23 . . . . 179.7(2) ?
    C21 C22 C23 C24 . . . . -0.5(4) ?
    O23 C23 C24 O24 . . . . 1.5(3) ?
    C22 C23 C24 O24 . . . . -178.4(2) ?
    O23 C23 C24 C25 . . . . -178.3(2) ?
    C22 C23 C24 C25 . . . . 1.8(4) ?
    O24 C24 C25 C26 . . . . 178.4(2) ?
    C23 C24 C25 C26 . . . . -1.8(4) ?
    C22 C21 C26 C25 . . . . 0.9(4) ?
    C27 C21 C26 C25 . . . . -178.6(3) ?
    C24 C25 C26 C21 . . . . 0.4(4) ?
    C22 C23 O23 C231 . . . . 1.0(4) ?
    C24 C23 O23 C231 . . . . -178.9(2) ?
    C25 C24 O24 C241 . . . . -3.2(4) ?
    C23 C24 O24 C241 . . . . 177.0(2) ?
loop_
    _geom_hbond_atom_site_label_D
    _geom_hbond_atom_site_label_H
    _geom_hbond_atom_site_label_A
    _geom_hbond_site_symmetry_A
    _geom_hbond_distance_DH
    _geom_hbond_distance_HA
    _geom_hbond_distance_DA
    _geom_hbond_angle_DHA
    _geom_hbond_publ_flag
    N1 H1 O23 2_564 0.81(3) 2.29(3) 3.075(3) 166(2) no
    N1 H1 O24 2_564 0.81(3) 2.41(3) 2.978(3) 128(2) no
_shelx_hkl_file
;
   2   0   0 3094.19   73.59
  -2   0   0 2900.41   73.49
  -3   0   0   -0.30    1.80
   3   0   0    1.00    1.60
   3   0   0    0.80    1.70
   4   0   0  967.90   25.40
   4   0   0  952.30   24.90
  -4   0   0  908.51   25.10
  -5   0   0    4.80    3.30
   5   0   0    1.30    2.80
   5   0   0    2.50    3.30
  -6   0   0   89.39    7.20
   6   0   0   89.99    7.40
   6   0   0   79.39    6.70
   7   0   0   -3.10    5.00
   7   0   0   14.70    6.10
  -7   0   0    1.70    5.50
   8   0   0   63.49    8.70
  -8   0   0   54.69    8.40
   8   0   0   43.00    8.00
   9   0   0   -7.70    9.90
  -1  -1   0  -11.60    1.30
   1   1   0  -10.00    1.20
   1   1   0   -9.80    1.50
   2   1   0 3316.07   81.49
  -2  -1   0 3175.28   82.09
  -2   1   0 3186.48   80.29
   2  -1   0 3424.26   80.39
   2   1   0 3391.86   81.09
  -3   1   0    0.00    1.50
   3  -1   0    1.20    1.60
   3   1   0    1.80    1.90
  -3  -1   0    1.40    2.20
   3   1   0    0.60    1.80
   4  -1   0  931.01   24.30
  -4  -1   0  915.51   25.50
   4   1   0  985.30   25.30
   4  -1   0  929.61   24.60
   4   1   0  967.30   25.70
  -4   1   0  883.91   24.50
   5  -1   0   -3.90    2.60
  -5  -1   0   -0.90    3.60
   5   1   0    0.40    3.30
   5   1   0    3.50    3.00
   5  -1   0    5.80    3.20
  -5   1   0    4.50    3.10
   6   1   0  140.49    8.90
  -6  -1   0  124.99    8.60
  -6   1   0  125.29    7.20
   6  -1   0  127.09    7.60
   6   1   0  130.49    8.10
   6  -1   0  106.99    7.00
   7   1   0    9.20    6.90
  -7   1   0   -1.70    4.90
   7   1   0   -2.10    5.40
   7  -1   0   -5.20    4.90
   7  -1   0    9.20    5.50
  -7  -1   0    2.00    6.30
   8  -1   0   -2.60    6.50
   8   1   0    6.30    7.60
  -8   1   0    8.80    6.50
   8   1   0   25.90    8.90
  -8  -1   0   23.70    8.00
   8  -1   0   18.20    6.90
   9  -1   0   -6.40    9.30
  -9  -1   0    6.70   11.10
   9   1   0  -24.00   10.70
   1  -2   0   -1.20    0.60
   1   2   0   -0.20    1.20
   1   2   0   -2.20    1.10
  -1   2   0   -1.40    0.50
  -1  -2   0   -1.30    1.10
  -2  -2   0 9999.00  243.48
   3  -2   0   -0.50    1.40
   3   2   0    0.60    2.10
  -3  -2   0   -1.60    2.10
   3   2   0    0.70    2.10
  -4   2   0  438.66   13.00
   4   2   0  501.95   14.90
   4   2   0  524.15   15.60
  -4  -2   0  481.25   15.40
   4  -2   0  478.05   13.30
  -5  -2   0    0.20    3.90
   5   2   0    3.60    3.80
   5  -2   0    3.90    2.80
   5   2   0   -3.20    3.20
   5  -2   0   -2.40    2.30
  -6   2   0  464.25   15.30
   6   2   0  545.65   18.00
   6   2   0  514.55   17.00
   6  -2   0  490.15   15.00
   6  -2   0  514.25   15.00
  -6  -2   0  492.85   17.60
   7  -2   0   -2.80    4.30
   7   2   0  -11.40    5.50
   7  -2   0   -4.60    4.70
  -7  -2   0   11.50    6.70
  -8  -2   0  -13.00    8.40
   8  -2   0   -3.40    7.10
   8   2   0   -2.50    7.50
   8   2   0   -1.70    8.90
   9  -2   0  -14.70   10.30
   9   2   0  -21.10   11.30
  -9  -2   0   19.60   12.50
   1  -3   0   -1.00    0.80
   1   3   0   -0.50    1.30
   1   3   0   -2.30    1.40
  -1  -3   0   -0.60    1.40
  -1   3   0   -1.00    0.80
  -1  -3   0   -0.60    1.40
   1  -3   0   -1.00    0.60
   2   3   0 4133.09  102.19
   2   3   0 4093.59  101.59
  -2  -3   0 4206.08  101.69
  -2  -3   0 4050.89  102.09
   3   3   0   -2.40    2.20
   3   3   0    0.00    2.40
  -3  -3   0    3.60    2.60
   4   3   0  397.06   13.80
   4   3   0  386.66   13.20
  -4  -3   0  398.66   13.80
   5   3   0    0.10    4.20
   5   3   0   -2.40    4.60
   5  -3   0    0.30    2.10
  -5  -3   0    6.10    4.50
   6   3   0  135.39   11.20
   6   3   0  141.09    9.40
   6  -3   0  107.19    6.10
  -6  -3   0  130.09   10.10
   7  -3   0   -6.80    4.10
   7   3   0    2.30    7.20
   7   3   0   -1.10    6.20
  -7  -3   0    9.10    7.50
   8  -3   0    3.40    6.80
  -8  -3   0   14.70    9.90
   8   3   0   14.40    8.80
   8   3   0   22.10   10.20
  -9  -3   0  -20.50   12.60
   9  -3   0  -13.80    8.90
   9   3   0   -1.30   11.90
   0   4   0 1535.65   38.60
   0  -4   0 1510.95   39.10
   0  -4   0 1537.25   38.70
   0   4   0 1549.05   39.20
   1   4   0   -1.20    1.60
   1   4   0   -1.80    1.50
  -1   4   0   -1.30    1.20
   1  -4   0   -0.70    1.20
  -1   4   0   -1.50    0.70
  -1  -4   0    0.40    1.70
  -1  -4   0   -2.10    1.70
  -2  -4   0 1351.26   36.30
   2   4   0 1349.96   35.60
   2   4   0 1410.76   36.40
   2  -4   0 1360.26   33.90
  -2  -4   0 1411.16   35.80
  -2   4   0 1346.37   33.80
   3   4   0    1.30    2.60
   3   4   0   -4.50    2.50
  -3  -4   0    0.20    2.80
   4   4   0  573.24   18.40
  -4  -4   0  576.34   18.50
   4   4   0  562.84   17.80
   5   4   0   -8.50    3.70
   5   4   0    5.00    4.40
  -5  -4   0    0.30    4.70
  -6  -4   0  254.67   13.30
   6  -4   0  235.48    8.30
   6   4   0  267.17   13.50
   6   4   0  243.78   12.20
  -7  -4   0    8.70    7.70
   7  -4   0    0.30    3.90
   7   4   0   -0.80    6.70
   7   4   0    1.30    7.70
   8  -4   0   -0.90    6.20
  -8  -4   0    9.90   10.60
   8   4   0  -10.40   10.60
  -9  -4   0  -13.60   13.40
   9   4   0   -0.80   13.10
   0  -5   0   -0.50    1.60
   0   5   0   -4.30    1.60
   0   5   0   -3.80    1.30
   0  -5   0   -2.80    1.50
   1   5   0   -1.70    2.20
   1   5   0   -4.00    1.70
   1  -5   0    1.10    1.60
  -1  -5   0   -4.10    2.10
  -1  -5   0   -3.00    1.90
  -1   5   0   -1.40    1.50
   2   5   0  165.48    7.60
   2   5   0  157.18    6.90
   2  -5   0  166.28    5.40
  -2   5   0  163.78    5.40
  -2  -5   0  152.48    7.00
  -2  -5   0  173.78    7.80
   2  -5   0  163.48    4.80
  -3  -5   0   -4.80    2.90
   3   5   0    5.70    3.00
   3   5   0   -4.20    2.70
  -3  -5   0    1.50    3.10
   4   5   0 2763.32   69.99
   4   5   0 2770.02   70.99
  -4  -5   0 2648.64   70.69
   5   5   0   -4.00    4.10
  -5  -5   0    1.60    5.00
   5   5   0    5.30    4.80
   6   5   0   27.00    7.00
   6   5   0   23.00    6.20
  -6  -5   0   28.50    7.20
   7   5   0   -0.80    6.90
  -7  -5   0   -0.80    7.80
   7  -5   0   -0.80    3.60
   7   5   0   13.50    8.50
   8  -5   0    0.40    5.50
  -8  -5   0    3.90   10.80
   8   5   0   15.00   12.00
   8   5   0  -14.70    9.10
   9   5   0  -11.60   13.10
   0  -6   0 1418.96   37.90
   0   6   0 1420.16   37.90
   0  -6   0 1477.75   37.50
   0   6   0 1461.85   37.00
   1   6   0   -4.00    2.00
  -1  -6   0    0.50    2.20
   1  -6   0    0.80    1.80
  -1   6   0    2.30    1.40
   1   6   0   -4.50    2.30
  -1  -6   0    1.00    2.30
  -1   6   0   -0.30    1.80
   1  -6   0   -1.00    1.80
  -2   6   0  209.58    7.10
   2   6   0  211.28    9.20
   2  -6   0  216.38    6.60
  -2  -6   0  210.88    9.30
  -2  -6   0  199.58    8.60
   3   6   0    3.40    3.00
   3   6   0    2.40    3.20
  -3  -6   0    2.30    3.40
  -3  -6   0    6.70    3.50
  -4  -6   0  358.36   13.70
   4   6   0  323.77   12.60
   4   6   0  273.07   16.50
   5   6   0   -0.50    5.10
   5   6   0    0.30    4.60
  -5  -6   0   -3.00    5.00
  -6  -6   0   19.10    7.70
   6   6   0   15.70    6.40
   6   6   0   21.70    7.30
  -7  -6   0   -1.80    8.80
   7   6   0  -11.50    8.70
   7  -6   0    0.30    3.40
   8   6   0   -2.50   10.00
   8  -6   0    5.00    5.30
  -8  -6   0   -6.30   11.70
   8   6   0   -6.70   13.10
  -9  -6   0  -12.70   16.00
   9   6   0  -11.80   13.80
   0   7   0   -1.90    2.40
   0   7   0    0.60    2.10
   0  -7   0   -1.50    2.20
   0  -7   0    3.20    2.40
   1  -7   0    2.20    2.10
  -1  -7   0   -1.50    2.60
   1   7   0    2.80    2.40
  -1  -7   0   -0.80    2.70
  -1   7   0    0.10    2.20
   1   7   0   -0.70    2.80
  -1   7   0    0.90    1.50
   1  -7   0   -1.20    2.10
  -2  -7   0 1695.53   46.40
   2   7   0 1762.82   45.50
   2  -7   0 1734.13   43.60
   2  -7   0 1666.43   43.90
  -2   7   0 1760.32   44.10
  -2  -7   0 1754.82   45.90
   2   7   0 1739.53   46.50
   3   7   0    5.60    3.50
  -3  -7   0    9.70    4.00
   3  -7   0    3.80    1.80
   3   7   0    8.20    5.80
  -3   7   0    5.40    1.90
  -3  -7   0    5.20    3.80
   4   7   0 1575.94   44.50
   4   7   0 1594.14   43.00
  -4  -7   0 1550.04   44.00
  -5  -7   0    6.40    5.90
   5   7   0   11.10    5.10
   5   7   0   -2.10    5.40
   6   7   0  241.98   13.50
   6   7   0  241.58   15.60
  -6  -7   0  211.78   14.80
  -7  -7   0   -1.10    9.00
   7   7   0    1.00    7.90
  -8  -7   0   33.30   14.00
   8   7   0   -4.60   10.80
   8   7   0   29.00   15.10
  -9  -7   0  -37.00   16.30
   0  -8   0 4435.96  110.29
   0  -8   0 4308.17  110.79
   0   8   0 4513.55  109.69
   0   8   0 4471.05  110.99
   1  -8   0    1.10    2.50
  -1  -8   0    3.30    3.00
  -1  -8   0    2.30    3.30
   1  -8   0    0.00    2.60
  -1   8   0   -1.30    2.60
   1   8   0    0.80    2.80
   1   8   0   -0.60    3.10
  -1   8   0    0.90    1.90
   2   8   0   96.29    6.60
  -2   8   0   90.39    5.40
  -2  -8   0   81.29    6.90
   2  -8   0   81.69    5.00
   2   8   0  101.79    7.50
  -2  -8   0   97.69    7.30
   2  -8   0   84.59    5.20
   3  -8   0    0.70    2.70
   3   8   0    3.90    3.80
  -3  -8   0    7.90    4.70
   3   8   0    1.10    4.40
  -3   8   0    4.40    2.30
   3  -8   0    3.40    2.30
   4   8   0   93.89    8.20
   4   8   0   87.89    9.50
  -4  -8   0  117.09    9.70
   4  -8   0   80.49    4.30
   5   8   0   -5.00    5.90
   5   8   0    3.50    5.70
  -5  -8   0   -2.50    6.00
  -6  -8   0   34.50    8.90
   6   8   0   37.30    8.80
   7   8   0   -7.90    8.50
   7   8   0   -6.60   10.80
  -8  -8   0   12.00   14.10
   8   8   0   17.10   11.90
   9   8   0   29.70   15.20
   0  -9   0   -6.70    3.00
   0   9   0   -2.80    3.20
   0  -9   0    2.00    3.20
   0   9   0   -5.50    2.50
  -1  -9   0    3.50    3.50
   1  -9   0    2.00    3.10
   1   9   0   -1.50    3.30
   1   9   0   -0.40    3.10
   1  -9   0    3.90    3.00
  -1   9   0   -4.50    2.90
  -1   9   0    1.00    2.20
  -1  -9   0    2.70    3.60
   2  -9   0  566.94   17.50
   2   9   0  609.14   18.80
  -2  -9   0  561.14   19.80
  -2   9   0  593.94   17.60
   2  -9   0  596.94   17.20
   2   9   0  604.74   20.10
   3  -9   0    4.70    3.00
   3  -9   0    2.50    2.70
  -3   9   0    4.00    2.60
   3   9   0   10.10    4.60
  -3  -9   0    5.70    4.60
  -3  -9   0    5.40    5.20
   3   9   0    5.00    3.90
   4  -9   0    8.80    2.90
   4   9   0    2.80    5.10
  -4  -9   0   16.40    6.50
   4   9   0    7.30    5.40
  -5  -9   0   -6.90    7.20
   5   9   0   -1.70    6.60
   5  -9   0   -2.20    2.60
   5   9   0   -4.30    6.30
   6   9   0   26.50    9.50
   6   9   0    2.20    7.60
  -6  -9   0   13.80    9.40
   7   9   0  -17.20    9.50
  -7  -9   0  -13.10   11.20
   7   9   0    0.50   15.00
   8   9   0   12.40   13.30
  -8  -9   0   28.70   15.80
   0 -10   0  666.73   21.20
   0  10   0  645.74   19.30
   0  10   0  665.23   21.20
   0 -10   0  673.43   20.50
   1 -10   0   -0.10    3.50
   1  10   0   -7.40    3.40
   1 -10   0   -0.70    3.20
  -1 -10   0   -3.60    3.60
  -1  10   0   -2.20    3.50
   2  10   0  406.56   14.80
  -2 -10   0  406.56   16.10
   2  10   0  398.86   16.10
   2 -10   0  401.16   13.40
  -2 -10   0  396.36   15.50
  -2  10   0  397.26   13.60
   2 -10   0  394.56   13.60
   3  10   0   -8.00    4.90
  -3 -10   0    8.20    5.20
   3 -10   0    2.30    3.50
  -3 -10   0   -7.60    5.60
  -3  10   0   -5.10    2.90
   3  10   0   -4.20    4.10
   4  10   0    8.30    6.20
  -4 -10   0   15.80    7.50
  -4  10   0   21.10    3.00
   4 -10   0   13.80    3.80
   4  10   0   20.40    7.40
  -5 -10   0   -9.10    7.90
   5 -10   0   -4.90    3.30
  -6 -10   0    0.10    9.30
   6  10   0    5.30   10.10
   6  10   0   -2.30    8.40
   7  10   0    1.50   10.30
  -7 -10   0    2.50   12.40
  -8 -10   0   66.49   18.50
   0 -11   0    1.10    3.90
   0  11   0   -8.20    4.50
   0  11   0    3.30    3.20
  -1  11   0   -7.70    3.90
   1 -11   0   -4.50    3.70
  -1  11   0   -4.20    2.70
  -1 -11   0   -0.90    4.10
   1  11   0    0.20    4.80
  -2 -11   0   83.39    8.70
  -2  11   0   67.79    3.50
   2  11   0   69.29    9.10
   2  11   0   75.89    7.40
   2 -11   0   68.29    6.50
  -2 -11   0   77.99    9.20
   2 -11   0   72.59    6.80
  -2  11   0   66.09    7.00
   3 -11   0   -7.00    3.50
   3 -11   0   -4.30    3.70
  -3 -11   0   -3.80    5.80
   3  11   0   -5.40    6.00
  -3 -11   0   -8.30    6.30
   4  11   0  132.39   11.30
   4  11   0  139.69   13.50
   4 -11   0  131.89    7.90
  -4 -11   0  145.49   13.30
   4 -11   0  131.59    8.00
  -4  11   0  147.79    6.80
   5 -11   0   -8.90    4.10
   5  11   0   -0.10    9.40
   5  11   0   -4.30    7.20
   6  11   0   60.79   20.70
  -6 -11   0   50.99   11.80
   6  11   0   48.70   10.30
  -7 -11   0    7.30   13.60
   7  11   0  -11.30   11.20
  -8 -11   0    0.40   17.70
   8  11   0    9.30   14.10
   0  12   0 2124.69   57.89
   0  12   0 2167.08   55.79
   0 -12   0 2171.28   57.29
   0 -12   0 2096.69   57.79
  -1 -12   0   -6.50    5.20
   1 -12   0    2.10    4.30
   1  12   0   -3.20    5.10
  -1  12   0   11.20    3.70
   1  12   0    7.30    4.50
  -1 -12   0    3.50    4.70
   2  12   0   -2.50    5.80
   2 -12   0    6.10    4.60
   2  12   0    3.60    5.10
  -2  12   0    2.30    2.30
  -2  12   0    0.80    4.20
  -2 -12   0    9.00    6.10
   2 -12   0    1.90    4.10
  -2 -12   0   -7.50    5.60
  -3 -12   0   -8.80    6.80
  -3 -12   0   -0.70    7.10
   3  12   0   -0.30    7.00
   3 -12   0    0.70    4.40
  -3  12   0   -8.00    4.20
   3  12   0   -3.20    5.50
   3 -12   0   -9.30    4.50
   4  12   0    3.60    9.90
  -4  12   0    6.50    4.10
  -4 -12   0   10.10    8.00
   4 -12   0   -0.90    4.60
   4  12   0    9.80    7.10
   4 -12   0   16.70    4.90
  -5 -12   0   -2.70    9.70
   5 -12   0   -2.00    5.00
   5  12   0   -5.10    7.90
   5  12   0    5.20   10.10
  -6 -12   0   34.90   11.30
   6  12   0   34.20   10.60
   7  12   0   21.30   20.00
  -7 -12   0   -1.60   14.60
   8  12   0    3.10   16.70
  -8 -12   0    5.90   20.30
   0 -13   0    7.80    5.00
   0 -13   0    8.20    5.50
   0  13   0    5.70    8.40
   0  13   0   11.50    4.60
   1  13   0   21.80    5.30
   1 -13   0   16.60    5.40
  -1 -13   0   11.40    6.90
   1  13   0   13.50    5.80
   1 -13   0   17.30    5.70
  -1 -13   0   24.60    6.10
  -1  13   0   11.80    4.30
  -1  13   0    9.70    5.60
   2 -13   0   60.39    7.20
   2 -13   0   58.99    7.20
  -2  13   0   49.90    3.60
   2  13   0   40.70    7.60
  -2  13   0   51.59   11.80
   2  13   0   38.80    7.10
  -2  13   0   33.40    4.00
  -2 -13   0   53.39    8.30
  -3  13   0   17.50    5.20
   3 -13   0   18.20    5.40
   3  13   0    1.50    8.00
  -3 -13   0    9.60    8.20
  -3 -13   0   37.80    8.10
   3 -13   0   17.50    5.90
   4  13   0   55.19    9.10
  -4 -13   0   62.19   10.70
   4  13   0   38.70   10.30
   4 -13   0   52.59    7.90
   4 -13   0   44.70    6.60
  -4  13   0   53.39    6.00
   5 -13   0   -2.00    5.80
  -5 -13   0    4.40   10.50
   5  13   0  -10.00    8.60
  -6 -13   0   25.70   13.00
   6  13   0   12.10   10.50
   7  13   0   -4.90   13.40
  -7 -13   0  -14.80   16.80
   0  14   0  938.61   30.60
   0 -14   0  925.51   30.50
   0 -14   0  922.71   29.80
   0  14   0  970.20   27.90
   1 -14   0    0.00    6.40
  -1 -14   0    6.10    7.10
  -1  14   0    9.20    4.10
   1  14   0    3.30    5.40
  -1 -14   0    0.70    6.10
   1  14   0   14.10    7.80
   1 -14   0    2.10    5.30
  -1  14   0   -5.30    6.00
   2  14   0  239.58   16.80
  -2  14   0  187.18   12.10
  -2 -14   0  178.08   14.30
  -2 -14   0  221.18   14.40
   2 -14   0  207.78   11.80
   2 -14   0  215.58   12.20
  -2  14   0  199.98    7.50
   2  14   0  195.48   12.10
  -2  14   0  198.98    7.20
   3  14   0   15.20    7.10
   3  14   0   13.20    9.50
  -3 -14   0   22.00    9.90
  -3  14   0   14.70    5.90
   3 -14   0   14.10    5.60
   3 -14   0   13.40    6.30
  -3 -14   0   36.90    9.40
  -4  14   0    1.80    5.50
   4  14   0    6.10    8.30
   4 -14   0    2.20    6.20
  -4 -14   0    4.20    9.40
   5 -14   0    1.90    7.20
   5  14   0   -4.60    9.10
  -5 -14   0   16.00   12.10
   6  14   0   12.50   15.40
  -6 -14   0    2.60   13.50
  -7 -14   0   12.50   18.60
   7  14   0  -11.80   15.40
   0  15   0  -11.00    7.30
   0  15   0   -5.10    4.90
   0 -15   0   -2.50    7.10
  -1  15   0   -4.90    4.20
  -1 -15   0   -0.40    8.10
   1  15   0   -5.40    8.80
   1 -15   0   -3.50    7.20
  -1 -15   0    0.50    6.50
   1  15   0   -5.00    5.70
   1 -15   0    0.40    6.20
  -1  15   0  -10.10    6.60
   2 -15   0  205.98   13.30
   2 -15   0  192.78   12.60
  -2  15   0  194.98    7.60
   2  15   0  181.48   14.60
  -2 -15   0  192.68   16.30
   2  15   0  171.28   16.10
  -2 -15   0  196.78   15.40
  -2  15   0  215.28   13.10
  -2  15   0  194.38    7.20
   3 -15   0   11.50    6.40
   3  15   0    9.30    7.40
   3  15   0    6.10   12.60
  -3 -15   0   17.60   14.40
   3 -15   0   16.20    7.30
  -3 -15   0   15.00    8.80
  -3  15   0   11.30    8.50
  -4 -15   0  280.27   19.90
  -4  15   0  282.47   13.40
   4 -15   0  267.17   14.80
   4  15   0  276.27   16.50
   4 -15   0  226.08   14.10
  -5 -15   0   16.20   12.10
   5 -15   0   22.40    9.20
   5  15   0   13.30   12.20
   6  15   0   90.79   16.30
  -6 -15   0  111.59   19.20
   0 -16   0  123.99   12.60
   0  16   0   97.29    9.80
   0  16   0  109.29   17.20
   0 -16   0   91.99   13.10
   1  16   0   -4.30    6.50
   1 -16   0   -7.30    6.90
  -1  16   0   -6.30    4.80
  -1 -16   0  -14.40    8.40
   1 -16   0   -5.00    8.20
   1  16   0   -1.00    9.90
  -1 -16   0    0.40    8.60
  -1  16   0   -6.90    8.40
   2  16   0   19.80   12.60
   2  16   0   14.00    7.80
   2 -16   0   24.90    7.70
  -2  16   0   18.60    3.40
  -2  16   0   10.80    3.90
  -2 -16   0    8.60   10.50
  -2 -16   0   28.80   10.30
   2 -16   0   21.60    8.50
  -2  16   0   27.70    8.30
   3 -16   0   18.70    7.50
  -3  16   0   18.50    8.00
   3 -16   0   12.60    8.50
   3  16   0   10.50    8.20
  -3 -16   0   17.80   10.40
   4  16   0   24.40   11.20
  -4  16   0   30.10    8.30
  -4 -16   0   10.30   11.10
   4 -16   0   15.90    9.10
   4 -16   0   18.10    8.20
  -5 -16   0    6.40   13.40
   5  16   0   25.50   12.80
   6  16   0  -16.40   14.90
  -6 -16   0   -7.40   16.10
   0 -17   0    3.00    9.60
   0 -17   0    2.00    9.70
   0  17   0  -11.60   10.60
   1  17   0   14.60   12.00
  -1  17   0    0.60    5.20
   1 -17   0   -8.20    9.20
   1 -17   0   19.30    8.30
  -1 -17   0    0.60    8.50
  -1 -17   0  -21.90   11.00
  -1  17   0    8.00   11.00
   1  17   0    2.00    6.90
   2 -17   0    2.50    9.80
  -2 -17   0    9.40    9.80
   2  17   0    4.70    8.60
   2 -17   0   10.60    8.00
  -2  17   0    3.30    9.20
  -2  17   0    1.30    4.40
  -2  17   0    2.80    3.80
   3  17   0    6.30    9.10
   3 -17   0  -16.50    9.90
  -3 -17   0    0.00   11.50
   3 -17   0    0.90    8.10
  -3  17   0    2.70    9.00
  -4 -17   0  -26.80   11.60
   4 -17   0   14.80   11.30
  -4  17   0   14.50    9.70
   4 -17   0   11.20    9.50
  -5 -17   0   17.10   17.10
   5  17   0   29.40   14.70
   0  18   0  173.18   25.10
   0  18   0  159.68   12.40
   0 -18   0  153.48   17.10
   1  18   0    0.40    8.00
  -1  18   0   23.20   11.90
  -1 -18   0    0.00   10.50
   1 -18   0  -10.10    9.90
   1 -18   0  -20.10   11.40
  -1  18   0   -3.30    5.70
   2 -18   0   42.80   12.50
   2 -18   0   38.80   10.30
   2  18   0   24.00   10.20
  -2 -18   0   43.80   12.90
   3  18   0   -9.20   10.30
   3 -18   0    7.10   12.30
  -3  18   0    2.40   10.70
   3 -18   0   16.60   10.40
  -3 -18   0    5.20   12.00
   4 -18   0   23.30   11.80
  -4 -18   0   31.90   16.30
   4 -18   0   25.30   14.80
   4  18   0   12.80   14.30
  -5 -18   0   29.40   20.30
   5  18   0   15.30   21.30
   0 -19   0   -7.30   11.60
  -1  19   0   -5.90    6.60
   1 -19   0   11.40   11.40
  -1  19   0   15.50   19.80
  -1 -19   0   -4.60   12.10
   1  19   0  -10.60    8.70
  -2  19   0   19.70   13.90
   2 -19   0   52.79   13.70
  -2 -19   0   34.90   13.60
   2  19   0   49.99   12.00
   3 -19   0    2.70   10.80
  -3 -19   0   -9.50   14.90
   4  19   0   89.29   23.20
  -4 -19   0   83.39   18.80
   0  20   0   73.79   11.30
   0 -20   0   60.09   14.60
  -1 -20   0    7.10   13.30
   1  20   0   18.50   10.60
  -1  20   0   13.60    7.80
   1 -20   0   21.70   13.50
  -2 -20   0    5.30   15.50
   2  20   0   11.30   12.60
   2 -20   0   38.50   13.20
  -3 -20   0   18.50   17.60
   3  20   0    7.30   14.60
   0 -21   0   11.00   15.10
   0  21   0    8.50   10.30
  -1 -21   0   20.50   17.00
   1 -21   0    4.50   14.70
   1  21   0   10.90   12.30
   1   0   1   -4.10    1.10
  -2   0  -1   90.69    3.90
   2   0   1   61.69    3.80
   3   0   1    0.50    1.60
   3   0   1    0.40    2.00
  -3   0   1    1.40    2.00
   3   0  -1    1.60    1.70
  -3   0  -1   -1.60    1.90
   4   0   1    3.30    2.80
   4   0  -1    3.90    2.40
  -4   0  -1   10.80    3.00
   4   0  -1    1.30    2.40
  -4   0   1    8.70    2.70
   4   0   1    1.30    2.30
   5   0   1    4.40    3.00
   5   0  -1    3.20    3.00
  -5   0  -1    7.20    3.40
   5   0   1   -1.20    3.40
   5   0  -1    2.60    2.90
  -5   0   1    8.40    3.30
   6   0  -1   -3.00    3.80
   6   0  -1    6.60    4.20
  -6   0  -1    3.00    4.40
   6   0   1    5.40    4.70
  -6   0   1    9.80    4.30
  -7   0   1    9.60    5.60
   7   0   1    2.20    5.20
   7   0   1    0.80    6.10
  -7   0  -1    5.30    5.70
   7   0  -1    7.80    5.60
   7   0  -1   -0.80    5.00
  -8   0  -1    2.30    7.00
   8   0   1    5.80    7.90
   8   0   1    8.40    7.00
   8   0  -1   10.70    7.30
   8   0  -1   -6.10    7.00
  -8   0   1   -5.00    7.30
   9   0  -1   -0.30    9.70
   9   0   1    7.30    9.80
  -1  -1  -1   45.70    2.60
   1   1  -1   50.49    2.40
  -1  -1  -1   48.30    2.80
   1   1   1   47.80    2.50
  -1  -1   1   43.80    2.70
   1   1   1   52.99    2.50
   1  -1  -1   47.00    1.60
  -3  -1  -1  528.65   15.70
   3   1  -1  551.14   15.20
  -3   1   1  531.55   14.40
   3  -1   1  554.84   14.90
   3   1  -1  554.84   15.60
  -3  -1   1  530.85   15.50
  -3   1  -1  523.75   14.80
   3  -1  -1  553.84   14.50
   3   1   1  558.04   15.70
   3   1   1  567.04   15.20
   4   1  -1  644.04   17.90
   4  -1   1  630.94   18.00
   4  -1   1  630.54   16.90
  -4  -1  -1  603.84   18.30
  -4   1   1  556.14   17.60
   4   1  -1  657.83   18.30
  -4   1  -1  610.24   17.30
   4   1   1  636.64   17.80
   4  -1  -1  643.54   17.10
  -4  -1   1  617.24   18.10
   4   1   1  653.63   18.50
   5   1  -1   19.80    3.80
  -5  -1  -1   15.00    4.10
  -5   1   1   17.70    3.50
   5  -1   1   15.00    3.20
   5  -1   1   16.90    4.00
   5   1  -1   19.20    3.80
   5   1   1   24.00    4.30
   5  -1  -1   23.30    3.20
   5  -1  -1   22.10    3.40
  -5  -1   1   22.70    4.20
  -5   1  -1   16.50    3.50
   5   1   1   24.10    3.90
   6   1  -1   10.30    4.70
  -6  -1  -1   13.90    4.90
   6  -1   1   -1.50    3.70
  -6   1   1   12.50    4.10
   6  -1   1    9.60    4.50
   6   1  -1    5.70    4.10
  -6   1  -1    3.80    3.90
  -6  -1   1    3.70    4.70
   6  -1  -1   -3.20    3.60
   6   1   1    9.10    5.00
   6   1   1    3.60    4.20
   6  -1  -1    7.80    4.10
  -7   1   1   10.30    5.30
   7  -1   1    2.30    4.90
   7   1  -1    1.10    5.40
   7   1  -1   14.20    6.20
   7  -1   1   15.10    5.80
  -7  -1  -1    6.50    6.30
  -7   1  -1   -1.40    4.90
   7   1   1   14.80    8.70
   7  -1  -1   14.10    5.30
   7  -1  -1    2.70    4.90
   7   1   1   15.90    5.60
  -7  -1   1    7.20    6.20
  -8   1   1   13.10    6.60
   8  -1   1    0.70    6.80
   8  -1   1   16.90    7.10
   8   1  -1   -5.50    7.20
  -8  -1  -1    4.90    8.10
   8   1  -1   -3.30    8.50
   8  -1  -1   -6.70    6.60
  -8  -1   1    4.70    8.10
   8   1   1   -5.40    7.30
   8   1   1    5.80   10.20
   8  -1  -1   -3.30    6.20
  -8   1  -1   12.50    6.50
  -9  -1  -1    1.30   10.90
   9  -1   1    9.20    9.50
   9   1  -1    7.30   11.80
  -9  -1   1   12.60   11.50
   9   1   1   -8.20   13.80
   9  -1  -1   13.60    9.70
   1  -2   1  703.13   17.40
   1  -2   1  693.13   17.30
   1   2  -1  731.23   18.50
  -1  -2  -1  736.53   18.40
   1  -2   1  689.93   17.80
   1   2  -1  711.53   18.70
   1  -2  -1  700.43   17.50
   1   2   1  713.53   18.70
  -1   2  -1  662.53   17.70
   1   2   1  734.13   18.40
   2   2  -1 8108.79  202.18
  -2  -2  -1 8583.04  201.68
  -2  -2  -1 8329.97  202.28
   2   2  -1 8366.56  201.88
  -2  -2   1 8017.60  202.08
   2   2   1 8313.77  202.28
   3  -2   1  393.26   10.90
   3   2  -1  394.76   12.40
  -3  -2  -1  390.96   12.60
   3   2  -1  399.06   12.10
   3   2   1  401.46   12.60
  -3  -2   1  384.46   12.40
  -3   2  -1  396.06   10.70
   3   2   1  410.86   12.00
   4   2  -1  376.56   12.30
   4  -2   1  353.06   11.00
   4  -2   1  330.57   11.80
  -4  -2  -1  376.86   12.90
   4   2  -1  398.16   12.80
  -4   2   1  331.77   10.20
   4   2   1  401.16   13.00
   4  -2  -1  373.86   10.30
  -4  -2   1  378.96   12.70
   4   2   1  364.06   12.10
  -4   2  -1  345.07   10.60
   5   2  -1  109.39    7.40
   5   2  -1  104.09    6.80
  -5   2   1   91.19    6.80
   5  -2   1  104.69    5.70
  -5  -2  -1  100.49    7.60
   5  -2   1   92.99    5.00
  -5  -2   1  105.49    7.60
   5   2   1  109.69    6.90
   5  -2  -1  108.09    5.10
   5   2   1   99.09    7.50
  -5   2  -1   86.29    5.80
   6  -2   1   21.50    4.40
   6  -2   1   11.20    3.60
   6   2  -1   26.60    5.40
  -6  -2  -1   18.10    5.40
   6   2  -1   26.10    5.00
   6  -2  -1   25.60    3.80
  -6  -2   1   20.30    5.70
  -6   2  -1   16.60    4.00
   6  -2  -1   12.10    3.70
   6   2   1   14.70    4.90
   6   2   1   25.30    5.70
   7  -2   1   76.69    6.90
   7   2  -1   91.49   14.60
   7  -2   1   73.19    7.10
   7   2  -1   73.19    9.20
  -7  -2  -1   69.49    8.50
   7   2   1   98.99    9.30
  -7   2  -1   68.69    6.50
  -7  -2   1   88.69   10.10
   7  -2  -1   55.89    8.30
   8  -2   1    0.30    6.50
   8   2  -1   26.90    9.40
   8   2  -1   15.90    7.80
  -8  -2  -1   18.20    9.40
   8  -2  -1   -0.30    7.10
  -8  -2   1   14.40    8.70
   8   2   1    1.60    9.70
   8   2   1   -5.20    7.50
  -9  -2  -1   -7.90   11.90
   9   2  -1    7.80   13.10
   9  -2   1  -22.00    9.90
   9   2   1   -2.40   11.90
   9  -2  -1   11.60    9.70
  -9  -2   1    7.70   12.70
   0  -3   1    4.60    1.30
   1  -3   1   25.20    1.50
   1   3  -1   24.40    2.50
  -1  -3  -1   24.50    2.80
   1   3  -1   27.50    2.70
  -1   3   1   24.00    1.70
   1  -3   1   19.30    1.40
   1  -3   1   20.00    1.90
  -1  -3  -1   27.20    2.50
   1  -3  -1   21.60    1.70
   1   3   1   25.80    2.30
   1   3   1   29.00    2.80
  -1   3  -1   19.50    1.20
  -1   3  -1   21.80    1.80
  -1  -3   1   19.70    2.40
   1  -3  -1   19.40    1.20
  -1  -3   1   29.40    3.00
   2   3  -1  673.73   18.50
  -2  -3  -1  658.83   18.90
   2   3  -1  676.83   18.90
  -2  -3  -1  696.63   18.40
  -2  -3   1  644.24   18.70
  -2   3  -1  637.24   16.70
  -2   3  -1  653.13   16.90
   2   3   1  679.43   18.40
   2   3   1  676.63   19.00
  -3  -3  -1  185.18    7.30
  -3  -3  -1  188.48    8.10
   3   3  -1  185.28    7.60
   3   3  -1  178.68    7.80
   3   3   1  180.98    7.90
   3   3   1  183.68    7.30
  -3  -3   1  183.28    8.00
  -4  -3  -1  592.34   18.40
   4   3  -1  574.94   17.80
   4   3  -1  572.54   18.10
   4   3   1  577.24   17.60
  -4  -3   1  574.84   18.20
   4   3   1  593.44   18.40
   5   3  -1   13.70    5.70
   5   3  -1    6.60    4.80
  -5  -3  -1   10.20    4.50
   5  -3   1    6.80    2.40
   5   3   1    5.20    4.10
   5   3   1   10.30    4.70
  -5  -3   1    4.90    4.30
   6   3  -1  180.88   12.40
  -6  -3  -1  181.48   11.10
   6  -3   1  173.98    7.40
   6   3  -1  172.38   10.00
  -6  -3   1  171.48   11.00
   6  -3  -1  164.28    7.20
   6   3   1  171.78   17.70
   6   3   1  181.68   10.20
   7   3  -1   -4.40    6.20
   7  -3   1   -1.70    4.20
   7   3  -1    4.40    7.10
  -7  -3  -1   -1.90    7.20
   7  -3  -1   -8.50    4.00
   7   3   1   16.10    6.30
   7   3   1    8.20    7.50
  -7  -3   1    2.10    7.20
  -8  -3  -1   33.60   10.40
   8   3  -1   30.90    9.40
   8  -3   1   21.20    6.80
   8   3  -1   32.50    9.90
  -8  -3   1   28.20   10.10
   8   3   1   35.50   10.70
   8  -3  -1   40.30   10.00
   8   3   1   27.00    8.70
  -9  -3  -1   -8.00   13.10
   9  -3   1    8.30    9.70
   9   3  -1    1.50   11.20
  -9  -3   1   10.70   12.80
   9   3   1   12.10   12.40
   9  -3  -1   13.40   10.30
   0  -4  -1  830.32   21.50
   0   4  -1  836.42   21.50
   0  -4   1  818.52   21.60
   0  -4  -1  829.52   22.00
   0  -4   1  800.62   21.90
   0   4   1  836.52   22.00
   0   4   1  819.62   21.30
   0   4  -1  815.32   21.90
  -1   4   1  235.68    6.00
  -1  -4  -1  216.18    8.10
   1  -4   1  228.88    7.20
  -1  -4  -1  230.08    7.70
  -1   4   1  226.38    6.90
   1   4  -1  232.58    8.10
   1  -4   1  232.48    6.70
   1   4  -1  235.48    7.70
  -1   4  -1  226.18    6.20
  -1   4  -1  218.48    7.00
  -1   4  -1  226.08    6.20
  -1  -4   1  227.98    7.80
  -1  -4   1  222.68    8.10
   1   4   1  231.68    7.50
   1   4   1  228.88    8.10
   1  -4  -1  226.28    6.40
   1  -4  -1  227.78    7.00
   2   4  -1   28.70    3.70
  -2  -4  -1   31.00    4.20
   2   4  -1   28.00    3.90
   2  -4   1   27.10    1.50
  -2  -4  -1   30.90    3.70
   2  -4   1   31.00    1.50
  -2   4  -1   31.00    2.20
   2   4   1   33.00    4.10
   2   4   1   24.00    3.40
  -2  -4   1   32.60    4.00
  -3  -4  -1  135.59    7.30
   3   4  -1  121.29    6.80
   3   4  -1  119.59    6.50
  -3  -4  -1  126.29    6.50
  -3  -4   1  119.49    7.00
   3   4   1  119.49    6.30
   3   4   1  131.09    7.00
   4   4  -1  251.07   10.70
   4   4  -1  212.58   10.10
  -4  -4  -1  269.37   11.10
  -4  -4   1  254.37   10.80
   4   4   1  219.48    9.80
   4   4   1  268.17   10.90
   5   4  -1    4.10    4.30
   5   4  -1    9.80    4.40
  -5  -4  -1   11.70    4.90
   5   4   1    9.30    4.50
   5   4   1   17.10    5.00
  -5  -4   1   22.10    5.30
   6  -4   1   45.50    4.50
   6   4  -1   51.69    7.40
   6   4  -1   47.90    6.80
  -6  -4  -1   68.39    9.60
   6   4   1   48.40    7.50
   6   4   1   56.59    8.30
   6  -4  -1   38.20    4.30
  -6  -4   1   59.09    9.40
  -7  -4  -1    8.00    7.40
   7   4  -1    6.10    7.30
   7  -4   1    1.30    4.20
   7  -4  -1   -1.70    3.90
   7   4   1    4.00    6.40
  -7  -4   1    3.60    7.60
   7   4   1    0.70    7.90
   8  -4   1   19.50    6.10
  -8  -4  -1   13.10   10.70
   8   4  -1    5.30   10.80
   8   4   1   31.40   11.50
   8  -4  -1   23.00    5.90
  -8  -4   1   14.20   10.50
   9   4  -1   -4.10   13.20
  -9  -4  -1    3.00   14.40
  -9  -4   1   16.00   14.40
   9   4   1    0.10   12.90
   0   5   1    0.70    1.80
   0  -5  -1    0.40    1.70
   0   5   1   -1.20    1.30
   0   5  -1   -1.40    1.40
   0   5  -1   -3.40    1.70
   0  -5   1    0.00    1.70
   0  -5   1   -3.10    1.60
   0  -5  -1    0.00    1.60
  -1  -5  -1   10.50    2.60
   1   5  -1   11.20    2.50
  -1  -5  -1    4.60    2.20
   1  -5   1    4.70    1.70
  -1   5   1    5.20    1.80
   1  -5   1    8.60    2.00
  -1   5   1    7.90    1.90
   1   5  -1    6.50    2.40
   1  -5  -1    8.90    1.70
   1   5   1    7.30    2.30
  -1  -5   1   11.90    2.70
  -1  -5   1    9.60    2.50
  -1   5  -1    7.20    1.90
   1  -5  -1   10.90    2.00
   1   5   1    7.30    2.10
   2   5  -1   49.00    4.60
  -2  -5  -1   51.99    4.60
  -2  -5  -1   56.69    5.10
   2  -5   1   49.99    2.60
  -2   5   1   50.89    2.80
   2   5  -1   55.29    4.50
   2  -5   1   48.80    3.30
  -2  -5   1   47.70    4.60
   2   5   1   47.00    4.30
   2  -5  -1   51.39    2.80
  -2  -5   1   48.80    4.90
   2  -5  -1   51.39    2.20
   2   5   1   55.69    4.90
  -2   5  -1   48.40    2.90
   3   5  -1   10.10    3.50
  -3  -5  -1    2.10    3.00
  -3  -5  -1    0.60    3.00
   3   5  -1    5.10    3.20
   3   5   1    3.40    3.20
   3   5   1    8.30    3.10
  -3  -5   1    9.20    3.60
   4   5  -1  162.28    8.80
   4   5  -1  144.59    8.10
  -4  -5  -1  152.58    8.90
   4   5   1  141.89    8.80
  -4  -5   1  154.58    8.90
   4   5   1  135.79    7.90
   5   5  -1    3.20    4.60
  -5  -5  -1    3.00    5.00
   5   5  -1    4.90    4.50
   5   5   1    0.90    4.90
   5   5   1    0.20    4.30
  -5  -5   1    0.00    4.70
   6   5  -1  209.18   13.00
   6   5  -1  209.48   11.90
  -6  -5  -1  211.28   13.20
   6  -5   1  197.18    7.20
   6   5   1  226.18   13.30
   6   5   1  217.28   11.90
  -6  -5   1  234.68   13.70
   7   5  -1   -6.70    7.20
   7  -5   1    5.30    4.00
  -7  -5  -1   -4.50    7.70
   7   5  -1   12.00    8.30
   7   5   1   19.20    8.80
  -7  -5   1   10.50    8.60
   7   5   1   -0.90    6.90
   7  -5  -1    0.50    3.40
   8   5  -1   76.09   11.30
   8  -5   1   59.99    7.70
   8   5  -1   49.80   12.60
  -8  -5  -1   63.39   12.40
   8   5   1   64.89   11.40
  -8  -5   1   60.79   12.90
   8  -5  -1   76.19    7.40
   8   5   1   83.19   13.30
   9   5  -1    1.40   12.70
   9   5   1   -0.90   14.30
  -9  -5   1  -14.00   17.20
   0  -6  -1 1076.09   29.40
   0  -6   1 1096.59   29.00
   0   6   1 1086.99   29.40
   0   6  -1 1100.99   28.60
   0   6  -1 1106.99   29.50
   0  -6   1 1055.59   29.40
   0   6   1 1105.39   28.40
   0  -6  -1 1131.89   28.90
   1  -6   1  598.64   16.30
   1   6  -1  582.14   17.10
  -1  -6  -1  591.74   17.90
  -1  -6  -1  611.94   17.30
  -1   6   1  601.54   15.40
  -1   6   1  597.64   16.70
   1  -6   1  573.44   16.70
   1   6  -1  593.74   17.90
  -1  -6   1  567.94   17.70
   1  -6  -1  594.54   16.10
  -1   6  -1  589.94   16.70
  -1  -6   1  579.84   17.30
   1   6   1  597.04   17.90
   1  -6  -1  570.84   16.60
   1   6   1  601.84   17.00
  -1   6  -1  577.84   15.60
   2   6  -1 2483.15   63.99
  -2  -6  -1 2402.76   62.59
  -2  -6  -1 2435.46   61.79
   2  -6   1 2469.35   60.39
   2  -6   1 2377.96   59.79
   2   6  -1 2409.16   62.59
  -2   6   1 2408.76   59.99
   2   6   1 2447.26   63.09
   2   6   1 2404.16   62.59
  -2  -6   1 2398.76   61.99
   2  -6  -1 2435.26   59.49
  -2  -6   1 2369.36   62.49
  -2   6  -1 2388.16   60.09
   3  -6   1   86.49    4.10
   3   6  -1   94.29    6.50
  -3  -6  -1  105.39    7.30
  -3  -6  -1   96.09    6.50
   3  -6   1   86.59    3.90
   3   6  -1   90.79    7.00
   3   6   1   95.69    7.10
  -3   6  -1   89.59    3.80
   3   6   1   84.09    6.10
  -3  -6   1   95.39    7.40
  -4  -6  -1   79.29    7.70
   4   6  -1   73.99    6.90
   4   6   1   75.29    7.10
  -4  -6   1   92.19    8.00
   4   6   1   60.69    8.80
   5   6  -1   30.70    6.20
   5   6  -1   36.50    5.80
  -5  -6  -1   25.30    6.10
   5   6   1   25.10    5.40
  -5  -6   1   36.20    6.60
   5   6   1   28.50    6.10
   6   6  -1   12.10    6.30
   6   6  -1    7.00    6.80
  -6  -6  -1    6.10    6.80
   6   6   1    7.30    7.40
   6   6   1    6.30    5.90
  -6  -6   1   18.20    7.20
  -7  -6  -1   -3.10    8.80
   7  -6   1   -2.20    3.50
   7   6  -1   17.90    9.50
   7   6   1   17.60    9.60
  -7  -6   1    8.10    9.40
   8   6  -1    8.00   12.80
  -8  -6  -1  -12.00   11.60
   8   6  -1    9.60   10.40
  -8  -6   1    4.50   12.30
   8   6   1   11.00   13.40
   8  -6  -1    5.80    5.20
   8   6   1    2.30   10.00
   9   6  -1    7.70   17.20
  -9  -6  -1    5.40   16.00
   9   6   1    7.10   13.80
  -9  -6   1  -30.20   16.90
   0   7   1    2.00    2.30
   0  -7   1   -0.70    2.20
   0   7  -1    1.70    2.00
   0   7  -1   -0.80    2.10
   0  -7   1    5.00    2.60
   0  -7  -1    1.50    2.40
   0  -7  -1   -0.80    2.10
   0   7   1    1.20    2.00
   1   7  -1    7.40    2.80
  -1   7   1    4.90    1.60
   1  -7   1    5.30    2.30
  -1  -7  -1    6.40    2.60
  -1  -7  -1    3.50    2.60
   1   7  -1    7.80    2.80
  -1   7   1    4.50    2.20
   1  -7   1    8.90    2.50
   1  -7  -1    2.50    2.00
  -1  -7   1    4.60    2.80
   1  -7  -1    2.20    2.20
   1   7   1    3.40    2.60
   1   7   1    7.50    2.60
  -1   7  -1    2.10    2.30
  -1  -7   1    5.70    2.70
  -1   7  -1    3.60    1.70
   2  -7   1 1792.52   46.20
   2   7  -1 1881.21   48.80
  -2   7   1 1817.92   46.10
   2   7  -1 1849.21   47.70
  -2  -7  -1 1773.22   48.60
  -2  -7  -1 1831.82   47.90
   2  -7   1 1850.71   45.90
   2   7   1 1815.12   48.60
   2   7   1 1814.32   47.50
  -2  -7   1 1777.72   48.60
   2  -7  -1 1834.32   45.60
  -2   7  -1 1841.62   46.30
   2  -7  -1 1706.13   46.00
  -2  -7   1 1877.61   48.10
  -3  -7  -1  244.78   11.40
  -3   7   1  259.57    7.60
   3  -7   1  244.08    7.70
   3   7  -1  244.08   10.40
  -3  -7  -1  243.58   10.70
   3   7  -1  271.27   14.10
  -3   7  -1  248.18    7.90
   3  -7  -1  249.97    7.30
   3  -7  -1  245.98    7.70
  -3  -7   1  243.38   11.40
   3   7   1  235.28   10.20
  -4  -7  -1   27.00    6.00
   4   7   1   30.10    5.00
   4   7   1   33.70    6.20
   5   7  -1  129.69   11.00
  -5  -7  -1  125.89   10.90
   5   7  -1  112.99    9.20
   5   7   1  114.59    9.10
  -5  -7   1  134.29   11.10
   5   7   1  121.99   11.00
  -6  -7  -1   38.30    8.80
   6   7  -1   28.90    7.10
   6   7  -1   38.70    8.80
   6   7   1   28.70    8.60
  -6  -7   1   34.20    8.20
   6   7   1   18.20    6.60
  -7  -7  -1  -11.90    8.70
   7   7  -1    0.60    7.90
   7   7   1   -4.60    8.00
  -7  -7   1   -4.80    9.20
   8   7  -1   12.00   10.80
   8   7  -1   16.10   14.40
   8  -7   1    2.00    5.30
  -8  -7  -1  -14.90   12.40
  -8  -7   1   -1.90   13.00
   8   7   1   -8.80   10.40
   8   7   1   -9.80   14.80
  -9  -7  -1   18.90   18.50
  -9  -7   1  -38.10   16.80
   0   8   1 1001.50   28.70
   0  -8   1 1052.59   28.40
   0   8  -1 1039.10   28.90
   0   8   1 1033.10   27.40
   0  -8  -1  991.30   28.70
   0   8  -1 1078.09   27.70
   0  -8   1 1005.20   28.70
   0  -8  -1 1001.00   28.00
  -1  -8  -1  175.98    8.20
   1   8  -1  163.88    8.60
  -1  -8  -1  175.28    8.70
   1  -8   1  160.48    7.50
   1   8  -1  161.98    7.80
   1  -8   1  157.18    7.30
  -1   8   1  174.28    7.70
  -1   8   1  182.78    6.20
  -1   8  -1  166.88    6.20
  -1  -8   1  161.68    8.30
   1  -8  -1  174.18    7.60
  -1   8  -1  168.28    7.60
   1   8   1  172.48    8.60
   1  -8  -1  176.78    7.30
   1   8   1  176.18    7.80
  -1  -8   1  162.78    8.60
   2  -8   1  373.16   11.90
   2   8  -1  352.56   13.00
  -2   8   1  372.16   11.80
   2   8  -1  383.36   14.50
   2  -8   1  373.06   11.60
  -2  -8  -1  371.86   13.50
  -2  -8  -1  358.26   14.00
   2   8   1  370.96   14.30
  -2  -8   1  359.66   13.60
   2   8   1  365.26   13.00
   2  -8  -1  372.86   11.30
  -2  -8   1  360.66   14.10
  -2   8  -1  389.86   12.00
   2  -8  -1  363.86   11.70
   3   8  -1  185.88    9.60
   3  -8   1  185.98    7.00
  -3  -8  -1  189.28   10.70
  -3   8   1  203.38    7.10
   3   8  -1  202.78   10.80
   3  -8   1  198.18    7.70
   3   8   1  193.58   10.70
   3   8   1  185.78    9.30
   3  -8  -1  209.88    7.80
   3  -8  -1  190.68    6.80
  -3  -8   1  181.78   10.60
  -3   8  -1  202.68    7.20
   4   8  -1   17.20    4.90
  -4  -8  -1   17.90    6.00
   4  -8   1   19.30    2.70
  -4  -8  -1   30.50    5.80
   4   8  -1   28.20    6.30
   4   8   1   23.30    6.30
   4   8   1   12.10    4.90
  -4  -8   1   13.20    5.30
   4  -8  -1   21.20    2.50
   5   8  -1    4.40    6.70
  -5  -8  -1    4.50    6.30
   5  -8   1    3.60    3.00
   5   8  -1   -4.70    5.30
  -5  -8   1    2.90    6.40
   5   8   1  -10.80    5.10
   5   8   1    7.10    6.50
   6   8  -1   10.80    8.20
  -6  -8  -1    3.70    8.00
   6   8   1   12.50    8.40
  -6  -8   1   15.20    8.40
   7   8  -1   -0.10    8.70
   7   8  -1   -3.70   11.00
   7   8   1   -2.50    8.80
   7   8   1   15.30   11.80
  -8  -8  -1  -19.60   13.40
   8   8  -1  -16.80   11.70
  -8  -8   1   10.10   13.90
   8   8   1    0.70   11.10
   9   8  -1  -19.50   16.30
  -9  -8  -1   43.20   19.70
   9   8   1  -12.00   16.90
  -9  -8   1  -23.30   18.20
   0   9   1    0.50    3.40
   0  -9  -1    1.40    3.10
   0  -9   1    2.50    3.30
   0   9   1   -0.80    2.60
   0   9  -1    1.80    3.20
   0  -9   1    1.10    3.10
   0   9  -1   -2.40    2.70
   0  -9  -1    1.40    3.30
  -1   9   1  195.28    7.10
   1  -9   1  185.98    8.40
   1   9  -1  195.18    9.90
  -1   9   1  197.18    8.80
   1   9  -1  189.08    8.80
  -1  -9  -1  201.68    9.30
   1  -9   1  192.58    8.80
  -1  -9  -1  186.58    9.80
   1   9   1  189.88    8.60
  -1  -9   1  194.18    9.90
  -1  -9   1  190.58    9.40
  -1   9  -1  200.28    9.00
   1  -9  -1  201.38    8.80
   1   9   1  196.88    9.80
  -1   9  -1  198.28    7.30
   1  -9  -1  198.08    8.40
   2  -9   1  289.27   10.70
  -2   9   1  293.87   10.60
   2   9  -1  316.87   13.20
   2  -9   1  301.87   10.50
  -2  -9  -1  289.67   12.90
   2   9  -1  294.97   11.90
  -2  -9   1  312.87   13.20
   2   9   1  273.57   11.40
   2   9   1  305.17   13.00
   2  -9  -1  281.97   10.40
   2  -9  -1  282.67   10.10
  -2   9  -1  317.67   10.90
   3   9  -1  284.27   12.00
  -3   9   1  274.17    9.20
   3  -9   1  261.17    9.40
  -3  -9  -1  264.97   13.20
   3   9  -1  290.57   13.40
   3  -9   1  276.27    9.90
  -3  -9  -1  256.97   12.50
   3  -9  -1  263.57    9.00
  -3  -9   1  254.47   12.60
   3   9   1  264.67   13.00
  -3   9  -1  264.27    9.30
   3   9   1  267.17   11.70
  -3  -9   1  267.37   13.10
   3  -9  -1  249.48    9.30
  -4  -9  -1  324.07   14.50
   4  -9   1  297.97   10.10
   4   9  -1  324.17   15.50
  -4  -9  -1  315.97   15.50
   4   9  -1  312.87   13.80
   4   9   1  341.17   15.50
   4   9   1  307.47   13.50
   4  -9  -1  305.57    9.70
  -4  -9   1  286.37   15.10
   5   9  -1   77.09   10.40
   5   9  -1   58.49    8.80
   5  -9  -1   41.20    3.90
   5   9   1   64.09    8.90
   5   9   1   48.00    8.70
  -5  -9   1   60.49    9.20
   6   9  -1   57.69   10.30
   6   9  -1   71.19    9.80
  -6  -9  -1   49.99   10.80
  -6  -9   1   85.69   12.10
   6   9   1   62.99    9.70
   6   9   1   67.49   11.60
   7   9  -1    3.90   14.70
  -7  -9  -1   15.30   12.30
   7   9  -1   11.10    9.50
   7   9   1   21.30   13.50
  -7  -9   1   14.90   12.10
   7   9   1    5.10    9.50
  -8  -9  -1  -13.30   14.40
   8   9  -1    3.90   12.30
  -8  -9   1   -3.80   15.00
   8   9   1   41.60   12.60
   0 -10   1  177.28    9.30
   0 -10   1  180.48    9.50
   0  10  -1  184.18    9.80
   0  10  -1  179.78    8.20
   0 -10  -1  187.28    9.00
   0 -10  -1  179.88    9.50
   0  10   1  176.98    7.70
   0  10   1  186.88    9.60
   1 -10   1   16.90    4.40
   1 -10   1   18.40    4.20
  -1  10   1   16.30    2.90
  -1  10   1   22.70    4.40
   1  10  -1   19.60    4.50
   1  10  -1   18.60    4.80
  -1 -10  -1   14.90    4.40
   1  10   1   19.60    4.90
   1 -10  -1   22.80    4.30
  -1 -10   1   23.60    5.10
   1 -10  -1   25.80    4.30
  -1  10  -1   20.00    4.40
   1  10   1   20.90    4.10
  -1  10  -1   20.70    3.30
  -2 -10  -1  626.54   21.80
   2 -10   1  625.94   19.80
   2 -10   1  616.94   19.00
  -2  10   1  650.23   19.40
   2  10  -1  647.04   20.40
   2  10  -1  656.83   22.00
  -2 -10  -1  666.03   21.30
  -2 -10   1  638.14   21.90
   2 -10  -1  627.64   18.80
   2 -10  -1  622.34   19.10
   2  10   1  628.34   21.80
  -2  10  -1  629.44   16.40
   2  10   1  640.14   20.20
  -2  10  -1  644.94   19.40
  -2 -10   1  657.03   21.40
   3  10  -1   77.29    9.30
  -3  10   1   68.99    5.50
  -3 -10  -1   62.09    8.90
  -3 -10  -1   55.89    7.40
   3 -10   1   62.79    5.70
   3  10  -1   52.69    7.60
   3 -10   1   58.29    6.10
   3  10   1   62.39    7.60
   3  10   1   60.69    7.50
  -3 -10   1   49.60    7.40
  -3  10  -1   65.99    5.60
   3 -10  -1   58.49    5.50
  -3 -10   1   65.69    9.10
   3 -10  -1   59.09    5.40
  -4 -10  -1   -2.00    6.60
  -4 -10  -1   -2.20    6.90
   4 -10   1    4.40    3.60
   4  10  -1   -1.20    6.60
   4 -10  -1   -0.60    3.30
   4  10   1  -11.90    5.40
   4  10   1   10.70    6.60
  -4 -10   1    8.30    7.30
   5 -10   1    4.20    3.70
  -5 -10  -1   -8.50    7.40
   5  10   1   -8.70   10.30
   5 -10  -1   -3.30    3.30
   5  10   1   11.40   14.20
  -5 -10   1   -2.30    7.70
   6  10  -1    7.90   10.50
   6  10  -1  -13.00    7.80
  -6 -10  -1  -10.90    9.70
   6 -10  -1   -3.20    3.40
   6  10   1   13.60    8.30
  -6 -10   1    8.50    9.40
   6  10   1   -1.60   11.20
   7  10  -1    2.00   10.90
  -7 -10  -1  -20.90   11.50
  -7 -10   1  -13.80   12.10
   7  10   1  -11.40    9.80
  -8 -10  -1   23.20   16.10
   8  10  -1   -8.00   17.90
  -8 -10   1   12.60   16.60
   8  10   1    6.10   14.60
   0  11   1   -3.70    3.00
   0  11  -1    5.60    4.30
   0 -11   1   -1.30    3.80
   0 -11  -1   -1.20    3.70
   0  11  -1   -2.40    3.20
   0  11   1   -2.30    4.80
   1 -11   1   -0.20    3.80
   1  11  -1   -1.10    3.70
   1  11  -1    0.70    4.70
  -1 -11  -1    6.40    4.30
   1 -11   1   -3.30    3.90
  -1 -11  -1    1.50    4.80
  -1  11   1   -1.80    2.70
  -1  11   1   -7.20    3.80
  -1 -11   1    2.80    4.40
   1 -11  -1   -0.60    3.40
   1 -11  -1   -1.30    3.80
   1  11   1   -3.40    3.70
  -1  11  -1    0.80    3.00
  -1  11  -1   -0.20    4.10
  -1 -11   1    5.10    4.70
   1  11   1    2.30    4.60
   2 -11   1   29.70    4.70
  -2  11   1   18.80    4.60
   2  11  -1   18.90    6.20
   2 -11   1   19.60    4.70
  -2 -11  -1   31.50    6.10
   2  11  -1   22.00    5.40
  -2  11   1   16.70    2.10
  -2 -11  -1   24.60    6.30
   2 -11  -1   31.10    4.70
   2 -11  -1   22.60    4.30
  -2  11  -1   18.20    4.70
  -2  11  -1   15.90    2.40
   2  11   1   16.00    5.60
   2  11   1   28.80    5.40
  -2 -11   1   34.70    6.80
  -2 -11   1   23.20    6.00
   3 -11   1    3.90    4.10
  -3 -11  -1   -2.30    5.90
   3  11  -1    3.20    5.20
  -3  11   1    7.00    3.60
  -3 -11  -1  -12.90    6.30
   3  11  -1    2.30    6.60
   3 -11   1    5.90    4.10
  -3  11  -1    1.90    3.80
   3  11   1    0.40    6.00
  -3 -11   1    1.60    6.70
   3 -11  -1    5.20    4.00
   3  11   1    7.70    5.50
   3 -11  -1    3.30    3.70
  -3 -11   1   -5.50    6.10
   4 -11   1   36.80    5.30
  -4  11   1   37.00    4.90
  -4 -11  -1   49.70    9.60
   4  11  -1   56.19    9.70
  -4 -11  -1   27.70    8.80
   4  11  -1   45.00    8.40
   4 -11  -1   32.80    5.10
  -4 -11   1   61.09   10.20
   4  11   1   43.90    8.30
   4 -11  -1   38.00    5.20
   4  11   1   35.70    7.90
  -4  11  -1   37.10    5.20
   5 -11   1   -9.10    4.20
   5  11  -1    3.60    8.60
   5 -11  -1    4.30    4.20
   5  11   1    1.70    8.40
   5  11   1   -6.20    7.40
   6  11  -1   85.59   18.30
  -6 -11  -1   64.09   13.50
   6  11  -1   49.70   10.40
   6  11   1   54.99   10.50
   6 -11  -1   39.70    5.30
  -6 -11   1   57.19   12.70
  -7 -11  -1   -7.10   13.10
   7  11  -1    3.30   11.50
   7  11   1   16.30   11.20
  -7 -11   1  -14.60   14.40
  -8 -11  -1    3.20   19.10
   8  11  -1    5.00   15.50
  -8 -11   1    1.50   18.00
   8  11   1  -12.70   14.50
   0 -12  -1  500.75   18.10
   0 -12  -1  498.05   18.70
   0 -12   1  562.94   19.20
   0 -12   1  545.55   18.60
   0  12   1  469.05   18.70
   0  12   1  475.95   16.40
   0  12  -1  555.14   19.50
   0  12  -1  557.14   17.10
   1  12  -1   41.90    7.50
   1  12  -1   45.70    6.00
   1 -12   1   40.90    7.40
   1 -12   1   48.80    7.50
  -1 -12   1   62.89    8.50
  -1  12  -1   38.50    4.50
  -1 -12   1   41.90    6.60
   1  12   1   67.49    9.10
  -1  12  -1   41.20    7.50
   2 -12   1  171.58    9.90
   2  12  -1  185.78   10.60
   2 -12   1  169.48    9.90
  -2 -12  -1  198.58   12.50
  -2  12   1  188.78   10.00
   2  12  -1  175.08   12.40
  -2  12   1  165.68    6.00
  -2 -12  -1  187.68   12.10
   2 -12  -1  182.28    9.80
   2 -12  -1  186.88    9.80
  -2 -12   1  190.48   12.30
  -2  12  -1  168.88    6.60
  -2  12  -1  178.88    6.30
   2  12   1  189.88   10.70
   2  12   1  195.18   12.70
  -2  12  -1  176.98   10.10
  -2 -12   1  173.68   12.30
   3  12  -1   48.30    8.80
  -3  12   1   42.10    5.50
   3  12  -1   29.00    6.70
   3 -12   1   35.60    6.00
   3 -12   1   50.89    6.30
  -3 -12  -1   35.90    8.30
  -3 -12  -1   22.30    7.70
   3  12   1   24.60    6.90
   3 -12  -1   31.70    5.90
  -3 -12   1   30.00    8.00
   3  12   1   42.60    9.00
   3 -12  -1   43.30    5.60
  -3 -12   1   63.39   10.10
  -3  12  -1   44.40    5.70
   4 -12   1   23.90    5.40
  -4 -12  -1   13.70    8.30
   4  12  -1   24.20    9.80
   4 -12   1   21.10    5.20
  -4  12   1   18.20    4.20
  -4 -12  -1    8.70    8.60
   4  12  -1   27.10    7.80
  -4  12  -1   24.50    4.60
   4 -12  -1   13.40    4.90
   4  12   1   15.70    7.20
   4  12   1   23.40   11.60
  -4 -12   1   32.00    9.60
   4 -12  -1   25.90    4.90
   5  12  -1   11.00   11.20
   5  12  -1   -0.80    8.10
  -5 -12  -1   -5.20    9.20
   5 -12  -1    5.30    5.00
   5  12   1   14.50   11.50
  -5 -12   1   -0.90    9.10
   6  12  -1   -5.10    9.60
  -6 -12  -1   15.70   12.30
   6  12   1   18.60   10.50
   6 -12  -1    8.40    5.60
  -6 -12   1   21.70   11.90
  -7 -12  -1   21.60   15.50
  -7 -12   1   -1.50   15.20
   7  12   1   22.20   16.40
  -8 -12  -1   14.40   19.70
   8  12  -1  -16.80   16.30
  -8 -12   1  -10.20   20.00
   0 -13   1    2.80    5.60
   0 -13  -1    2.50    5.50
   0 -13  -1    5.00    5.40
   0  13   1   -3.60    6.60
   0  13   1    6.70    4.40
   0 -13   1   21.50    5.90
   0  13  -1   -0.90    4.30
   0  13  -1    8.10    8.90
  -1  13   1  297.17   13.30
   1 -13   1  290.97   13.70
   1 -13   1  296.77   13.90
  -1  13   1  308.17   14.30
  -1 -13  -1  301.67   14.90
   1  13  -1  278.97   15.40
  -1 -13  -1  320.87   15.40
   1  13  -1  293.27   12.90
  -1  13  -1  290.27   14.20
   1  13   1  288.07   12.60
   1  13   1  296.27   15.00
  -1  13  -1  319.47   12.40
   1 -13  -1  298.07   13.60
   1 -13  -1  295.77   13.70
  -1 -13   1  300.67   15.30
  -1 -13   1  291.67   15.10
  -2 -13  -1  315.37   15.80
   2  13  -1  346.17   17.30
  -2  13   1  306.47    9.70
   2 -13   1  313.87   14.00
  -2 -13  -1  345.67   16.90
   2  13  -1  304.77   14.40
   2 -13   1  324.67   14.20
  -2  13   1  326.77   10.10
   2 -13  -1  340.37   13.90
  -2 -13   1  350.96   16.80
   2  13   1  327.57   17.00
   2 -13  -1  307.77   13.80
   2  13   1  318.77   14.20
  -2 -13   1  315.77   16.10
  -2  13  -1  341.27   10.00
  -2  13  -1  317.07   10.20
  -3 -13  -1  384.06   18.90
   3  13  -1  391.96   19.40
   3 -13   1  362.26   14.70
  -3 -13  -1  302.87   17.20
  -3  13   1  382.96   14.60
   3 -13   1  377.06   17.20
   3 -13  -1  376.66   14.40
  -3 -13   1  369.76   18.30
   3  13   1  376.16   19.00
  -3  13  -1  377.66   14.50
   3 -13  -1  355.96   14.10
  -3 -13   1  388.36   18.90
   4 -13   1    7.30    5.60
  -4 -13  -1    0.20    9.50
   4  13  -1    7.70    9.60
  -4  13   1    3.40    4.50
   4 -13   1    0.30    5.50
  -4 -13  -1    1.40    9.20
   4  13  -1  -10.20    7.60
  -4  13  -1    4.20    4.60
   4  13   1    0.20    9.90
   4  13   1  -14.80    7.10
   4 -13  -1    9.00    5.00
  -4 -13   1   13.80   10.00
   4 -13  -1    0.20    5.40
   5  13  -1    3.10    8.60
  -5 -13  -1  -17.90    9.20
   5  13   1   -1.50    8.70
   5 -13  -1   -0.10    6.00
  -5 -13   1    5.90    9.50
  -6 -13  -1   34.80   14.20
   6  13  -1   10.40   11.20
   6  13   1   12.60   10.70
   6 -13  -1   -2.90    6.60
   7  13  -1   28.20   14.00
  -7 -13  -1   -3.20   16.70
  -7 -13   1  -12.10   16.50
   7  13   1  -22.70   14.50
   0 -14  -1  358.26   16.60
   0  14  -1  388.46   14.50
   0 -14  -1  334.57   16.20
   0 -14   1  403.06   17.20
   0  14  -1  375.46   17.50
   0  14   1  323.37   16.70
   0 -14   1  396.96   17.30
   0  14   1  334.97   13.70
  -1  14   1   25.80    4.50
   1  14  -1   19.00    8.20
   1 -14   1   12.80    6.70
  -1 -14  -1   11.90    7.30
   1 -14   1   21.70    6.20
  -1 -14  -1   43.20    8.30
   1  14  -1   15.70    6.20
  -1  14   1   30.40    7.10
  -1 -14   1   26.00    7.40
   1 -14  -1   39.80    6.70
  -1 -14   1    2.10    6.60
   1  14   1   19.50    7.70
  -1  14  -1   19.30    4.70
   1  14   1   33.50    6.20
   1 -14  -1   43.80    7.40
  -2 -14  -1  128.79   12.60
   2 -14   1  124.29   10.70
  -2  14   1  123.09   10.60
  -2  14   1  109.59    5.30
   2  14  -1  140.29   14.80
  -2 -14  -1  131.19   12.50
   2  14  -1  128.19   10.70
  -2  14   1  110.29    5.40
   2 -14   1  124.79   10.30
   2 -14  -1  115.29    9.90
  -2 -14   1  126.99   12.60
  -2  14  -1  122.89    5.60
   2 -14  -1  106.89   10.20
  -2 -14   1  149.99   12.90
   2  14   1  111.39   10.00
  -2  14  -1  122.99   10.60
   2  14   1  142.89   14.60
  -2  14  -1  111.79    5.90
   3  14  -1  215.28   17.50
   3  14  -1  249.78   14.30
   3 -14   1  242.08   13.20
  -3  14   1  260.67   12.40
   3 -14   1  218.78   12.60
  -3 -14  -1  254.67   17.10
  -3 -14  -1  189.58   17.40
  -3  14  -1  239.28   12.60
  -3 -14   1  230.88   16.50
   3  14   1  235.88   17.90
   3  14   1  275.67   15.00
   3 -14  -1  246.18   13.00
   3 -14  -1  233.28   12.00
   4 -14   1   34.20    8.80
  -4 -14  -1   48.40   11.10
   4  14  -1   53.79    9.70
  -4 -14  -1   36.00   11.50
   4 -14   1   56.39    7.90
  -4  14   1   45.30    6.40
   4 -14  -1   52.89    7.30
   4  14   1   49.60   10.00
  -4 -14   1   51.69   11.40
  -4  14  -1   47.80    6.50
  -5 -14  -1   53.79   13.80
   5  14  -1   61.39   11.10
  -5 -14   1   33.10   11.70
   5  14   1   36.20   10.80
   5 -14  -1   37.00    7.60
   6  14  -1   -6.30   15.50
  -6 -14  -1   -4.30   14.00
   6  14   1  -10.60   15.70
  -6 -14   1    3.80   13.10
   7  14  -1   10.10   15.70
  -7 -14  -1   27.60   18.20
  -7 -14   1   14.60   19.40
   7  14   1   -5.60   15.60
   0 -15  -1   -4.30    6.90
   0 -15   1   -8.80    6.70
   0  15   1   -8.70    5.00
   0 -15   1    1.10    6.50
   0  15   1   -2.90    7.70
   0  15  -1    5.20    7.80
   0 -15  -1   -4.40    5.90
   1 -15   1   -7.80    5.90
   1 -15   1    1.20    7.20
   1  15  -1   -6.50    5.80
  -1 -15  -1   -6.10    8.20
  -1 -15  -1   -1.80    6.40
  -1  15   1   -0.80    3.90
  -1  15   1    2.50    6.80
   1  15  -1   -8.10    8.40
  -1 -15   1   -5.70    8.00
   1  15   1   -3.80    9.00
   1  15   1   -4.10    5.70
   1 -15  -1   -4.90    5.90
  -1  15  -1   -3.50    4.20
  -1 -15   1   -7.40    6.70
   1 -15  -1   -7.10    6.90
  -1  15  -1   -2.20    7.10
   2  15  -1   51.69   10.30
   2  15  -1   51.99   10.40
   2 -15   1   65.39    8.70
   2 -15   1   54.69    8.70
  -2  15   1   55.59    4.40
  -2  15   1   56.69    8.30
  -2 -15  -1   89.59   12.60
  -2 -15  -1   52.19   10.30
  -2  15   1   51.59    4.80
  -2  15  -1   56.69    5.40
   2  15   1   74.99   11.10
   2  15   1   45.80    8.90
  -2  15  -1   63.09    4.70
   2 -15  -1   63.69    8.30
   2 -15  -1   56.99    8.70
  -2 -15   1   84.29   12.50
  -2  15  -1   58.19    8.20
  -2 -15   1   56.79   10.50
   3 -15   1   60.59    8.60
  -3  15   1   61.39   12.00
   3  15  -1   54.49   15.90
  -3 -15  -1   82.39   12.40
   3  15  -1   53.49    9.60
   3 -15   1   62.09    8.50
  -3 -15  -1   46.70   14.70
   3  15   1   56.29   16.00
  -3 -15   1   67.79   11.50
   3 -15  -1   50.59    7.60
   3 -15  -1   61.99    8.30
  -3  15  -1   72.39   10.70
   3  15   1   76.09   11.10
   4 -15   1   23.40    8.00
   4 -15   1    9.00    8.00
  -4  15   1    1.50    6.10
  -4 -15  -1    1.30   10.00
   4  15  -1   20.80    9.30
   4 -15  -1    2.90    7.00
  -4 -15   1   17.00   10.60
   4 -15  -1   14.00    7.90
  -4  15  -1    8.80    6.50
   4  15   1   26.40    9.60
   5  15  -1   41.70   12.60
  -5 -15  -1   50.09   13.80
  -5 -15   1   39.90   13.10
   5 -15  -1   50.29    9.60
   5  15   1   18.10   11.30
  -6 -15  -1  -11.50   15.60
   6  15  -1   12.40   14.50
  -6 -15   1   14.60   15.10
   6  15   1   -5.30   13.30
   0 -16   1   14.60    7.70
   0  16  -1   -1.70    9.40
   0  16  -1    8.40    5.80
   0 -16  -1  -11.80    8.70
   0  16   1   -3.00   14.00
   0  16   1  -13.50    5.50
   0 -16   1   -2.50    8.50
   0 -16  -1   -0.80    6.70
   1  16  -1   13.70    7.00
   1 -16   1   13.70    8.60
  -1 -16  -1   38.60    9.60
  -1  16   1   17.00    8.70
  -1 -16  -1   13.50    9.30
  -1  16   1   21.60    4.90
   1 -16   1   11.40    7.50
   1  16  -1   12.00    9.80
   1  16   1   29.60    9.90
  -1  16  -1   22.20    5.30
   1  16   1   19.90    7.00
   1 -16  -1    8.30    8.60
  -1 -16   1   12.20    8.90
  -1  16  -1   22.20    9.00
  -1 -16   1   17.10    9.80
   1 -16  -1   18.70    7.60
  -2  16   1   84.69   12.70
  -2  16   1   75.09    5.50
   2  16  -1   69.69   16.00
  -2 -16  -1   74.29   12.20
  -2 -16  -1   73.69   11.10
   2 -16   1   75.99    9.60
   2 -16   1   65.79    9.90
   2  16  -1   97.59   12.50
  -2  16   1   71.39    5.30
  -2  16  -1   66.19    5.20
   2 -16  -1   86.59   12.60
  -2  16  -1   75.29   10.00
   2  16   1   79.29   11.90
   2  16   1   79.69   15.00
   2 -16  -1   82.19    9.80
  -2 -16   1   70.99   11.00
  -2  16  -1   78.89    6.10
  -2 -16   1   57.89   12.10
  -3 -16  -1   69.69   11.70
   3  16  -1   99.99   13.30
  -3  16   1   77.19    9.70
   3 -16   1   96.29   13.10
   3 -16   1  109.59   12.30
   3 -16  -1   89.69   11.50
  -3 -16   1  100.89   15.40
   3  16   1  113.29   12.70
   3 -16  -1   90.89   11.00
  -3  16  -1   75.19   12.20
   4 -16   1   91.29   13.70
  -4  16   1  102.49   11.60
   4 -16   1  114.79   15.10
   4  16  -1  101.29   15.10
  -4 -16  -1  123.29   15.70
  -4  16  -1  116.89   13.90
  -4 -16   1   95.99   14.40
   4 -16  -1  130.89   12.80
   4  16   1  130.29   14.60
   4 -16  -1  113.19   14.40
   5  16  -1   94.79   14.80
  -5 -16  -1   73.99   15.30
   5 -16  -1   65.29   11.40
  -5 -16   1   86.29   16.10
   5  16   1  102.89   16.10
   6  16  -1   -5.30   15.50
  -6 -16  -1    9.40   15.90
  -6 -16   1   -4.00   16.20
   6  16   1   35.90   15.90
   0 -17  -1   -7.40    9.70
   0 -17  -1    0.60   10.30
   0  17  -1   -0.60    6.50
   0  17   1  -16.30   10.00
   0  17  -1  -10.20    9.80
   0 -17   1   -5.20    8.60
   0  17   1   -1.30    6.10
   0 -17   1  -10.50    9.90
   1  17  -1   22.00    8.10
  -1  17   1   22.60    5.50
   1 -17   1   15.20    9.10
  -1 -17  -1   32.60   12.40
  -1  17   1   27.50   16.00
  -1 -17  -1   32.30   10.00
   1  17  -1    7.30   13.00
   1 -17   1   26.20   10.10
  -1 -17   1   20.00    9.90
  -1  17  -1   25.20   11.20
   1 -17  -1   14.90    9.90
   1  17   1   10.20   12.90
   1  17   1   28.90    8.90
  -1 -17   1   31.60   12.40
   1 -17  -1   38.60    9.20
  -1  17  -1   16.20    5.60
  -2  17   1   92.19   12.10
   2  17  -1   73.89   11.00
   2 -17   1  104.29   15.50
   2 -17   1   91.99   13.20
  -2 -17  -1  105.79   13.90
   2 -17  -1   79.29   12.30
  -2  17  -1   90.49    6.40
  -2  17  -1   90.39   14.30
   2  17   1  111.79   13.30
   2 -17  -1  107.59   14.90
  -2 -17   1  118.79   16.30
  -2  17  -1   80.69    5.70
  -3 -17  -1   46.70   13.10
   3 -17   1   32.60   10.50
   3  17  -1   24.90   10.80
  -3  17   1   32.60    9.60
   3 -17   1   43.00    9.80
  -3 -17   1   48.30   12.60
  -3  17  -1   31.70   10.00
   3 -17  -1   58.19   10.90
   3  17   1   32.00   10.30
   3 -17  -1   43.20    9.00
   4 -17   1    2.60   10.30
   4  17  -1    5.30   17.50
  -4 -17  -1  -26.10   11.70
   4 -17  -1   10.60    8.80
  -4 -17   1   18.00   13.50
   4 -17  -1   18.50   11.80
  -4  17  -1   21.10    9.90
   5  17  -1   38.80   15.40
  -5 -17  -1   12.30   17.30
   5  17   1   18.20   14.50
  -5 -17   1   17.70   17.30
   0 -18  -1   14.20   10.30
   0  18  -1   -8.70   16.50
   0 -18   1   16.10   10.40
   0  18   1    6.40    7.10
   0  18  -1    3.40    6.80
   0  18   1   -6.80   14.70
   1  18  -1   14.70    8.50
  -1  18   1    5.60   11.90
  -1  18   1   22.60    6.30
   1 -18   1   12.10   12.10
   1 -18   1   11.80    9.90
  -1 -18  -1   21.60   11.50
  -1  18  -1    2.00   11.60
  -1  18  -1    9.50    6.10
   1  18   1    4.60    8.50
  -1 -18   1   11.90   10.80
   1 -18  -1   22.90   10.90
   1 -18  -1   35.60   12.10
  -2 -18  -1   14.50   11.80
   2 -18   1   14.20   11.90
   2  18  -1    9.20    9.90
   2 -18   1    9.10    9.50
  -2  18  -1   23.60   12.90
  -2 -18   1   13.20   11.80
   2 -18  -1   13.50    9.30
   2  18   1   28.00   10.30
   2 -18  -1   23.80   12.60
   3  18  -1   15.40   12.90
   3 -18   1   40.20   13.70
  -3  18   1    7.30   10.90
  -3 -18  -1   -4.00   11.60
   3 -18   1   14.50   10.60
  -3  18  -1   23.00   11.40
   3 -18  -1   10.20   12.10
   3 -18  -1   19.80   10.50
   3  18   1   16.50   10.70
  -3 -18   1   52.89   14.50
  -4 -18  -1   77.49   17.50
   4 -18   1   47.60   13.40
   4  18  -1   98.99   17.70
  -4 -18   1   75.79   17.80
   4  18   1   79.79   16.50
   4 -18  -1   79.69   12.70
   4 -18  -1   43.60   14.80
  -5 -18  -1  -19.80   18.70
   5  18   1   15.10   21.30
  -5 -18   1   33.50   22.10
   0 -19  -1   -2.40   10.90
   0 -19   1   -6.10   10.70
   1  19  -1   -6.20    9.70
  -1  19   1    5.20   19.10
  -1  19   1    7.80    6.80
   1 -19   1    7.80   11.50
  -1 -19  -1    3.30   11.80
   1 -19  -1   17.20   11.40
   1  19   1    7.80    9.40
  -1  19  -1    8.70    8.80
  -1  19  -1   -6.70    6.60
  -1 -19   1   -3.70   12.00
  -2  19   1   17.70   13.10
   2  19  -1   21.10   11.40
   2 -19   1    8.40   11.20
  -2 -19  -1  -12.20   12.20
  -2  19  -1  -20.10   13.40
  -2 -19   1   16.40   12.80
   2  19   1   -0.50   10.70
   2 -19  -1    2.30   11.40
   3 -19   1   -6.20   11.50
  -3 -19  -1   10.00   15.90
  -3 -19   1   -0.70   15.10
   3 -19  -1   15.80   11.40
  -4 -19  -1   38.40   17.60
   4  19  -1   54.69   20.10
   4  19   1   49.80   20.60
  -4 -19   1   32.30   17.20
   0  20  -1  112.29   12.80
   0 -20   1  102.99   16.90
   0  20   1   89.99   11.50
   0 -20  -1  108.99   16.00
   1 -20   1  110.99   16.40
  -1  20   1  122.29   12.00
  -1 -20  -1  105.79   16.70
   1  20  -1  101.29   14.60
  -1  20  -1  107.79   11.80
   1 -20  -1  111.29   15.90
  -1 -20   1  117.39   16.70
   1  20   1  110.29   16.10
   2 -20   1   60.49   15.50
  -2 -20  -1   51.19   16.40
   2  20  -1   57.99   13.90
   2 -20  -1   64.39   14.10
  -2 -20   1   45.90   16.20
   2  20   1   51.89   13.40
  -3 -20  -1   36.90   18.30
   3  20  -1    6.10   14.50
   3  20   1    4.40   13.90
  -3 -20   1   34.50   17.00
   0 -21  -1   18.50   15.00
   0  21  -1   16.50   10.70
   0  21   1  -11.50    9.70
   0 -21   1   12.70   15.50
  -1 -21  -1   10.40   16.60
   1  21  -1  -14.90   12.70
   1 -21   1   11.80   15.00
   1 -21  -1   -2.50   14.90
   1  21   1   13.40   11.20
  -1 -21   1   -9.30   16.20
  -1   0  -2 2027.20   51.99
  -1   0   2 1890.91   51.79
   1   0   2 2302.27   52.09
   1   0   2 2263.57   51.59
   1   0  -2 2156.78   51.79
  -1   0  -2 1989.40   51.59
   2   0   2 4122.59  103.29
  -2   0   2 4014.20  103.09
  -2   0  -2 4260.67  102.59
   2   0  -2 4097.79  103.09
   2   0   2 4598.14  104.29
  -3   0   2  342.67   10.50
   3   0  -2  362.66   10.60
   3   0   2  360.16   10.30
  -3   0  -2  345.87   10.80
   3   0   2  358.46   11.00
   4   0   2   -1.10    2.30
  -4   0   2   11.50    2.90
  -4   0  -2    0.60    2.90
   4   0   2    0.20    3.10
   4   0  -2    9.00    2.60
   5   0   2   81.39    6.70
  -5   0  -2   66.79    6.10
   5   0   2   75.79    5.50
   5   0  -2   76.29    5.70
  -5   0   2   73.89    5.90
   5   0  -2   71.29    5.50
   6   0  -2    4.20    3.90
   6   0   2    1.10    5.00
   6   0  -2    2.10    4.00
  -6   0  -2    1.40    4.40
   6   0   2   -3.40    3.70
   7   0  -2   37.10    6.00
   7   0  -2   47.20    6.30
   7   0   2   38.60    7.00
  -7   0  -2   39.30    6.60
   7   0   2   37.10    6.20
  -7   0   2   46.30    6.60
  -8   0   2   13.40    7.90
   8   0   2    5.70    7.10
   8   0  -2   12.70    7.20
   8   0  -2   11.80    7.40
   8   0   2    7.70    8.50
  -8   0  -2    4.40    7.40
   9   0  -2   28.20   10.20
   9   0   2    2.80   10.10
  -9   0  -2    1.90   12.40
  -1  -1  -2  561.44   14.00
   1  -1   2  576.44   13.50
   1   1  -2  546.75   14.30
  -1  -1  -2  537.55   14.40
  -1   1  -2  502.65   14.00
  -1   1  -2  482.05   13.30
  -1  -1   2  537.45   14.30
   1   1   2  547.05   14.40
   2   1  -2 2247.08   56.09
  -2   1   2 2247.08   55.19
  -2  -1  -2 2225.98   56.29
  -2  -1  -2 2356.36   55.69
   2  -1   2 2268.17   54.99
   2  -1   2 2245.08   55.79
  -2   1  -2 2249.07   55.59
   2   1   2 2280.27   56.39
   2  -1  -2 2195.38   55.09
  -2  -1   2 2189.68   56.19
   2   1   2 2220.68   55.69
   3  -1   2   30.10    3.50
  -3   1   2   36.00    3.00
  -3  -1  -2   35.80    4.00
   3  -1   2   36.90    2.70
   3   1  -2   37.20    3.50
   3   1   2   35.70    3.90
  -3  -1   2   37.10    3.90
   3   1   2   40.40    3.40
   3  -1  -2   45.20    2.70
   4  -1   2   32.30    4.80
   4   1  -2   33.70    4.60
  -4  -1  -2   33.70    5.20
   4  -1   2   31.80    3.60
   4   1  -2   49.80    4.60
  -4   1   2   35.20    3.80
  -4   1  -2   33.90    4.50
   4  -1  -2   45.10    3.80
   4   1   2   37.30    5.40
   4   1   2   48.80    4.50
   5  -1   2  344.47   11.80
   5  -1   2  326.07   10.70
   5   1  -2  337.57   11.60
  -5   1   2  312.67   10.70
   5   1  -2  345.17   11.90
  -5  -1  -2  310.37   12.30
   5   1   2  330.37   11.50
  -5  -1   2  320.27   11.90
   5  -1  -2  345.67   10.80
  -5   1  -2  320.97   11.10
   5   1   2  336.07   12.50
  -6   1   2   -3.50    4.10
   6  -1   2   -5.80    3.60
   6   1  -2    2.40    4.20
   6   1  -2    3.80    4.40
   6  -1   2    4.60    4.70
  -6  -1  -2   -0.90    4.60
   6  -1  -2    4.10    3.70
   6   1   2    2.40    4.10
   6   1   2    1.70    5.10
  -6  -1   2   13.80    5.00
  -6   1  -2    6.60    4.10
   7  -1   2   48.00    6.90
  -7   1   2   49.30    7.50
   7  -1   2   50.59    6.40
   7   1  -2   55.39    8.10
  -7  -1  -2   54.79    7.60
   7   1  -2   64.09    8.90
  -7  -1   2   50.29    7.10
   7   1   2   62.89    9.70
   7  -1  -2   59.39    7.30
   7  -1  -2   46.60    6.20
  -7   1  -2   45.30    6.20
   7   1   2   52.39    6.80
  -8   1   2   23.00    6.60
   8  -1   2   21.20    7.50
   8  -1   2    4.40    7.00
   8   1  -2   41.20    8.60
   8   1  -2   16.20    7.80
  -8  -1  -2   18.80    8.70
   8  -1  -2    8.30    7.00
   8   1   2   27.20    7.90
  -8   1  -2   14.90    6.70
   8  -1  -2   20.80    6.30
  -8  -1   2   22.80    8.80
   9   1  -2   19.30   11.70
  -9  -1  -2   -8.70   10.60
   9  -1   2    9.70    9.30
  -9  -1   2    2.00   11.20
   9  -1  -2    5.00    9.80
   0  -2  -2  531.35   14.90
   0  -2  -2  598.44   16.00
   0  -2   2  577.34   16.40
  -1  -2  -2    8.30    1.50
   1   2  -2   11.10    1.80
   1  -2   2    7.90    1.20
  -1  -2  -2    6.00    1.90
  -1   2   2    8.40    1.50
   1   2   2    6.10    1.30
  -1   2  -2    7.70    1.10
   1  -2  -2    7.40    0.80
  -1   2  -2    9.10    0.90
  -1  -2   2    9.70    2.30
   1   2   2    6.10    1.50
  -1   2  -2    7.80    1.40
   1  -2  -2    8.80    1.20
   2   2  -2  717.23   19.10
  -2  -2  -2  730.93   18.70
   2  -2   2  692.63   17.30
  -2  -2  -2  690.43   19.30
   2   2   2  713.73   18.60
   2   2   2  687.03   19.30
   2  -2  -2  671.13   17.20
  -2  -2   2  678.13   19.00
  -2   2  -2  660.23   18.00
  -3  -2  -2   14.60    3.10
   3   2  -2    6.00    2.50
   3   2  -2   12.20    2.70
  -3  -2  -2    6.50    2.30
   3  -2   2    8.10    2.30
   3  -2   2    9.10    1.50
  -3  -2   2    6.20    2.70
   3  -2  -2    9.80    1.30
   3   2   2    9.60    2.50
   3   2   2    6.80    2.70
  -3   2  -2    9.20    1.90
   4   2  -2  645.24   18.50
   4  -2   2  624.64   17.60
  -4  -2  -2  636.54   19.20
   4   2  -2  646.24   18.80
   4  -2   2  618.94   16.70
  -4   2   2  580.74   16.60
  -4  -2   2  630.84   18.70
   4   2   2  628.74   18.30
   4  -2  -2  638.94   16.50
   4   2   2  625.14   19.20
  -5  -2  -2   14.00    4.50
   5  -2   2   24.10    3.90
  -5   2   2   10.30    4.00
   5  -2   2   17.10    3.00
   5   2  -2   23.50    4.40
  -5  -2   2   25.20    4.80
   5   2   2   16.80    4.50
   5   2   2   23.30    4.20
  -5   2  -2   16.20    3.20
   6   2  -2    0.10    4.90
  -6  -2  -2   -2.60    4.90
   6   2  -2   -3.00    4.50
   6  -2   2   -3.40    3.50
   6  -2   2    3.50    4.40
   6   2   2    5.40    4.60
  -6   2  -2   -1.30    3.80
  -6  -2   2   14.10    5.40
   6  -2  -2    0.40    3.30
   6   2   2    9.00    5.60
   6  -2  -2   -4.20    3.30
   7   2  -2   10.20    9.40
  -7  -2  -2    4.70    6.80
   7  -2   2   13.10    4.90
   7   2  -2    3.50    5.90
  -7   2  -2    1.00    4.50
   7   2   2    4.70    5.70
  -7  -2   2    3.60    6.50
   7   2   2   16.20    9.60
   7  -2  -2    4.60    6.20
  -8  -2  -2   88.59   10.90
   8   2  -2   69.69    9.60
   8  -2   2   70.29    8.20
   8   2  -2   80.89   12.30
   8   2   2  101.59   11.60
   8  -2  -2   65.49    9.10
   8   2   2   91.49   14.40
  -8  -2   2   86.49   12.50
  -9  -2  -2    0.50   12.20
   9   2  -2   27.50   12.50
   9  -2   2   -1.00    9.70
   9   2   2  -10.20   11.20
  -9  -2   2   -5.30   12.60
   9  -2  -2   -0.50   10.20
   0  -3  -2   -0.10    1.00
   0   3   2   -0.20    1.00
   0   3  -2    0.00    1.20
   0   3  -2    0.10    1.20
   0   3   2    0.90    1.30
   1  -3   2    3.40    1.30
  -1  -3  -2    5.30    1.70
  -1   3   2    3.60    1.20
   1   3  -2    5.00    1.60
   1  -3   2    1.50    1.50
   1   3  -2    7.50    1.80
  -1  -3  -2    5.00    1.80
  -1  -3   2    5.20    1.90
  -1   3  -2    4.70    1.00
   1  -3  -2    2.80    1.10
  -1   3  -2    2.60    0.80
   1  -3  -2    3.60    0.90
  -1   3  -2    2.20    1.30
   1   3   2    7.10    1.70
   1   3   2    5.60    1.90
   2  -3   2   81.69    2.70
   2   3  -2   70.89    4.90
  -2  -3  -2   72.39    5.10
  -2  -3  -2   81.99    4.60
   2   3  -2   90.09    4.90
   2   3   2   82.49    4.50
  -2   3  -2   80.69    3.80
  -2   3  -2   78.79    3.60
  -2  -3   2   87.39    5.10
   2   3   2   84.99    5.20
   3   3  -2   51.89    4.40
  -3  -3  -2   49.80    5.10
   3  -3   2   51.49    2.20
  -3  -3  -2   44.90    4.30
   3   3  -2   48.10    4.70
  -3   3  -2   52.49    2.90
   3   3   2   53.19    5.10
  -3  -3   2   58.59    5.20
   3   3   2   53.89    4.30
   4   3  -2 1176.18   32.70
   4   3  -2 1196.68   32.40
  -4  -3  -2 1176.68   32.90
   4   3   2 1199.08   32.10
   4   3   2 1215.18   33.10
  -4   3  -2 1155.48   29.90
  -4  -3   2 1178.58   32.60
  -5  -3  -2  415.56   15.30
   5   3  -2  427.46   17.60
   5   3  -2  421.66   16.90
   5  -3   2  414.06   11.80
   5   3   2  406.56   14.40
  -5   3  -2  390.96   12.20
   5   3   2  406.36   15.50
  -5  -3   2  407.06   14.90
   6   3  -2   31.30    7.10
   6  -3   2   31.70    4.20
   6   3  -2   31.80    5.90
  -6  -3  -2   22.60    6.30
  -6  -3   2   40.80    6.80
   6   3   2   28.30    5.80
   7  -3   2   36.10    5.40
  -7  -3  -2   38.70    8.30
   7   3  -2   37.80    7.80
   7   3  -2   28.40    7.20
   7   3   2   23.30    6.70
   7  -3  -2   33.50    5.10
   7   3   2   43.20    8.50
  -7  -3   2   29.00    7.90
   8   3  -2   12.40    8.40
   8   3  -2   15.90    9.80
   8  -3   2    0.00    6.30
  -8  -3  -2    4.40    9.60
   8   3   2   11.50    8.60
   8  -3  -2   -3.60    8.90
   8   3   2    8.40   10.50
  -8  -3   2    9.50    9.50
  -9  -3  -2   -5.20   12.60
   9  -3   2   -1.20    8.90
   9   3  -2   24.20   13.40
   9   3   2    7.00   11.50
  -9  -3   2    4.90   14.50
   9  -3  -2    4.60   10.70
   0   4  -2  828.12   21.80
   0   4  -2  834.22   22.20
   0  -4  -2  815.62   22.10
   0  -4  -2  837.42   21.60
   0  -4   2  798.02   22.10
   0   4   2  829.22   21.40
   0  -4   2  847.82   22.00
   0   4   2  834.92   22.20
  -1  -4  -2 1350.16   35.60
   1  -4   2 1219.38   36.30
   1   4  -2 1391.86   35.20
  -1   4   2 1386.66   34.40
   1  -4   2 1387.66   34.30
  -1   4   2 1441.26   33.40
  -1  -4  -2 1349.77   34.90
   1   4  -2 1399.16   35.60
  -1   4  -2 1383.36   34.50
  -1   4  -2 1163.58   34.90
  -1  -4   2 1317.77   35.40
   1   4   2 1402.36   34.90
   1  -4  -2 1322.97   34.50
  -1   4  -2 1425.26   33.80
   1   4   2 1415.26   35.70
   1  -4  -2 1404.36   33.80
   2   4  -2  129.39    6.10
  -2  -4  -2  122.69    6.00
   2  -4   2  130.29    4.20
  -2  -4  -2  135.39    6.70
   2  -4   2  137.39    4.20
  -2   4   2  126.09    4.30
   2   4  -2  138.49    6.50
   2   4   2  133.79    5.80
  -2   4  -2  134.79    4.70
   2  -4  -2  129.89    4.20
   2   4   2  129.99    6.50
  -2  -4   2  128.09    6.40
   3   4  -2  214.88    9.00
  -3  -4  -2  224.58    8.60
   3   4  -2  206.48    8.60
  -3  -4  -2  216.78    9.30
  -3   4  -2  214.18    6.40
  -3   4  -2  222.28    6.50
   3   4   2  215.88    9.20
   3   4   2  204.78    8.30
  -3  -4   2  205.38    9.10
   4  -4   2 1281.77   32.90
   4   4  -2 1323.17   36.70
   4   4  -2 1339.77   36.20
  -4  -4  -2 1355.16   35.70
  -4  -4  -2 1323.27   36.90
   4   4   2 1367.36   37.10
  -4  -4   2 1313.87   36.60
   4   4   2 1337.47   35.90
   5   4  -2   28.60    5.30
   5   4  -2   20.20    4.90
  -5  -4  -2   32.30    6.00
   5  -4   2   22.90    3.20
  -5  -4   2   32.10    5.60
   5   4   2   25.60    6.50
   5   4   2   23.90    4.80
  -6  -4  -2   13.80    6.50
   6   4  -2   20.90    6.10
   6   4  -2   27.00    6.00
   6  -4   2   22.10    3.70
   6   4   2   24.80    5.90
  -6  -4   2   24.20    6.60
   6   4   2   32.70    7.30
   7   4  -2   23.20    7.90
  -7  -4  -2   41.30    8.60
   7  -4   2   31.50    4.90
   7   4  -2   29.20    7.40
   7   4   2   32.80    7.40
   7  -4  -2   35.50    4.70
   7   4   2   50.09    9.00
  -7  -4   2   51.49    8.90
   8   4  -2   19.60   10.60
   8  -4   2   21.30    6.70
  -8  -4  -2   -4.40   10.20
   8   4   2   23.30   11.90
   8  -4  -2   21.30    6.40
  -8  -4   2    7.90   10.70
   9   4  -2    9.20   13.90
  -9  -4  -2   25.70   14.30
  -9  -4   2    5.60   14.70
   9   4   2   -8.60   13.40
   0  -5  -2   -0.10    1.80
   0  -5  -2   -1.90    1.50
   0  -5   2    1.10    2.00
   0   5   2   -1.40    1.40
   0   5  -2   -1.60    1.60
   0   5   2    1.60    1.80
   0  -5   2   -1.90    1.60
   0   5  -2   -1.10    1.60
  -1   5   2  442.16   12.50
   1  -5   2  420.46   12.60
   1  -5   2  437.36   12.30
  -1  -5  -2  411.66   13.50
   1   5  -2  439.06   13.10
   1   5  -2  408.46   13.40
  -1  -5  -2  447.86   13.10
   1   5   2  425.26   12.70
   1  -5  -2  433.46   12.50
  -1   5  -2  431.46   11.70
   1   5   2  438.16   13.60
  -1  -5   2  405.86   13.40
  -1   5  -2  441.66   11.60
   1  -5  -2  444.96   11.80
  -1   5  -2  439.36   12.60
  -2  -5  -2  129.59    7.00
  -2  -5  -2  134.39    6.40
  -2   5   2  135.49    4.90
   2  -5   2  132.49    4.60
   2   5  -2  133.19    6.50
   2   5  -2  145.69    7.00
   2  -5   2  132.29    4.80
  -2   5  -2  136.99    5.10
   2  -5  -2  126.79    4.70
   2   5   2  131.29    6.90
   2  -5  -2  130.59    4.10
   2   5   2  134.19    6.20
  -2  -5   2  138.69    7.20
   3  -5   2    2.70    1.40
   3   5  -2    6.50    3.30
  -3  -5  -2    5.60    3.40
   3  -5   2    3.50    1.40
   3   5  -2    5.40    3.50
  -3  -5  -2    9.40    3.20
   3   5   2    0.10    2.80
  -3   5  -2    5.70    2.10
  -3   5  -2    2.80    1.70
   3   5   2    7.80    3.20
  -3  -5   2    7.80    3.30
   4  -5   2  267.37    7.60
   4   5  -2  280.17   11.50
  -4  -5  -2  297.07   11.40
  -4  -5  -2  282.77   12.30
   4   5  -2  286.27   11.90
  -4  -5   2  291.77   12.10
   4   5   2  278.17   12.30
   4   5   2  261.37   10.90
   5   5  -2   58.79    7.80
   5   5  -2   43.70    6.00
  -5  -5  -2   47.90    6.90
  -5  -5   2   43.60    6.40
   5   5   2   43.30    6.40
   5   5   2   33.20    5.50
   6   5  -2  237.58   12.60
   6  -5   2  230.38    8.10
   6   5  -2  244.38   13.50
  -6  -5  -2  231.78   13.90
   6   5   2  259.17   14.30
   6   5   2  243.88   12.40
  -6  -5   2  243.68   14.10
  -7  -5  -2   35.70    9.20
   7   5  -2   20.10    8.60
   7  -5   2   35.40    4.80
   7   5  -2   37.20    7.80
   7  -5  -2   33.30    4.10
   7   5   2   24.50    7.60
   7   5   2   36.60    9.40
  -7  -5   2   36.70    9.10
   8   5  -2    5.70   11.50
   8   5  -2    7.10    9.80
  -8  -5  -2   -6.40   10.80
   8  -5   2   -0.20    6.00
   8   5   2   13.60   12.50
   8  -5  -2    4.80    5.30
  -8  -5   2   -4.40   11.20
   8   5   2    7.30    9.30
   9   5  -2    8.60   13.10
   9   5   2  -22.10   14.60
  -9  -5   2   10.00   18.40
   0  -6   2  227.78    8.90
   0   6   2  242.98    9.10
   0  -6  -2  243.28    9.10
   0  -6  -2  279.57    8.70
   0   6  -2  243.68    9.10
   0  -6   2  246.88    8.80
   0   6  -2  245.38    8.40
   0   6   2  265.17    8.20
  -1   6   2  270.97    7.60
  -1  -6  -2  252.67    9.80
   1   6  -2  261.17    9.90
  -1  -6  -2  262.17    9.30
   1  -6   2  266.27    8.70
   1   6  -2  240.68    9.10
   1  -6   2  254.87    8.90
  -1   6   2  260.07    8.80
  -1  -6   2  241.98    9.70
   1   6   2  267.27    9.90
   1  -6  -2  257.27    8.10
  -1   6  -2  266.57    8.90
   1  -6  -2  263.07    8.90
  -1  -6   2  257.07    9.50
  -1   6  -2  263.07    7.90
   1   6   2  251.67    8.90
  -1   6  -2  273.47    7.90
  -2   6   2   26.70    3.00
  -2  -6  -2   32.80    5.10
   2  -6   2   35.80    3.90
  -2  -6  -2   31.40    4.40
   2  -6   2   31.80    3.20
   2  -6  -2   33.10    2.60
   2   6   2   37.50    4.70
   2   6   2   34.40    5.00
   2  -6  -2   28.80    3.40
  -2   6  -2   32.30    3.30
   3   6  -2   59.69    6.10
  -3  -6  -2   74.09    6.80
   3  -6   2   57.59    3.70
   3   6  -2   59.29    5.70
  -3  -6  -2   58.09    5.80
   3  -6   2   57.99    3.30
   3   6   2   58.19    5.50
  -3   6  -2   56.39    3.40
   3  -6  -2   60.29    2.50
  -3  -6   2   67.69    6.70
   3   6   2   67.59    6.60
  -4  -6  -2   94.59    7.30
  -4  -6  -2  102.69    8.40
   4   6  -2   86.49    9.30
   4   6  -2   71.69    6.90
  -4  -6   2   89.69    8.10
   4   6   2   82.89    6.90
   4   6   2   84.59    8.20
   5   6  -2   32.10    5.90
   5   6  -2   29.00    5.90
  -5  -6  -2   26.60    6.40
   5   6   2   27.00    6.10
  -5  -6   2   27.50    6.40
   5   6   2   24.20    5.50
   6  -6   2   49.99    4.30
   6   6  -2   44.80    8.00
   6   6  -2   58.89    8.70
  -6  -6  -2   62.49    8.80
   6   6   2   58.09    8.60
   6   6   2   73.59   11.20
  -6  -6   2   76.49   11.30
  -7  -6  -2    6.60    9.20
   7   6  -2    3.10    8.90
   7  -6   2    0.50    3.90
  -7  -6   2    7.40    9.30
   7   6   2    7.10    9.90
   8   6  -2   -5.30   12.30
  -8  -6  -2   -3.10   13.30
   8  -6   2    2.60    5.80
   8   6  -2   12.20   10.70
   8   6   2    7.10   10.10
   8   6   2    3.20   13.20
  -8  -6   2  -21.70   11.70
   8  -6  -2    5.30    4.90
  -9  -6  -2    4.50   16.80
   9   6  -2  -18.10   13.60
   9   6   2  -19.00   13.60
  -9  -6   2    5.90   17.80
   0   7   2   -1.20    2.00
   0  -7   2    2.20    2.30
   0   7  -2    0.60    2.10
   0  -7  -2    0.00    2.20
   0  -7  -2    0.00    2.30
   0   7   2    0.30    2.40
   0   7  -2    1.40    2.50
   0  -7   2   -4.00    2.20
   1  -7   2    2.50    2.30
   1  -7   2    6.70    2.60
   1   7  -2   -1.50    2.30
  -1   7   2    6.20    2.40
  -1   7   2    2.70    1.50
   1   7  -2    5.10    3.10
  -1  -7  -2    3.60    2.60
  -1  -7  -2    6.00    2.90
  -1   7  -2    3.80    1.80
  -1  -7   2    6.00    3.00
   1  -7  -2    6.80    2.30
  -1   7  -2    5.20    2.40
   1  -7  -2    4.50    2.30
   1   7   2    4.70    2.50
  -1  -7   2    4.30    2.80
   1   7   2    4.10    2.80
   2   7  -2  461.45   15.50
  -2   7   2  429.06   13.20
   2  -7   2  449.86   13.10
  -2  -7  -2  437.26   15.50
   2   7  -2  485.85   15.00
  -2  -7  -2  443.06   14.70
   2  -7   2  437.86   13.40
   2   7   2  456.15   14.50
   2  -7  -2  412.16   13.00
   2  -7  -2  438.36   12.50
  -2   7  -2  434.56   13.20
  -2  -7   2  444.56   15.60
  -2  -7   2  461.95   15.20
   2   7   2  436.66   15.40
  -3  -7  -2  168.28    9.60
   3  -7   2  154.18    5.90
  -3   7   2  158.98    5.60
   3   7  -2  148.89   14.60
  -3  -7  -2  158.98    8.70
   3   7  -2  148.89    8.20
   3  -7  -2  146.09    5.40
   3  -7  -2  150.38    5.10
  -3   7  -2  152.78    6.00
   3   7   2  159.78    8.30
  -3  -7   2  154.48    9.30
   4   7  -2    4.80    4.30
   4   7  -2   12.90    4.90
   4  -7   2    6.50    2.40
  -4  -7  -2   25.80    5.20
  -4  -7  -2   12.30    5.80
  -4  -7   2   16.90    5.40
   4   7   2    5.40    5.10
   4   7   2   12.40    4.30
   5   7  -2  246.78   13.60
  -5  -7  -2  258.97   13.70
   5  -7   2  220.48    7.80
   5   7  -2  224.48   12.10
   5   7   2  242.68   11.80
  -5  -7   2  251.27   13.60
   5   7   2  234.68   13.80
   6  -7   2   55.99    4.20
   6   7  -2   72.19    9.00
   6   7  -2   56.39    9.00
  -6  -7  -2   80.09   10.50
  -6  -7   2   55.59    9.50
   6   7   2   62.49    8.40
   6   7   2   56.59    9.30
   7  -7   2   34.30    5.10
   7   7  -2   35.80    9.40
  -7  -7  -2   42.50   10.70
   7   7   2   39.60   13.80
   7   7   2   27.20    8.90
  -7  -7   2   31.90   10.20
   8  -7   2    8.60    6.40
   8   7  -2    9.70   10.90
   8   7  -2   28.40   14.40
   8   7   2   20.70   10.80
   8   7   2   15.60   15.80
  -8  -7   2   -4.20   12.80
  -9  -7  -2   -5.70   17.60
  -9  -7   2   23.10   18.80
   0   8  -2 1878.11   49.10
   0  -8  -2 1967.40   49.50
   0   8   2 1906.51   50.19
   0  -8   2 1881.91   49.80
   0  -8   2 1860.01   50.09
   0  -8  -2 1900.91   50.29
   0   8  -2 1924.31   50.29
   0   8   2 1979.80   48.80
   1  -8   2  733.73   21.60
   1   8  -2  771.92   22.90
  -1   8   2  773.12   19.90
  -1   8   2  752.62   21.60
   1  -8   2  716.23   21.10
  -1  -8  -2  737.33   22.70
  -1  -8  -2  779.02   22.10
   1   8  -2  760.12   21.80
   1  -8  -2  727.43   21.50
   1  -8  -2  747.33   20.80
  -1  -8   2  727.53   22.70
  -1   8  -2  756.92   20.20
  -1  -8   2  744.03   22.30
  -1   8  -2  741.93   21.60
   1   8   2  780.92   22.80
   1   8   2  732.23   22.60
   2  -8   2   60.09    5.00
   2  -8   2   52.29    4.60
  -2  -8  -2   48.60    6.70
   2   8  -2   53.29    5.80
   2   8  -2   57.69    6.70
  -2  -8  -2   41.70    5.90
  -2   8   2   42.90    4.50
   2  -8  -2   47.10    4.10
  -2   8  -2   54.59    4.80
  -2  -8   2   51.79    6.20
   2   8   2   47.00    5.60
  -2  -8   2   53.09    6.50
   2  -8  -2   50.49    4.40
   2   8   2   38.50    6.20
   3  -8   2   91.59    5.20
   3   8  -2   84.19    7.20
  -3   8   2   94.99    4.80
   3   8  -2   91.99    8.30
   3  -8   2   92.09    5.80
  -3  -8  -2   88.09    8.50
   3   8   2   80.69    6.90
   3  -8  -2   96.29    5.10
   3   8   2   87.89    8.30
   3  -8  -2   89.29    4.50
  -3   8  -2   95.19    5.30
  -3  -8   2   94.49    8.40
   4   8  -2   30.20    6.00
   4   8  -2   24.90    5.70
  -4  -8  -2   39.80    6.60
  -4  -8  -2   30.70    6.30
   4  -8   2   29.70    3.30
   4  -8  -2   26.60    3.00
   4   8   2   24.50    6.00
   4   8   2   29.80    5.40
  -4  -8   2   27.40    6.30
  -5  -8  -2   -1.10    6.30
   5   8  -2   10.70    6.90
   5  -8   2    0.70    2.90
   5   8  -2   -0.30    5.40
   5   8   2    8.20    6.50
  -5  -8   2   -1.20    6.50
   5   8   2   -3.90    5.50
   6   8  -2   53.19    9.20
  -6  -8  -2   54.09    9.80
   6  -8   2   51.69    4.60
  -6  -8   2   65.69   10.40
   6   8   2   54.39    9.50
   7   8  -2    1.60    8.80
   7   8  -2   -3.60   11.10
  -7  -8  -2    2.30   14.10
   7  -8   2    5.40    3.90
   7   8   2   14.30   12.10
   7   8   2  -13.80    8.40
   8   8  -2   16.30   11.80
  -8  -8  -2  -14.00   13.30
   8   8   2   -6.00   12.60
  -8  -8   2   -4.30   13.90
  -9  -8  -2  -30.90   19.10
   9   8  -2   -4.90   17.20
   9   8   2    1.20   15.60
  -9  -8   2  -17.50   19.10
   0  -9  -2    0.40    3.10
   0   9   2    3.10    2.60
   0   9  -2   -2.30    2.70
   0   9   2    0.10    3.20
   0  -9   2    2.60    3.20
   0  -9  -2    0.70    3.30
   0  -9   2    4.00    3.30
   0   9  -2    2.00    3.40
  -1   9   2    2.60    3.10
   1  -9   2    3.30    3.10
   1   9  -2    0.70    3.30
   1  -9   2    0.20    3.20
  -1  -9  -2    2.00    3.30
  -1   9   2   -3.30    2.10
   1   9  -2    8.30    3.70
  -1  -9  -2    2.40    3.50
  -1  -9   2    3.30    3.70
   1  -9  -2   -0.70    2.80
  -1   9  -2    7.90    3.50
   1   9   2   -1.40    3.00
   1  -9  -2    0.90    2.90
  -1  -9   2    2.70    3.90
   1   9   2    0.70    3.40
  -1   9  -2    1.50    2.40
   2   9  -2   10.50    4.40
  -2  -9  -2    8.80    4.10
   2  -9   2    6.10    3.30
   2   9  -2    3.00    3.80
   2  -9   2    6.10    3.30
  -2   9   2    4.70    3.10
   2   9   2    2.40    3.70
   2  -9  -2    1.10    2.80
   2  -9  -2    5.50    2.90
  -2   9  -2    6.20    3.20
   2   9   2    5.50    4.60
  -2  -9   2    9.30    4.20
  -2   9  -2    6.90    1.50
  -3  -9  -2    6.90    4.90
   3   9  -2    6.90    4.70
  -3   9   2    2.70    2.60
   3   9  -2    3.70    4.30
   3  -9   2    9.00    3.60
   3  -9   2    5.40    3.10
  -3  -9  -2   10.30    5.10
   3   9   2    8.10    5.30
   3   9   2    1.30    4.20
  -3  -9   2   10.60    4.70
   3  -9  -2    1.30    2.70
   3  -9  -2    4.80    2.80
  -3   9  -2    0.80    2.90
   4   9  -2  191.98   12.30
   4  -9   2  150.68    7.20
   4   9  -2  170.98   10.80
  -4  -9  -2  184.78   12.40
  -4  -9  -2  156.18   10.90
   4   9   2  143.79   11.70
  -4  -9   2  170.98   12.20
   4  -9  -2  159.98    6.40
   4   9   2  166.88   10.20
  -4   9  -2  171.18    6.40
  -5  -9  -2   27.70    8.30
   5   9  -2   20.10    7.60
   5   9  -2   36.50    7.40
   5   9   2    7.80    7.40
   5   9   2   24.80    7.10
   5  -9  -2   22.90    3.00
  -5  -9   2   22.20    7.50
   6   9  -2   15.30    8.00
   6   9  -2   21.40    9.60
  -6  -9  -2   -3.20    9.10
   6  -9   2    7.90    3.70
   6   9   2   21.00   10.00
  -6  -9   2  -13.20    9.00
   6   9   2    8.50    7.70
  -7  -9  -2   -2.00   11.50
   7   9  -2   12.90   10.00
   7   9  -2    6.40   15.30
   7  -9   2   -5.60    4.30
   7   9   2    5.30   14.30
   7   9   2    5.40    9.50
  -7  -9   2  -13.80   11.90
  -8  -9  -2  -26.60   13.90
   8   9  -2   -1.30   13.20
  -8  -9   2   -3.20   15.00
   8   9   2   -3.30   12.80
   0 -10   2  446.76   15.60
   0 -10  -2  446.46   16.00
   0 -10   2  443.56   16.00
   0  10  -2  447.96   16.10
   0  10   2  446.96   14.20
   0  10   2  454.35   16.10
   0  10  -2  463.05   14.70
   0 -10  -2  452.65   15.40
   1 -10   2  144.19    8.30
   1 -10   2  146.19    8.40
   1  10  -2  141.89    9.70
  -1 -10  -2  169.08    9.70
  -1  10   2  171.88    8.70
   1  10  -2  145.99    8.20
  -1  10   2  160.98    6.50
  -1  10  -2  153.38    6.80
   1 -10  -2  163.38    8.10
   1  10   2  163.98    9.60
   1  10   2  161.18    8.00
   1 -10  -2  164.28    8.40
  -1 -10   2  148.29    9.30
  -1  10  -2  147.09    8.70
  -2 -10  -2  139.79    9.30
  -2  10   2  131.09    7.60
   2 -10   2  114.99    9.90
   2  10  -2  141.79    8.70
   2  10  -2  144.59    9.90
  -2 -10  -2  126.99    9.60
   2 -10   2  140.29    7.70
   2  10   2  125.79    8.20
  -2  10  -2  125.29    4.80
   2 -10  -2  116.89    6.90
   2 -10  -2  124.09    7.20
   2  10   2  131.69    9.80
  -2 -10   2  151.18    9.90
  -2  10  -2  149.09    7.90
  -2  10  -2  125.49    5.50
   3 -10   2    8.60    4.30
   3 -10   2    5.50    3.70
   3  10  -2    1.10    5.40
  -3  10   2   13.00    3.40
  -3 -10  -2   17.00    6.10
  -3 -10  -2   24.20    6.30
   3  10  -2    1.30    4.70
  -3 -10   2    8.40    5.30
   3  10   2   17.80    5.00
   3 -10  -2   16.40    3.40
  -3  10  -2    5.60    3.50
   3  10   2   17.20    6.00
   3 -10  -2   12.20    3.70
   4  10  -2    8.40    6.80
  -4 -10  -2    7.90    6.70
   4 -10   2   -4.30    3.50
   4  10  -2   -9.70    5.60
  -4 -10  -2   -3.10    6.80
   4 -10  -2    0.20    3.30
   4  10   2    2.50    6.50
   4  10   2   -4.50    5.20
  -4 -10   2    1.00    6.70
  -4  10  -2    4.50    3.00
  -5 -10  -2   -2.60    7.50
   5  10  -2   -1.60   11.50
   5  10   2  -19.50   10.30
  -5 -10   2   14.50    8.10
   5 -10  -2   -1.10    3.30
   5  10   2    0.70   10.50
  -6 -10  -2    1.40    9.60
   6  10  -2   -0.90    9.90
   6  10  -2    8.30    8.30
   6  10   2   18.50   11.00
  -6 -10   2  -12.60    9.20
   6  10   2   11.30    8.50
   7  10  -2   19.70   10.50
  -7 -10  -2    6.00   12.80
   7  10   2   -1.90    9.90
  -7 -10   2  -11.50   12.30
  -8 -10  -2   -0.60   15.50
   8  10  -2   18.60   15.20
   8  10   2   -4.20   15.00
  -8 -10   2   23.20   16.70
   0  11  -2   -2.20    4.10
   0 -11   2    1.90    4.90
   0 -11   2    1.90    4.00
   0  11   2    0.70    4.20
   0  11  -2   -2.10    3.20
   0  11   2    1.20    3.10
   0 -11  -2   -0.30    3.80
   1  11  -2   32.40    5.00
  -1  11   2   31.90    5.30
  -1 -11  -2   39.20    6.10
   1 -11   2   33.40    5.40
  -1 -11  -2   48.10    6.90
   1 -11   2   32.30    5.40
  -1  11   2   31.40    4.20
   1  11  -2   20.00    5.30
   1  11   2   41.90    5.30
  -1  11  -2   33.00    4.60
   1 -11  -2   40.10    5.30
   1  11   2   31.00    5.50
  -1 -11   2   41.00    6.10
  -1 -11   2   25.40    5.60
  -1  11  -2   38.70    5.70
   1 -11  -2   37.60    5.20
  -2 -11  -2  126.99    9.70
  -2  11   2  112.09    8.10
   2 -11   2  112.79    8.00
   2  11  -2  113.19   10.70
   2 -11   2  113.19    7.80
  -2 -11  -2  116.59   10.00
   2  11  -2  121.79    8.70
   2 -11  -2  125.39    7.50
   2  11   2  137.89    8.60
  -2 -11   2  124.49    9.80
  -2  11  -2  120.29    4.80
   2 -11  -2  114.89    7.50
   2  11   2  122.49   10.30
  -2  11  -2  108.99    8.20
  -2 -11   2  110.99   10.00
  -2  11  -2  115.09    5.00
  -3 -11  -2   52.19    8.30
   3  11  -2   43.80    7.10
   3  11  -2   52.39    8.70
   3 -11   2   54.29    6.10
  -3 -11  -2   44.50    7.80
   3 -11   2   43.20    5.40
  -3  11   2   45.80    6.00
   3 -11  -2   54.69    5.80
  -3  11  -2   40.40    5.20
   3  11   2   36.60    7.00
  -3 -11   2   65.99    9.10
   3  11   2   58.29    7.40
   3 -11  -2   45.70    5.30
   4 -11   2   38.50    5.30
   4  11  -2   27.20    7.80
  -4  11   2   34.10    4.80
   4  11  -2   30.30    8.40
  -4 -11  -2   31.20    8.00
  -4 -11  -2   18.70    8.00
   4  11   2   19.60    7.40
  -4  11  -2   34.20    4.50
   4 -11  -2   31.70    4.80
  -4 -11   2   60.09   10.00
   4  11   2   28.20    8.20
   4 -11  -2   21.80    4.80
   5  11  -2  265.77   17.90
  -5 -11  -2  243.38   22.80
   5  11  -2  248.18   15.20
   5  11   2  243.18   14.90
   5  11   2  275.17   18.10
   5 -11  -2  247.68   10.00
  -6 -11  -2   -3.40   10.70
   6  11  -2   11.40    9.30
   6  11  -2    8.50   17.10
   6 -11  -2   -0.10    4.30
   6  11   2    8.20    8.80
  -6 -11   2   -1.60   10.40
  -7 -11  -2   43.60   15.70
   7  11  -2   43.60   12.70
   7  11   2   34.70   11.90
  -7 -11   2   47.30   14.90
  -8 -11  -2  -10.80   16.80
   8  11  -2    9.10   16.10
  -8 -11   2   21.00   18.50
   8  11   2  -20.40   15.40
   0  12  -2  192.68    9.40
   0 -12  -2  176.18   10.20
   0 -12   2  167.18   10.40
   0 -12  -2  179.98   10.70
   0 -12   2  174.28   10.90
   0  12   2  179.68    8.90
   0  12   2  167.68   11.10
   0  12  -2  183.78   11.50
  -1 -12  -2  907.91   28.70
  -1  12   2  910.61   24.70
   1 -12   2  842.52   27.30
   1 -12   2  879.21   27.40
   1  12  -2  875.21   26.70
  -1 -12  -2  947.11   28.10
   1  12  -2  891.91   28.90
   1  12   2  902.11   26.40
   1  12   2  917.81   29.00
  -1  12  -2  923.61   25.30
  -1 -12   2  888.01   28.70
   1 -12  -2  920.81   27.60
  -1  12  -2  907.41   28.30
  -1 -12   2  873.01   28.10
   2 -12   2  322.07   13.90
  -2 -12  -2  337.07   16.10
   2  12  -2  342.57   14.40
  -2 -12  -2  347.37   15.70
   2  12  -2  352.86   16.40
  -2  12   2  321.07    9.60
  -2  12   2  335.87   13.70
   2 -12   2  328.37   13.60
   2 -12  -2  333.17   13.30
  -2  12  -2  341.97   10.20
  -2  12  -2  346.97   13.90
  -2  12  -2  348.77   10.50
   2  12   2  352.06   14.40
  -2 -12   2  355.46   16.30
  -2 -12   2  323.17   15.90
   2  12   2  338.57   16.90
   2 -12  -2  355.76   13.40
   3 -12   2   -5.40    4.60
   3 -12   2   -9.40    4.40
  -3 -12  -2    4.20    6.50
   3  12  -2   -4.40    6.70
   3  12  -2   -5.30    5.70
  -3 -12  -2  -12.80    6.70
  -3  12   2   -0.90    4.20
   3  12   2   -6.70    5.70
   3 -12  -2    1.40    4.00
  -3  12  -2   -2.40    4.50
   3  12   2    2.60    7.20
  -3 -12   2   -9.20    6.50
   4  12  -2   -2.10    8.50
  -4 -12  -2   -2.50    9.10
  -4  12   2   -1.00    3.70
   4  12  -2   -3.20    6.60
  -4 -12  -2   -5.50    8.20
   4 -12   2    4.40    4.90
   4  12   2   12.30   12.90
  -4  12  -2   -3.00    4.00
   4  12   2  -11.40    6.20
  -4 -12   2   -2.50    8.10
   4 -12  -2   -3.60    4.50
   4 -12  -2    4.40    4.10
  -5 -12  -2   -6.40    9.80
   5  12  -2   -4.50   10.20
   5  12  -2  -17.30    7.90
   5 -12  -2   -8.30    4.80
   5  12   2   -9.80    7.80
  -5 -12   2   -7.20    9.40
   5  12   2   -1.20   10.50
   6  12  -2    1.50    9.70
  -6 -12  -2  -16.90   10.60
   6  12   2  -23.00    9.30
   6 -12  -2    2.10    5.30
  -6 -12   2    0.60   11.60
  -7 -12  -2  -21.00   14.20
   7  12  -2  -12.70   15.20
   7  12   2  -12.90   16.30
  -7 -12   2   21.90   15.40
  -8 -12  -2    2.40   18.30
   8  12  -2   19.60   17.20
   8  12   2   -7.10   18.70
  -8 -12   2  -20.60   21.30
   0  13   2    4.20    6.70
   0  13  -2    2.80    4.50
   0 -13   2   -3.70    5.60
   0 -13  -2    0.40    4.90
   0 -13  -2   11.80    5.60
   0 -13   2    4.10    5.20
   0  13   2    2.10    4.20
   0  13  -2   16.10    8.70
  -1  13   2   47.00    7.20
   1  13  -2   48.70    7.50
  -1 -13  -2   36.40    7.50
   1  13  -2   42.10    6.30
   1 -13   2   62.69    8.70
  -1 -13  -2   47.80    8.40
  -1  13   2   39.70    6.40
   1 -13   2   39.80    6.60
   1  13   2   32.30    7.30
  -1  13  -2   29.60    6.80
  -1 -13   2   62.19    9.90
  -1 -13   2   61.39    8.60
   1 -13  -2   43.20    6.90
  -1  13  -2   41.80    6.20
   1 -13  -2   44.30    6.70
   1  13   2   34.00    5.90
  -2 -13  -2   69.29   10.60
   2  13  -2   47.20    8.40
   2 -13   2   35.30    6.60
   2  13  -2   33.40    7.00
  -2  13   2   40.00    4.10
  -2 -13  -2   37.00    7.90
   2 -13   2   44.80    6.70
  -2  13  -2   43.10    4.10
   2 -13  -2   36.40    6.00
  -2  13  -2   43.60    7.80
   2  13   2   51.29    7.20
  -2  13  -2   34.10    3.90
   2 -13  -2   42.70    6.90
   2  13   2   31.80    7.20
  -2 -13   2   43.70    8.40
  -2 -13   2   43.50    7.60
  -3 -13  -2   15.30    7.80
  -3 -13  -2   11.60    8.20
  -3  13   2    7.30    5.10
   3  13  -2   23.50    8.20
  -3 -13   2   13.30    8.30
   3  13   2   15.20    7.80
  -3  13  -2   10.20    5.30
   3 -13  -2    5.40    5.40
   3 -13  -2   16.20    4.90
   4 -13   2   37.30    6.60
   4 -13   2   34.60    6.80
  -4  13   2   42.30    6.80
   4  13  -2   25.60    7.70
  -4 -13  -2   33.30   10.10
   4  13  -2   36.40   10.60
  -4 -13  -2   37.30    9.80
   4 -13  -2   23.60    6.10
   4  13   2   31.80    8.60
   4  13   2   29.40    9.70
  -4  13  -2   41.50    5.80
   4 -13  -2   37.10    5.40
  -4 -13   2   26.60   10.20
   5  13  -2  -19.30    8.80
  -5 -13  -2    4.70    9.80
   5  13   2  -16.40    8.30
  -5 -13   2   -3.70   10.30
   5 -13  -2   -3.80    5.70
  -6 -13  -2   12.80   13.30
   6  13  -2    1.40   10.70
   6  13   2  -14.30   10.40
   6 -13  -2   -0.70    6.60
   7  13  -2    3.10   13.80
  -7 -13  -2   -1.30   16.90
  -7 -13   2   -4.10   15.50
   7  13   2  -11.80   12.60
   0  14   2   19.10    7.50
   0 -14  -2   22.90    6.30
   0  14   2   17.30    5.00
   0 -14  -2   25.90    7.30
   0  14  -2   20.50    7.70
   0  14  -2   18.90    5.40
   0 -14   2   20.50    7.60
   0 -14   2   37.90    7.40
  -1  14   2  458.35   14.90
   1 -14   2  427.86   17.70
  -1 -14  -2  436.16   19.20
   1  14  -2  449.26   17.40
   1 -14   2  448.16   18.20
  -1  14   2  445.96   18.50
   1  14  -2  436.66   20.00
  -1 -14  -2  446.66   19.30
  -1  14  -2  447.56   15.30
   1 -14  -2  466.55   18.00
  -1  14  -2  451.15   18.70
   1 -14  -2  442.76   18.00
   1  14   2  425.86   19.60
  -1 -14   2  464.85   19.60
  -1 -14   2  408.76   18.80
   1  14   2  441.26   16.40
  -2  14   2    9.90    3.00
  -2  14   2   18.40    6.50
   2 -14   2   11.70    6.00
  -2  14   2    7.20    2.80
   2  14  -2    9.50    8.40
   2  14  -2    2.20    6.40
  -2 -14  -2   15.80    6.90
  -2 -14  -2    4.00    7.70
   2 -14   2   18.10    6.50
   2 -14  -2   15.10    5.70
   2  14   2   20.50    8.00
  -2 -14   2    8.10    8.10
  -2  14  -2   16.00    3.10
  -2 -14   2    9.20    6.90
  -2  14  -2   18.70    6.30
  -2  14  -2   12.10    3.60
   2 -14  -2    7.40    6.10
   2  14   2   15.20    6.10
  -3 -14  -2   67.79   10.90
   3 -14   2   61.59    8.10
   3  14  -2   86.19   12.60
  -3  14   2   55.29    9.00
   3 -14   2   60.29    9.60
   3  14  -2   62.19    9.20
  -3 -14  -2   47.80   10.60
   3  14   2   65.39    9.00
   3  14   2   68.09   10.70
   3 -14  -2   68.59    9.40
  -3 -14   2   68.59   11.00
   3 -14  -2   53.49    8.00
  -4 -14  -2   16.30   11.20
  -4 -14  -2    0.30    9.80
   4  14  -2   -7.10    8.10
   4 -14   2    0.70    6.70
  -4  14   2   -1.00    5.40
  -4  14  -2    8.70    5.90
  -4 -14   2    1.80    9.00
   4 -14  -2    6.20    5.60
   4  14   2   13.40    8.40
   5  14  -2   46.40   11.00
  -5 -14  -2   22.40   11.80
  -5 -14   2   48.40   13.20
   5  14   2   25.10   10.40
   5 -14  -2   24.90    7.40
   6  14  -2   22.30   14.30
  -6 -14  -2   -1.70   14.10
   6  14   2   11.50   12.90
  -6 -14   2  -12.40   13.50
  -7 -14  -2   20.30   18.10
   7  14  -2   23.60   15.80
   7  14   2  -31.80   17.60
  -7 -14   2   33.80   19.60
   0  15   2   -1.60    7.30
   0 -15   2  -12.80    6.20
   0 -15  -2   -9.80    7.10
   0  15  -2  -11.20    7.60
   0 -15   2   -4.20    7.60
  -1 -15  -2   14.90    8.60
   1 -15   2   13.60    6.50
   1  15  -2    6.20    6.00
  -1 -15  -2   16.90    8.40
  -1  15   2    8.20    7.20
  -1  15   2   14.70    4.30
   1 -15   2   14.90    7.90
   1  15  -2   30.10   10.40
   1  15   2   23.10    9.50
  -1  15  -2   13.70    4.90
   1  15   2    9.90    6.10
   1 -15  -2   16.60    7.60
  -1 -15   2   18.60    8.30
   1 -15  -2   21.70    6.80
  -1  15  -2   16.70    7.50
  -1 -15   2   11.60    8.70
   2 -15   2   64.69    9.40
  -2 -15  -2   71.19   10.80
  -2  15   2   57.49    4.70
  -2  15   2   61.29    8.80
  -2  15   2   60.89    4.60
   2 -15   2   80.59   10.80
  -2 -15  -2   45.80   10.10
   2  15  -2   94.49   14.90
   2  15  -2   55.29    9.20
  -2  15  -2   70.19   11.00
   2 -15  -2   61.29    9.60
  -2  15  -2   70.59    5.00
  -2 -15   2   78.39   12.40
   2  15   2   58.59   10.10
   2 -15  -2   54.59    8.60
   2  15   2   46.50   10.00
  -2  15  -2   62.79    5.70
  -3  15   2   22.40    9.70
   3 -15   2   16.00    7.20
   3  15  -2    6.50    7.60
   3 -15   2   22.00    8.00
  -3 -15  -2   14.00   11.30
  -3 -15  -2   21.40    9.30
   3  15  -2  -10.80   15.70
  -3 -15   2   15.30    9.40
   3 -15  -2   23.60    7.30
   3  15   2   19.70   13.80
  -3  15  -2   10.80    6.90
   3 -15  -2   15.50    6.20
   3  15   2   33.40    8.20
   4 -15   2    7.70    7.80
  -4  15   2    8.00    6.40
  -4 -15  -2   15.50   10.60
   4  15  -2   17.30    9.20
   4 -15  -2   -6.50    6.50
   4  15   2   10.00    9.10
   4 -15  -2   10.10    7.80
  -4  15  -2    5.90    6.90
  -4 -15   2    8.60   10.70
  -5 -15  -2  127.29   17.40
   5  15  -2  149.19   16.10
   5  15   2  112.79   16.90
  -5  15  -2   96.79    9.10
   5 -15  -2   87.19   10.80
  -5 -15   2  108.99   16.20
   6  15  -2   16.80   15.90
  -6 -15  -2    7.80   16.10
   6  15   2   17.70   13.90
  -6 -15   2  -15.10   15.10
   0  16   2   14.50   10.40
   0  16  -2   -1.50    5.80
   0 -16  -2    1.60    8.80
   0 -16   2    8.30    7.90
   0 -16  -2    0.70    6.70
   0 -16   2   -2.60    8.50
   0  16   2    1.80    5.70
   0  16  -2  -17.90    8.60
   1 -16   2   86.89   12.10
  -1 -16  -2   86.19   13.20
   1  16  -2   75.19   10.50
  -1 -16  -2   78.89   11.50
   1 -16   2   66.79   10.70
  -1  16   2   90.29    7.60
   1  16  -2   64.09   11.50
  -1  16   2   94.89   13.70
   1 -16  -2   82.69   12.50
   1  16   2   65.89   11.50
   1  16   2   86.59    9.90
   1 -16  -2   93.19   10.70
  -1 -16   2   96.19   12.10
  -1  16  -2   76.99   11.00
  -1 -16   2   80.29   11.60
  -1  16  -2   82.89    8.30
  -2 -16  -2   16.10   10.50
   2  16  -2   22.00    8.30
  -2 -16  -2   45.80   10.80
  -2  16   2   27.70    4.70
   2 -16   2   20.50    8.70
   2 -16   2   33.40    8.50
   2  16  -2   16.30   13.00
  -2  16   2   24.20    3.70
  -2  16   2   40.40    8.60
  -2  16  -2   20.60    4.50
   2  16   2   41.40   12.90
   2 -16  -2   34.70    7.80
  -2  16  -2   20.60    4.10
   2  16   2   35.30    8.40
  -2 -16   2   39.80   10.30
  -2  16  -2   29.60    8.80
   2 -16  -2   30.90    8.80
  -3  16   2   16.00    7.90
   3 -16   2   35.10    9.40
  -3 -16  -2   17.90   10.20
   3  16  -2   14.80    9.40
   3 -16   2   14.90    8.20
  -3 -16   2   19.40   10.50
   3 -16  -2    0.20    8.40
   3  16   2   17.60    9.30
   3 -16  -2   14.80    7.00
  -3  16  -2   19.40    8.20
   4 -16   2   20.90    9.50
  -4  16   2    6.80    7.70
   4  16  -2   53.29   11.60
  -4 -16  -2   36.20   13.50
  -4 -16   2   27.90   12.70
   4 -16  -2   31.10    9.50
   4 -16  -2   14.50    7.50
   4  16   2   54.89   11.40
   5  16  -2   23.30   13.20
  -5 -16  -2   28.10   14.30
   5 -16  -2    3.20   11.20
  -5 -16   2   17.40   14.60
   5  16   2   19.10   11.80
  -6 -16  -2   -9.90   16.30
  -6 -16   2   17.00   16.10
   6  16   2   25.70   15.80
   0 -17  -2    5.70   10.10
   0  17   2   -5.30    6.00
   0  17   2  -13.80    9.80
   0 -17   2   -1.80    8.60
   0 -17   2    5.80   10.30
   0 -17  -2   -6.10    9.10
   0  17  -2    5.50    6.80
   0  17  -2    4.30   10.20
  -1  17   2    6.40   12.60
   1 -17   2   14.80    9.70
   1  17  -2   14.20    7.80
  -1  17   2   -5.50    4.90
  -1 -17  -2    3.20   12.50
   1  17  -2   15.90   14.20
   1 -17   2   -6.20    8.40
  -1 -17  -2    3.40    8.10
  -1 -17   2   13.80    8.90
   1 -17  -2   -3.80    7.40
   1  17   2    6.60    8.00
   1 -17  -2   13.00    9.70
  -1  17  -2   -0.50   10.00
  -1  17  -2   -1.10    5.40
   1  17   2    0.20   12.20
   2  17  -2   40.20    9.90
  -2 -17  -2   53.19   11.70
   2 -17   2   54.29   11.00
   2 -17   2   44.10    9.80
  -2  17   2   15.80    9.60
  -2 -17   2   45.20   11.80
   2 -17  -2   31.70    8.50
   2 -17  -2   31.20   10.30
  -2  17  -2   30.40   10.20
  -2  17  -2   33.50    4.70
  -2  17  -2   24.70    4.70
   2  17   2   41.80    8.90
  -3 -17  -2   57.59   13.00
   3  17  -2   16.10   10.20
   3 -17   2   38.70   11.50
  -3  17   2   13.30    9.50
   3  17   2   32.10   10.20
   3 -17  -2   27.20   10.90
  -3  17  -2   28.20    9.60
   3 -17  -2   34.20    8.40
  -3 -17   2   42.50   13.00
   4 -17   2    0.00    9.80
  -4 -17  -2   -7.00   12.20
  -4  17  -2   -1.60    9.50
   4 -17  -2    7.80   11.30
   4 -17  -2   11.30    8.90
  -4 -17   2   -3.50   13.40
  -5 -17  -2   15.00   17.70
   5  17  -2   32.50   15.60
   5  17   2   -6.60   14.30
  -5 -17   2   20.90   17.30
   0  18  -2   -3.40    6.80
   0  18   2    5.60    6.80
   0 -18   2    7.50    9.80
   0  18   2   -4.90   16.70
   0 -18  -2   13.70    9.70
   0  18  -2    8.80   20.60
  -1  18   2  138.59   19.20
  -1  18   2  140.49   10.10
   1  18  -2  134.99   13.60
  -1 -18  -2  117.39   17.10
   1 -18   2  147.19   16.70
  -1  18  -2  128.89   18.60
  -1  18  -2  136.39   10.40
   1  18   2  129.39   12.50
  -1  18  -2  124.19   11.80
   1 -18  -2  160.58   19.00
   1 -18  -2  129.89   16.90
  -1 -18   2  120.59   17.30
  -2 -18  -2    7.80   10.60
   2 -18   2    2.00   10.10
   2  18  -2   -5.60   10.00
  -2  18  -2    0.90    4.50
   2 -18  -2    0.20   11.70
  -2 -18   2   26.20   11.80
  -2  18  -2  -16.70   11.00
  -2  18  -2    2.80    4.60
   2  18   2    0.40    9.00
   2 -18  -2    5.10    9.50
  -3  18   2   27.80   10.20
   3 -18   2   28.00   11.60
   3  18  -2    8.30   12.70
  -3 -18  -2   20.70   12.00
  -3  18  -2   20.20   11.20
   3  18   2   38.00   12.20
   3 -18  -2   21.00   12.30
  -3 -18   2   40.60   13.60
   3 -18  -2   27.50   10.30
   4 -18   2   16.20   12.20
   4  18  -2  -22.00   14.50
  -4 -18  -2   14.80   15.60
   4 -18  -2   -5.30   10.50
  -4 -18   2   16.00   15.60
   4 -18  -2    8.10   13.30
   4  18   2   17.40   15.20
  -5 -18  -2  -15.30   17.10
  -5 -18   2   14.90   20.80
   0 -19   2  -15.20   10.90
   0 -19  -2   -0.60   10.60
   1  19  -2   29.40   10.20
  -1  19   2   37.70    7.50
   1 -19   2   31.20   11.70
  -1 -19  -2   36.50   12.70
  -1  19  -2   42.40   10.20
  -1  19  -2   28.00    7.40
   1  19   2   40.10    9.50
  -1 -19   2   55.19   13.10
   1 -19  -2   20.60   11.40
   2  19  -2   12.20   11.20
  -2 -19  -2    3.40   12.30
   2 -19   2   15.30   11.90
  -2  19   2   38.90   13.70
  -2 -19   2    8.60   13.60
   2  19   2   10.90   10.40
  -2  19  -2   -5.80   13.70
   2 -19  -2    3.60   12.30
   3 -19   2   61.09   13.30
  -3 -19  -2   39.70   15.70
   3  19  -2   56.49   16.80
   3  19   2   70.59   18.10
   3 -19  -2   58.39   12.10
  -3 -19   2   53.89   16.10
  -4 -19  -2  -19.00   16.50
   4  19  -2    6.70   18.30
   4  19   2   21.70   21.50
  -4 -19   2   -8.60   15.50
   0  20  -2   -1.00    9.70
   0 -20  -2    2.50   12.50
   0 -20   2   15.10   14.00
   0  20   2   -3.00    9.70
  -1  20   2    5.90    8.20
   1 -20   2   25.80   13.00
   1  20  -2    6.80   10.70
  -1 -20  -2   31.50   14.20
  -1  20  -2   -4.50    7.80
   1 -20  -2    0.90   12.50
  -1 -20   2   37.90   14.60
   1  20   2    9.20    9.80
   2 -20   2   37.40   13.60
   2  20  -2   29.40   14.50
  -2 -20  -2   18.20   15.40
   2  20   2   36.00   12.40
  -2 -20   2   38.00   15.40
   2 -20  -2   27.40   13.20
  -3 -20  -2    9.60   17.80
   3  20  -2    5.10   15.40
   3 -20   2   17.00   16.20
   3  20   2   28.60   14.00
  -3 -20   2    5.50   15.80
   0  21   2   -6.00    9.80
   0 -21  -2    7.70   15.00
   0  21  -2   18.60   10.50
   0 -21   2   10.40   15.40
   1 -21   2   -5.80   15.60
   1  21  -2   34.60   13.30
  -1 -21  -2   16.30   16.50
   1  21   2   22.80   11.60
  -1 -21   2   14.00   16.60
   1 -21  -2   19.30   15.00
   1   0  -3   -2.30    1.10
   1   0   3   -3.30    1.50
  -1   0  -3   -1.10    1.40
  -1   0   3   -1.80    1.40
  -1   0  -3   -0.90    0.90
  -2   0   3   48.70    4.60
   3   0   3    0.80    2.50
   3   0  -3    0.70    1.70
   3   0   3    0.10    1.70
  -3   0  -3   -2.10    2.00
  -3   0   3    2.80    2.20
   4   0   3   -2.70    2.40
  -4   0   3    8.60    3.00
  -4   0  -3    0.60    2.90
   4   0  -3    6.40    2.40
   4   0   3   -2.90    3.50
   5   0   3   -1.60    2.90
   5   0  -3    0.90    3.00
  -5   0  -3   -1.40    3.60
  -5   0   3    0.00    3.50
   5   0   3   -5.50    3.90
  -6   0   3    1.80    4.60
   6   0  -3   -3.00    3.80
   6   0  -3   -3.50    3.60
  -6   0  -3   -7.90    4.30
   6   0   3    2.70    5.40
   6   0   3    3.10    4.20
   7   0   3    2.40    5.40
  -7   0   3   12.00    6.00
   7   0  -3   -5.30    5.20
   7   0   3    1.00    6.90
  -7   0  -3   -2.00    5.50
   7   0  -3    6.90    5.40
  -8   0   3    2.90    7.90
   8   0   3    5.10    7.10
  -8   0  -3   -5.20    7.50
   8   0  -3   10.70    7.20
   8   0  -3    1.50    7.20
   8   0   3   10.60    9.00
  -9   0  -3    0.10   10.80
   9   0  -3  -22.40    9.70
   9   0   3   -3.90   10.20
   0  -1  -3   -2.40    1.20
   0   1  -3    0.30    1.90
   1   1  -3  263.37    7.90
  -1  -1  -3  263.07    7.50
   1   1   3  265.17    7.50
  -1   1  -3  268.27    7.10
  -1   1  -3  269.47    8.10
  -1  -1   3  231.78    8.60
   1   1   3  269.27    8.20
  -2  -1  -3 5295.37  133.09
   2   1  -3 5389.56  133.69
  -2   1   3 5363.46  133.09
   2  -1   3 5758.42  133.19
  -2  -1  -3 5398.86  133.99
   2  -1   3 5705.13  133.79
  -2  -1   3 5352.56  133.59
   2  -1  -3 5398.46  132.89
   2   1   3 5599.94  134.09
  -2   1  -3 5217.28  135.79
  -2   1  -3 5474.65  132.39
   2   1   3 5556.74  133.29
   3   1  -3  201.68    7.30
  -3  -1  -3  208.78    6.80
  -3  -1  -3  181.18    7.60
   3  -1   3  194.88    7.40
   3  -1   3  201.88    6.40
  -3   1   3  180.78    7.40
   3   1   3  202.98    7.10
   3   1   3  199.58    7.90
  -3   1  -3  197.38    7.10
   3  -1  -3  196.58    6.80
  -3  -1   3  193.98    7.50
  -4  -1  -3  731.93   21.30
   4   1  -3  738.53   20.80
   4  -1   3  749.42   20.90
   4  -1   3  737.03   19.80
  -4   1   3  702.13   20.00
  -4   1  -3  704.83   20.30
   4  -1  -3  749.73   19.80
   4   1   3  761.42   21.70
  -4  -1   3  723.33   20.80
   4   1   3  741.43   20.50
  -5  -1  -3   -6.70    3.70
   5   1  -3    4.50    3.20
   5  -1   3   -1.90    2.80
   5   1  -3    0.30    3.30
  -5   1   3   -2.10    3.50
   5  -1   3    9.30    4.00
   5   1   3   -8.10    3.90
   5  -1  -3    5.50    2.70
  -5   1  -3   -3.70    3.30
   5   1   3   -3.30    3.10
  -5  -1   3   -2.10    3.60
   6   1  -3   41.10    5.50
   6   1  -3   48.00    5.90
   6  -1   3   45.00    6.00
  -6   1   3   47.20    5.50
  -6  -1  -3   36.30    6.00
   6  -1   3   37.30    5.00
   6   1   3   39.40    5.50
  -6  -1   3   51.09    7.30
  -6   1  -3   47.10    6.30
   6   1   3   38.90    6.70
   6  -1  -3   40.20    5.60
   6  -1  -3   37.20    5.00
  -7  -1  -3    1.10    6.30
   7   1  -3   11.30    5.90
   7   1  -3    8.30    5.80
  -7   1   3   14.80    5.80
   7  -1   3    4.90    5.30
   7  -1   3   14.70    6.70
   7  -1  -3   21.30    5.20
   7   1   3   16.90    7.70
   7   1   3   16.80    5.80
   7  -1  -3   14.00    5.40
  -7  -1   3   13.80    6.50
  -7   1  -3    5.50    5.50
   8   1  -3  -10.20    7.40
   8  -1   3   -0.80    7.80
   8   1  -3    2.30    7.80
   8  -1   3   -0.40    6.60
  -8  -1  -3  -13.40    7.70
   8  -1  -3    3.90    6.00
   8   1   3    9.00   13.60
  -8   1  -3    3.40    6.80
   8   1   3   10.60    7.50
   8  -1  -3    5.60    6.80
  -8  -1   3    4.10    8.50
   9  -1   3   -0.90    9.50
  -9  -1  -3   -2.10   11.00
   9   1  -3   -5.90   12.20
   9  -1  -3    0.70    9.70
  -9  -1   3   10.20   12.60
   0  -2  -3 1680.63   47.50
   0   2   3 1953.40   46.70
   0   2   3 1950.90   46.90
   0  -2  -3 1899.71   46.20
   0   2  -3 1882.41   46.80
  -1   2   3  122.29    4.40
  -1  -2  -3  119.29    4.40
   1   2  -3  120.49    4.80
  -1  -2  -3  114.89    5.00
   1  -2  -3  120.49    3.70
   1  -2  -3  124.29    4.40
  -1   2  -3  124.29    3.70
   1   2   3  114.39    4.90
  -1  -2   3  115.29    4.90
   1   2   3  127.49    4.40
  -1   2  -3  119.19    4.60
   2   2  -3   27.20    3.30
  -2  -2  -3   23.90    3.60
  -2  -2  -3   32.60    3.00
   2   2   3   31.00    3.20
   2  -2  -3   31.90    2.50
   2  -2  -3   23.60    2.20
  -2  -2   3   29.20    3.60
   3   2  -3   79.39    5.00
   3  -2   3   77.69    5.20
  -3  -2  -3   84.19    4.60
   3  -2   3   75.09    3.50
  -3  -2  -3   77.99    5.40
  -3  -2   3   82.49    5.30
   3   2   3   78.99    4.70
   3   2   3   75.89    5.50
   3  -2  -3   78.59    3.20
   4   2  -3 1507.85   39.30
  -4  -2  -3 1492.25   39.90
   4  -2   3 1465.35   38.50
   4  -2   3 1495.15   37.50
   4   2  -3 1487.45   39.50
  -4   2  -3 1466.05   38.00
  -4  -2   3 1426.16   39.30
   4   2   3 1497.15   38.90
   4  -2  -3 1506.35   37.30
   4   2   3 1522.95   40.10
   5  -2   3  157.98    7.60
   5  -2   3  147.09    6.40
   5   2  -3  148.69    7.90
  -5  -2  -3  134.69    8.80
   5   2  -3  156.98    8.30
   5   2   3  144.29    8.00
  -5   2  -3  129.29    6.70
   5  -2  -3  151.78    5.90
   5   2   3  149.69    9.10
  -5  -2   3  151.98    8.70
  -6  -2  -3   15.70    5.90
   6   2  -3   26.90    5.70
   6   2  -3   33.40    5.40
   6  -2   3   15.40    4.30
   6  -2   3   22.20    5.10
  -6  -2   3   32.80    6.10
   6  -2  -3   21.20    3.50
   6   2   3   24.10    5.20
   6   2   3   29.60    9.50
  -6   2  -3   21.60    4.30
   7  -2   3   62.49    6.50
   7   2  -3   60.99    8.40
  -7  -2  -3   50.09    8.40
  -7   2  -3   46.90    6.90
   7   2   3   64.79    7.60
   7  -2  -3   56.59    7.50
  -7  -2   3   61.19    9.90
   7   2   3   80.89   11.70
   8  -2   3    8.40    6.80
  -8  -2  -3   10.20    9.00
   8   2  -3   19.40    9.00
   8   2  -3  -14.80    7.60
  -8  -2   3    8.80    9.40
   8   2   3   -5.80    8.30
  -8   2  -3    5.00    5.70
   8   2   3   -1.40   11.80
   8  -2  -3    6.80    7.00
   9  -2   3   -1.90    9.20
  -9  -2  -3    3.60   13.00
   9   2  -3  -13.70   11.10
   9   2   3  -12.70   10.60
  -9  -2   3   -0.50   13.00
   9  -2  -3   -7.50   11.10
   0  -3   3    0.80    1.70
   0  -3  -3   -0.90    1.30
   0  -3  -3   -1.30    1.10
   0   3  -3   -1.60    1.50
   0   3   3   -0.60    1.20
  -1   3   3  233.98    6.00
   1   3  -3  214.78    7.50
   1  -3   3  193.18    8.60
  -1  -3  -3  212.98    7.70
  -1  -3  -3  228.18    7.10
   1  -3   3  224.58    6.50
  -1   3   3  220.18    6.80
  -1   3  -3  213.18    6.20
   1   3   3  213.68    7.70
   1   3   3  220.28    7.00
   1  -3  -3  224.28    6.80
   1  -3  -3  220.28    6.10
  -1  -3   3  213.18    7.60
  -1   3  -3  217.48    7.20
  -2  -3  -3 1061.69   27.10
   2   3  -3 1039.00   27.60
  -2  -3  -3 1012.70   27.80
  -2  -3   3 1002.20   27.60
  -2   3  -3 1010.60   26.50
   2  -3  -3 1051.59   25.80
   2   3   3 1031.40   27.90
  -2   3  -3  999.10   26.80
   2   3   3 1036.10   27.00
  -3  -3  -3  977.60   27.60
   3   3  -3  997.00   27.40
   3   3  -3 1001.10   27.10
  -3  -3  -3 1022.40   26.70
  -3   3  -3  976.20   26.40
   3   3   3  991.20   26.70
  -3  -3   3  960.10   27.20
   3   3   3  987.30   27.70
   4   3  -3  901.01   25.50
   4  -3   3  875.71   22.60
  -4  -3  -3  879.61   25.80
  -4  -3  -3  886.21   24.40
   4   3  -3  864.71   25.10
   4   3   3  878.31   26.00
  -4  -3   3  872.31   25.30
   4   3   3  881.21   24.80
   5   3  -3   31.90    7.10
   5   3  -3   35.60    7.50
  -5  -3  -3   34.10    5.60
   5  -3   3   27.70    3.20
  -5  -3   3   30.30    5.30
   5   3   3   28.80    5.50
  -5   3  -3   28.80    3.70
   5   3   3   36.10    5.20
   6   3  -3   69.69    8.20
   6   3  -3   89.29   11.60
  -6  -3  -3   90.69    9.70
   6  -3   3   62.99    5.70
  -6   3  -3   68.99    6.30
  -6  -3   3   85.39    9.20
   6   3   3   78.19    9.80
   6   3   3   73.99    8.20
   7   3  -3    1.10    6.80
   7   3  -3    4.30    6.00
   7  -3   3    6.10    4.80
  -7  -3  -3   -5.40    7.40
  -7  -3   3    3.70    7.30
   7   3   3    4.40    6.30
   7   3   3    6.80    8.00
   7  -3  -3    5.10    4.50
   8   3  -3   54.39   10.30
   8  -3   3   55.49    7.70
   8   3  -3   60.89   10.40
  -8  -3  -3   47.70   10.70
   8   3   3   65.59   10.90
   8   3   3   76.19   12.10
   8  -3  -3   62.49   10.00
  -8  -3   3   53.09   11.10
  -9  -3  -3   29.80   14.40
   9   3  -3   17.00   13.40
   9   3   3   15.50   11.00
  -9  -3   3   -0.10   13.40
   0  -4  -3  659.63   16.80
   0   4   3  658.13   17.60
   0   4  -3  606.64   17.10
   0  -4   3  606.14   17.50
   0   4   3  641.24   16.70
   0  -4  -3  629.74   17.60
   0   4  -3  618.24   17.50
  -1   4   3  379.36   11.00
   1   4  -3  368.96   11.60
  -1   4   3  373.46   10.00
  -1  -4  -3  384.86   11.30
  -1  -4  -3  368.06   11.90
   1  -4   3  377.26   11.40
   1   4  -3  383.16   11.90
   1   4   3  396.96   11.20
   1   4   3  369.86   12.00
   1  -4  -3  373.56   10.20
  -1   4  -3  390.06   11.20
  -1   4  -3  375.36   10.50
  -1   4  -3  382.86   10.30
  -2  -4  -3  301.17   10.80
  -2   4   3  310.77    8.70
   2   4  -3  296.07   10.30
  -2  -4  -3  311.57   10.10
   2  -4   3  288.47    8.60
   2   4  -3  305.67   10.60
   2  -4  -3  302.67    8.50
   2   4   3  299.37    9.90
   2   4   3  310.37   10.90
  -2  -4   3  302.07   10.70
  -2   4  -3  301.97    9.10
   2  -4  -3  293.37    8.00
   3   4  -3  150.38    7.30
  -3  -4  -3  149.39    7.90
   3   4  -3  156.08    7.60
  -3  -4  -3  150.78    7.20
   3   4   3  144.19    6.90
  -3   4  -3  146.39    5.70
  -3  -4   3  152.28    7.80
  -3   4  -3  144.39    6.10
   3   4   3  165.98    8.00
   4  -4   3   57.89    3.30
   4   4  -3   42.20    6.40
  -4  -4  -3   68.59    5.90
  -4  -4  -3   65.29    7.10
   4   4   3   49.70    6.90
  -4   4  -3   40.80    3.80
   4   4   3   62.79    5.70
  -4   4  -3   41.90    3.70
   5   4  -3   -0.50    4.30
  -5  -4  -3    3.60    4.80
   5   4  -3   -2.40    4.30
   5  -4   3   -2.60    2.20
  -5  -4   3   -0.80    4.70
   5   4   3   -1.90    4.10
   6  -4   3   97.59    5.90
   6   4  -3   98.39    9.30
   6   4  -3  112.39   10.30
  -6  -4  -3  103.59   10.60
  -6  -4   3  124.39   10.80
   6   4   3   94.19   10.80
   6   4   3   93.39    9.00
   7   4  -3    2.00    6.50
   7   4  -3    2.10    7.20
  -7  -4  -3    1.50    7.90
   7  -4   3    6.40    4.60
   7   4   3   17.40    8.80
   7  -4  -3    7.70    4.00
   7   4   3    2.10    6.50
  -7  -4   3   10.90    7.60
   8  -4   3   17.20    6.60
   8   4  -3    8.30   10.40
  -8  -4  -3  -12.90    9.80
   8  -4  -3   14.20    6.20
  -8  -4   3   14.20   10.90
   8   4   3   15.80   12.80
   8   4   3    1.60    9.20
   9   4  -3   -7.60   13.70
  -9  -4  -3    9.40   14.90
   9   4   3    0.10   12.20
  -9  -4   3   29.60   15.40
   0  -5  -3   -0.70    1.90
   0   5  -3    1.20    1.80
   0   5  -3   -1.70    1.90
   0   5   3    0.00    1.70
   0  -5   3    1.70    2.20
   0  -5  -3   -1.00    1.60
   0   5   3   -3.00    1.50
  -1  -5  -3  820.82   22.10
   1  -5   3  779.22   21.90
  -1   5   3  884.11   21.00
   1   5  -3  809.72   22.80
  -1  -5  -3  795.32   22.80
  -1   5   3  809.82   21.70
   1   5  -3  838.12   22.50
   1  -5  -3  796.42   20.90
   1   5   3  805.92   21.90
  -1  -5   3  765.22   22.70
  -1   5  -3  813.02   20.90
  -1   5  -3  803.62   21.10
   1  -5  -3  787.92   21.60
  -1   5  -3  805.22   21.80
   1   5   3  831.22   23.00
   2   5  -3   29.70    3.80
  -2  -5  -3   35.40    4.20
   2  -5   3   35.00    2.80
   2   5  -3   36.50    4.50
  -2  -5  -3   34.60    4.80
   2  -5   3   35.50    3.80
  -2   5   3   32.90    3.00
   2  -5  -3   29.90    2.80
   2   5   3   31.40    4.00
  -2  -5   3   41.20    4.90
   2  -5  -3   31.70    2.20
   2   5   3   28.90    4.70
  -2   5  -3   31.00    3.20
  -3  -5  -3 1125.09   32.00
   3   5  -3 1132.59   31.80
   3   5  -3 1150.58   33.60
   3  -5   3 1092.09   28.50
  -3  -5  -3 1139.49   30.90
   3   5   3 1174.68   32.20
  -3   5  -3 1142.99   29.00
  -3  -5   3 1096.99   31.60
   3   5   3 1133.49   30.80
   4  -5   3   55.79    3.40
  -4  -5  -3   67.59    6.50
   4   5  -3   50.39    6.70
  -4  -5  -3   58.29    7.40
   4   5  -3   76.89    6.90
  -4   5  -3   49.70    3.60
  -4   5  -3   52.49    3.50
   4   5   3   48.80    6.30
   4   5   3   56.69    6.40
  -4  -5   3   71.49    7.20
  -5  -5  -3   49.80    7.50
   5   5  -3   36.60    6.10
   5  -5   3   37.60    3.50
   5   5  -3   41.40    6.20
  -5  -5   3   45.10    6.70
   5   5   3   44.70    6.10
   5   5   3   46.90    6.80
  -6  -5  -3   92.89   11.20
   6   5  -3   79.49    9.20
   6   5  -3   96.09   10.60
   6   5   3   85.79   11.10
   6   5   3  105.59    9.50
  -6  -5   3  103.39   11.20
  -7  -5  -3   20.30    8.90
   7   5  -3   25.00    8.50
   7  -5   3   15.40    4.60
   7   5  -3   10.40    7.50
  -7  -5   3   26.20    8.90
   7   5   3   31.60    9.70
   7   5   3   24.30    7.60
  -8  -5  -3   -2.60   11.30
   8   5  -3   -0.30   10.00
   8  -5   3    9.00    6.40
   8   5  -3   14.80   11.50
   8  -5  -3   13.10    5.40
   8   5   3   -3.50    9.60
   8   5   3   39.60   15.10
  -8  -5   3   15.20   11.40
  -9  -5  -3   -4.70   15.90
   9   5  -3   13.20   13.30
   9   5   3   38.20   15.00
  -9  -5   3   52.49   21.40
   0  -6  -3 1503.05   39.50
   0  -6   3 1524.15   39.20
   0   6  -3 1503.15   39.40
   0   6   3 1519.95   39.50
   0  -6  -3 1552.44   38.70
   0   6   3 1476.25   38.20
   0  -6   3 1432.86   39.40
   0   6  -3 1513.35   38.80
  -1   6   3  177.68    7.00
  -1  -6  -3  180.78    7.20
   1  -6   3  170.18    7.10
  -1  -6  -3  171.78    7.90
   1   6  -3  172.98    7.70
   1  -6   3  176.58    6.80
   1   6  -3  165.58    7.30
  -1   6   3  173.78    5.60
  -1  -6   3  172.48    7.80
   1  -6  -3  172.28    6.10
   1  -6  -3  162.28    6.80
   1   6   3  170.38    7.80
   1   6   3  162.58    6.80
  -1   6  -3  178.98    5.90
  -1   6  -3  170.88    6.10
  -1   6  -3  171.38    7.00
  -2  -6  -3  279.07   10.30
   2  -6   3  276.37    9.60
   2   6  -3  273.67   10.80
   2   6  -3  268.67   10.60
  -2  -6  -3  275.77   11.20
  -2   6   3  269.37    8.90
  -2   6  -3  295.87    9.20
   2  -6  -3  279.77    8.10
  -2  -6   3  276.77   11.00
   2   6   3  285.97   10.10
   2  -6  -3  270.47    8.80
   2   6   3  275.77   11.10
  -3  -6  -3   90.79    7.30
   3  -6   3   94.19    4.30
   3   6  -3   87.39    6.70
  -3  -6  -3   90.89    6.70
   3   6  -3   95.89    7.20
   3   6   3   96.49    6.40
   3   6   3   91.69    7.50
  -3  -6   3  106.99    7.50
  -3   6  -3   87.39    4.60
   3  -6  -3  100.59    3.70
   3  -6  -3   86.99    3.50
  -4  -6  -3  261.47   12.40
   4   6  -3  249.28   11.30
  -4  -6  -3  260.67   11.00
   4   6  -3  253.57   12.00
   4  -6   3  249.48    7.90
  -4  -6   3  265.67   12.10
   4   6   3  270.27   11.30
  -4   6  -3  259.27    7.90
  -4   6  -3  248.18    7.70
   4   6   3  264.87   12.50
   5   6  -3   69.79    8.20
   5   6  -3   61.09    8.00
   5  -6   3   61.29    4.00
  -5  -6  -3   61.69    9.40
   5   6   3   62.29    8.00
  -5  -6   3   69.49    9.60
   5   6   3   73.89    9.40
   6  -6   3  283.37    9.70
   6   6  -3  292.47   15.80
   6   6  -3  280.87   13.80
  -6  -6  -3  325.27   16.60
   6   6   3  291.17   13.70
  -6  -6   3  319.57   16.30
   6   6   3  332.97   17.70
  -7  -6  -3   -3.30    9.00
   7   6  -3   15.80    9.00
   7  -6   3   -0.90    4.30
  -7  -6   3   17.10    9.70
   7   6   3    4.10    9.90
   7   6   3    4.90   11.70
   8   6  -3  -11.70   10.20
   8   6  -3   16.20   13.00
   8   6   3   18.20   14.20
   8  -6  -3    6.40    5.20
  -8  -6   3  -10.30   12.10
   8   6   3  -21.40   10.10
   9   6  -3   22.10   14.90
  -9  -6  -3   -0.80   17.00
   9   6   3   -8.00   14.60
  -9  -6   3    2.00   18.40
   0  -7   3   -2.10    2.40
   0   7   3    0.40    2.40
   0  -7  -3    3.30    2.20
   0   7  -3    3.10    2.40
   0   7  -3   -1.40    2.30
   0  -7   3    0.30    2.40
   0  -7  -3    1.20    2.60
   0   7   3   -1.50    2.00
  -1   7   3  130.09    4.90
  -1   7   3  136.19    6.50
   1  -7   3  129.39    6.30
   1  -7   3  133.99    6.60
  -1  -7  -3  125.79    7.20
  -1  -7  -3  143.79    6.80
   1   7  -3  138.49    7.30
   1   7  -3  128.69    6.70
  -1   7  -3  124.79    5.40
  -1  -7   3  123.59    7.30
   1  -7  -3  126.69    6.30
   1   7   3  139.79    6.40
  -1   7  -3  140.59    6.50
  -1   7  -3  132.89    5.30
   1  -7  -3  132.09    5.60
   1   7   3  137.19    7.40
  -2  -7  -3    4.80    3.20
   2   7  -3    6.00    3.10
  -2  -7  -3    4.90    3.50
   2  -7   3   -4.40    2.30
   2  -7   3   -3.20    2.60
   2   7  -3   -4.50    3.00
  -2  -7   3   -1.00    3.10
   2   7   3   -1.30    2.90
   2   7   3   -1.00    3.40
  -2   7  -3    2.80    2.50
   2  -7  -3    3.90    2.00
  -3  -7  -3    9.90    4.30
  -3   7   3   13.60    2.50
   3   7  -3    7.20    3.80
  -3  -7  -3   12.40    4.30
   3   7   3   13.40    5.00
   3  -7  -3   15.10    2.20
   3   7   3    8.60    3.90
  -3  -7   3   16.20    4.90
   3  -7  -3   10.80    2.30
  -3   7  -3   14.40    2.70
   4   7  -3   51.59    7.00
   4   7  -3   55.19    8.20
   4  -7   3   58.79    4.00
  -4  -7  -3   65.79    8.40
  -4   7  -3   55.39    4.50
   4   7   3   63.39    6.80
  -4  -7   3   69.39    8.30
   4   7   3   52.89    7.20
  -4   7  -3   55.09    3.80
   5   7  -3   51.69    7.80
  -5  -7  -3   38.50    7.10
   5  -7   3   38.10    3.80
  -5  -7  -3   35.90    7.10
   5   7  -3   30.00    6.60
  -5  -7   3   34.50    6.90
   5   7   3   35.70    7.10
   5   7   3   40.70    6.40
  -6  -7  -3    3.20    7.70
   6  -7   3    8.20    3.30
   6   7  -3    2.70    7.60
   6   7  -3    9.00    6.80
   6   7   3   15.60    8.10
  -6  -7   3    0.80    7.40
   6   7   3    4.20    6.30
   7  -7   3    5.20    4.40
   7   7  -3  -10.00    8.10
  -7  -7  -3  -11.90    9.40
  -7  -7   3    2.70    9.70
   7   7   3   -1.10   11.00
   7   7   3   -5.10    8.10
  -8  -7  -3   -0.80   12.80
   8   7  -3   -9.10   11.30
   8  -7   3   18.70    6.40
   8   7  -3   23.60   14.90
   8   7   3   14.30   10.50
   8   7   3   22.10   16.50
  -8  -7   3  -10.60   13.30
  -9  -7  -3   -0.20   17.40
  -9  -7   3    0.70   17.70
   0   8  -3 1688.93   43.10
   0   8   3 1651.13   44.10
   0  -8  -3 1688.33   43.20
   0   8   3 1646.64   42.40
   0  -8   3 1635.14   43.70
   0   8  -3 1638.54   44.00
   0  -8   3 1613.64   44.00
   0  -8  -3 1657.73   44.20
   1   8  -3   10.00    3.50
  -1   8   3   11.90    3.30
   1   8  -3   17.10    4.20
  -1  -8  -3   21.30    4.00
   1  -8   3   18.40    3.50
  -1   8   3   10.50    2.30
   1  -8   3   15.70    3.50
  -1  -8  -3   20.10    3.90
   1  -8  -3   13.50    3.20
   1  -8  -3   13.50    3.00
   1   8   3   14.50    3.90
  -1  -8   3   13.30    3.70
  -1   8  -3   12.20    3.30
  -1   8  -3   14.10    2.60
  -1  -8   3   26.00    4.40
   1   8   3   11.40    4.70
  -2   8   3   28.90    4.30
   2  -8   3   27.40    3.80
   2   8  -3   14.70    6.70
   2   8  -3   25.40    4.60
   2  -8   3   29.00    4.20
  -2   8  -3   24.20    3.60
  -2  -8   3   17.60    4.20
   2  -8  -3   36.50    4.20
   2   8   3   26.50    7.50
   2   8   3   26.10    4.40
  -2   8  -3   20.60    2.10
   3  -8   3    1.70    3.30
   3   8  -3    6.80    4.10
  -3  -8  -3    3.80    4.10
  -3   8   3    4.10    2.50
  -3  -8  -3    3.10    5.40
   3   8  -3   -1.60    3.90
   3  -8  -3   -0.30    2.30
   3   8   3   -1.10    3.80
  -3   8  -3   10.50    2.80
   3   8   3    9.90    4.70
   3  -8  -3    3.70    2.30
  -3  -8   3   -2.80    4.60
   4  -8   3   45.10    4.20
  -4  -8  -3   46.20    6.70
  -4  -8  -3   48.10    7.00
   4   8  -3   64.69    8.40
   4   8  -3   40.50    6.10
   4   8   3   57.99    9.10
  -4   8  -3   42.40    3.90
   4   8   3   38.80    5.90
   4  -8  -3   46.30    3.40
  -4  -8   3   47.50    7.10
   5  -8   3    7.30    3.20
   5   8  -3    0.50    6.40
  -5  -8  -3   20.20    7.40
   5   8  -3    1.60    5.70
  -5  -8  -3   -1.20    6.70
   5   8   3   13.50    7.30
  -5  -8   3   -7.80    6.20
   5   8   3    1.10    5.70
  -6  -8  -3    3.30    8.40
   6  -8   3   -2.40    3.60
   6   8  -3   -9.70    7.90
   6   8   3    1.00    9.30
  -6  -8   3    0.70    8.50
  -7  -8  -3   16.60   11.90
   7   8  -3   12.70    9.40
   7   8  -3   18.40   11.20
   7  -8   3   16.40    4.90
   7   8   3   -7.80    8.80
   7   8   3    4.60   12.10
  -8  -8  -3    2.70   14.00
   8   8  -3   12.40   12.00
   8  -8   3   34.70    8.60
  -8  -8   3   17.10   14.70
   8   8   3   24.00   12.20
   0  -9  -3    1.20    3.10
   0   9  -3    3.70    3.60
   0   9   3    2.00    3.30
   0  -9   3    6.10    3.30
   0  -9   3   -0.10    3.40
   0  -9  -3    3.80    3.30
   0   9  -3    2.30    2.90
   0   9   3    1.80    2.60
   1   9  -3    7.90    4.50
  -1   9   3    2.90    2.50
   1  -9   3    8.80    3.60
   1  -9   3    6.90    3.60
  -1  -9  -3    9.20    4.20
  -1   9   3   16.90    3.80
   1   9  -3    3.60    3.40
  -1  -9  -3    9.50    3.70
  -1  -9   3    4.30    3.80
   1  -9  -3   13.40    3.50
   1   9   3    6.20    3.40
  -1   9  -3    9.60    2.70
  -1   9  -3    4.00    3.60
   1   9   3    9.30    4.40
   1  -9  -3    4.50    3.10
  -1  -9   3   10.40    3.90
  -2   9   3   37.60    5.00
   2   9  -3   31.30    5.00
   2  -9   3   38.70    4.70
  -2  -9  -3   49.30    6.70
   2  -9   3   41.40    4.90
  -2  -9  -3   35.40    6.10
   2   9  -3   34.40    5.30
  -2   9  -3   33.70    4.50
   2  -9  -3   42.80    5.00
   2  -9  -3   33.30    4.50
   2   9   3   40.30    6.20
  -2   9  -3   37.50    3.50
   2   9   3   47.40    5.50
  -2  -9   3   30.20    5.50
  -2   9  -3   31.20    2.70
   3   9  -3    4.90    5.00
  -3  -9  -3    9.20    5.60
  -3   9   3   10.40    3.00
   3  -9   3    9.20    3.90
   3  -9   3    0.10    3.20
  -3  -9  -3   12.70    5.30
   3   9  -3    2.00    4.30
   3  -9  -3    1.50    2.80
  -3   9  -3    9.70    3.40
   3   9   3   12.40    4.90
   3  -9  -3    9.20    2.80
   3   9   3    6.00    4.60
  -3  -9   3    3.50    4.70
  -4  -9  -3   48.70    7.80
   4   9  -3   43.10    7.00
  -4  -9  -3   62.99    9.30
   4   9  -3   67.39    9.60
  -4   9  -3   53.39    4.80
  -4  -9   3   60.59    9.60
   4   9   3   50.99    7.60
   4  -9  -3   49.80    4.30
   4   9   3   47.10    6.40
   5   9  -3   -4.10    6.80
  -5  -9  -3    6.20    8.10
   5   9  -3   -8.50    6.00
  -5  -9  -3   14.90    7.40
   5   9   3    3.10    7.20
  -5  -9   3    8.90    7.30
   5   9   3    2.20    6.30
   5  -9  -3    4.10    2.80
   6   9  -3   17.80    8.40
   6  -9   3   23.90    4.60
  -6  -9  -3   32.10   13.70
   6   9  -3    9.70    8.90
   6   9   3   32.30   10.30
  -6  -9   3   16.40   10.10
   6   9   3   14.20    8.20
  -7  -9  -3    6.70   11.90
   7  -9   3   -2.70    4.90
   7   9  -3   10.60   13.20
   7   9  -3  -11.70    9.50
  -7  -9   3   10.70   11.90
   7   9   3    2.60   14.20
  -8  -9  -3    5.60   14.90
   8   9   3    4.70   12.90
  -8  -9   3  -24.80   15.40
   0  10  -3  217.18    9.20
   0 -10  -3  204.78   10.30
   0 -10   3  197.48    9.90
   0  10   3  205.18    8.50
   0 -10  -3  200.58    9.40
   0  10  -3  215.58   10.80
   0  10   3  205.58   10.30
   0 -10   3  214.88   10.50
  -1 -10  -3  412.36   15.70
   1  10  -3  413.06   14.40
   1  10  -3  425.46   15.90
  -1 -10  -3  416.66   16.50
   1 -10   3  391.86   14.60
  -1  10   3  400.16   14.50
  -1  10   3  405.56   12.30
   1 -10   3  401.86   14.30
  -1  10  -3  413.66   12.80
   1 -10  -3  402.26   14.40
   1  10   3  420.96   15.70
   1 -10  -3  410.26   13.70
  -1  10  -3  393.96   14.50
  -1 -10   3  394.76   15.50
  -1 -10   3  362.46   15.80
   1  10   3  400.46   13.80
   2  10  -3   47.70    6.80
   2 -10   3   45.60    6.20
  -2  10   3   55.89    6.10
  -2 -10  -3   83.29    8.80
   2  10  -3   61.49    8.10
  -2 -10  -3   78.89    8.00
   2 -10   3   60.29    6.70
  -2  10  -3   58.59    3.60
  -2 -10   3   53.79    7.90
   2  10   3   56.39    6.50
  -2  10  -3   60.39    6.50
  -2  10  -3   59.49    3.70
   2 -10  -3   73.39    6.00
   2  10   3   69.09    8.40
   2 -10  -3   54.29    5.60
   3 -10   3  518.95   17.10
  -3  10   3  523.85   15.90
  -3 -10  -3  515.95   20.00
  -3 -10  -3  546.35   19.30
   3  10  -3  505.45   18.30
   3  10  -3  518.35   20.00
   3 -10   3  504.45   16.30
  -3  10  -3  535.75   16.30
   3  10   3  508.25   18.00
  -3 -10   3  508.15   19.80
   3 -10  -3  490.55   15.60
   3 -10  -3  513.95   15.50
   3  10   3  520.05   20.00
  -4 -10  -3  249.68   14.80
  -4 -10  -3  237.98   13.90
   4  10  -3  243.08   13.10
   4  10  -3  242.08   14.40
   4  10   3  229.48   12.70
   4  10   3  244.48   15.10
   4 -10  -3  238.48    9.00
  -4 -10   3  267.47   15.40
  -4  10  -3  251.17    9.30
  -5 -10  -3   -4.40    8.70
  -5 -10  -3   -6.60    7.30
   5  10  -3   -9.50    8.60
   5  10  -3   -6.90    7.70
   5 -10  -3   -4.90    3.40
  -5 -10   3   -0.50    7.80
   5  10   3   -9.80    8.60
  -6 -10  -3    1.50   10.40
   6  10  -3    0.70    8.50
   6  10  -3   15.00   10.10
   6 -10  -3   -1.20    3.60
   6  10   3   16.20   11.00
  -6 -10   3   -2.50   10.40
   6  10   3  -10.20    8.70
  -7 -10  -3   50.09   13.50
   7  10  -3   29.10   11.60
   7  10   3   16.80   10.30
  -7 -10   3   44.40   13.30
   8  10  -3   26.20   16.10
  -8 -10  -3  -12.60   16.20
  -8 -10   3  -15.30   16.60
   8  10   3  -20.10   12.60
   0  11   3    3.20    3.30
   0  11   3    1.80    4.20
   0 -11  -3    3.50    5.00
   0 -11   3    2.10    4.20
   0  11  -3   -2.30    4.20
   0 -11  -3    3.30    4.10
   0 -11   3   -5.10    4.20
   0  11  -3    0.30    3.40
   1 -11   3  102.09    7.90
   1  11  -3  102.59    7.70
  -1 -11  -3  120.79    9.40
  -1  11   3   93.79    8.20
   1 -11   3   83.49    8.00
  -1 -11  -3   96.49    8.30
  -1  11   3  106.59    5.60
   1  11  -3  102.59    9.20
   1  11   3   94.69    7.10
   1  11   3  114.89    9.30
  -1 -11   3  105.59    9.20
  -1  11  -3  103.19    6.20
   1 -11  -3  106.29    7.90
   1 -11  -3  108.19    7.10
  -1  11  -3   89.99    8.30
  -1 -11   3   98.89    8.70
  -2 -11  -3   37.30    6.20
   2  11  -3   38.30    6.00
   2  11  -3   40.40    6.90
  -2 -11  -3   52.19    7.90
   2 -11   3   33.10    5.30
  -2  11   3   37.50    5.40
   2 -11   3   41.50    6.70
  -2  11  -3   40.80    3.80
   2  11   3   28.50    6.00
   2 -11  -3   38.00    5.80
   2 -11  -3   37.40    4.90
  -2 -11   3   48.50    7.30
  -2  11  -3   40.10    5.70
  -2  11  -3   42.20    3.60
   2  11   3   38.50    5.70
  -3 -11  -3   80.49   10.30
  -3  11   3   79.39    6.50
   3  11  -3   71.89    9.00
   3  11  -3   71.49   10.60
  -3 -11  -3   75.19   10.50
   3 -11   3   63.69    7.70
   3 -11   3   90.19    7.30
   3  11   3   83.89   10.90
   3 -11  -3   62.19    6.50
  -3  11  -3   75.59    7.30
  -3 -11   3   90.49   11.10
   3 -11  -3   74.79    6.20
   3  11   3   57.49    8.30
  -4  11   3   17.30    3.70
  -4 -11  -3   16.30    7.50
   4  11  -3   14.00    7.80
  -4 -11  -3    9.50    7.50
   4  11  -3   22.30   12.00
   4 -11  -3   15.50    4.60
  -4 -11   3   17.60    8.00
   4  11   3   12.80    7.50
  -4  11  -3    5.50    4.00
   4  11   3   18.30   11.60
   4 -11  -3   15.00    4.10
  -5 -11  -3    0.70    9.90
  -5 -11  -3   12.40   10.80
   5  11  -3    2.70    9.20
   5  11  -3    3.70    7.60
   5  11   3   -3.80   10.00
   5 -11  -3   -0.60    4.20
   5  11   3  -15.10    7.30
  -6 -11  -3   10.50   11.70
   6  11  -3   16.30    9.30
   6  11   3   -5.70    8.90
  -6 -11   3   -3.80   10.40
   6 -11  -3   15.40    4.80
   7  11  -3   32.80   12.70
  -7 -11  -3   36.30   14.70
  -7 -11   3   25.70   15.20
  -8 -11  -3  -17.60   16.40
   8  11  -3  -14.70   16.70
  -8 -11   3  -25.30   18.10
   8  11   3  -11.60   17.20
   0  12  -3   37.40    5.50
   0 -12  -3   62.09    8.10
   0  12   3   59.99    8.70
   0 -12   3   68.19    8.30
   0  12   3   57.99    6.30
   0  12  -3   63.79    8.70
   0 -12  -3   52.29    8.00
   0 -12   3   52.49    7.30
  -1  12   3  585.94   23.30
  -1 -12  -3  642.34   21.70
   1  12  -3  658.13   20.90
   1 -12   3  631.54   21.60
   1 -12   3  626.24   21.20
  -1 -12  -3  625.34   22.50
   1  12  -3  644.24   22.80
  -1  12   3  638.44   18.70
   1  12   3  682.83   20.60
  -1 -12   3  668.13   22.40
   1 -12  -3  609.64   21.20
  -1 -12   3  678.23   23.00
   1 -12  -3  611.54   21.90
  -1  12  -3  660.33   19.40
   1  12   3  618.64   22.50
  -1  12  -3  688.93   22.00
   2 -12   3   44.20    9.50
   2  12  -3   31.80    6.60
   2  12  -3   47.70    8.30
   2 -12   3   44.90    6.60
  -2  12   3   37.90    5.80
  -2 -12  -3   45.10    7.40
  -2 -12  -3   55.79    8.20
   2  12   3   28.20    6.00
  -2  12  -3   38.50    4.20
  -2  12  -3   37.40    3.90
   2 -12  -3   41.40    5.80
   2 -12  -3   48.60    7.10
  -2 -12   3   71.19   10.10
   2  12   3   39.50    8.50
  -2  12  -3   35.60    6.20
   3  12  -3   39.30    7.50
  -3 -12  -3   33.20    7.80
  -3  12   3   43.20    5.60
  -3 -12  -3   33.60    8.40
   3  12  -3   37.40    8.10
   3 -12   3   40.40    6.10
   3 -12   3   28.60    6.20
  -3 -12   3   41.30    9.10
   3  12   3   29.30    8.60
  -3  12  -3   37.40    5.70
   3 -12  -3   37.90    6.00
   3  12   3   31.00    7.00
  -4 -12  -3    8.60    8.40
   4  12  -3    8.90    7.10
   4  12  -3   21.90    9.00
  -4 -12  -3   15.30   10.10
  -4  12   3    8.80    4.00
  -4  12  -3    7.00    4.60
   4  12   3   18.40    9.30
   4  12   3    9.30    6.80
  -4 -12   3   23.80   13.30
   4 -12  -3   19.40    4.30
   4 -12  -3   -0.30    4.80
   5  12  -3  -10.40    8.40
  -5 -12  -3    9.10   11.00
   5  12  -3    9.80   11.40
  -5 -12  -3   16.60    9.60
   5  12   3    8.60   12.00
  -5 -12   3    7.50    9.60
   5  12   3   -5.40    7.90
   5 -12  -3    5.00    5.20
  -6 -12  -3    4.40   11.20
   6  12  -3    7.00   10.10
   6 -12  -3   -2.70    5.40
  -6 -12   3  -11.90   11.00
   6  12   3  -10.80    9.00
   7  12  -3    6.10   15.70
  -7 -12  -3    0.70   14.50
   7  12   3    6.30   13.10
  -7 -12   3   -2.40   15.20
  -8 -12  -3   -1.00   18.30
  -8 -12   3    0.40   20.50
   0 -13  -3    4.20    5.70
   0  13   3    6.20    5.90
   0  13  -3   -0.80    4.60
   0 -13   3   -6.00    5.90
   0  13   3    0.80    4.00
   0  13  -3    0.00    6.30
   0 -13   3    5.40    5.60
   0 -13  -3    5.10    5.20
   1  13  -3    1.50    5.20
   1 -13   3    6.20    5.30
  -1  13   3    9.50    6.10
  -1 -13  -3    2.60    6.50
  -1 -13  -3   -3.20    5.90
   1 -13   3    2.50    5.80
   1  13  -3    2.70    6.10
  -1 -13   3    4.90    6.40
   1  13   3   -0.30    4.50
   1  13   3   -3.60    5.60
  -1 -13   3   -0.60    6.60
   1 -13  -3    7.60    5.10
   1 -13  -3   -2.20    5.10
  -1  13  -3   -1.50    3.90
  -1  13  -3    1.80    6.00
  -2 -13  -3  142.89   12.50
   2  13  -3  140.39   13.00
   2  13  -3  135.09   10.60
  -2  13   3  151.78    7.00
   2 -13   3  128.69   10.80
  -2 -13  -3  137.59   12.00
   2 -13   3  142.29   10.80
   2 -13  -3  144.39    9.80
  -2 -13   3  145.49   12.70
  -2  13  -3  144.99   10.60
  -2  13  -3  156.68    6.50
   2  13   3  155.88   13.40
   2 -13  -3  144.19   10.20
  -2  13  -3  137.09    6.60
   2  13   3  122.09   10.00
  -3 -13  -3   51.49    9.10
   3  13  -3   67.49   10.60
  -3  13   3   49.40    7.50
  -3 -13  -3   54.69   10.10
   3 -13   3   54.89    8.90
   3 -13  -3   71.69    9.20
  -3  13  -3   60.39    8.70
  -3 -13   3   72.69   11.00
   3  13   3   56.99    9.20
   3 -13  -3   61.39    7.40
   4  13  -3   34.90   11.20
  -4  13   3   32.10    5.30
  -4 -13  -3   36.40    9.90
   4  13  -3   20.90    8.60
  -4 -13  -3   55.69   11.30
   4 -13  -3   32.70    5.40
  -4 -13   3   42.80   11.80
  -4  13  -3   33.80    5.80
   4 -13  -3   35.30    6.30
   4  13   3   29.60    8.10
   4  13   3   29.10   11.40
  -5 -13  -3   55.89   14.00
  -5 -13  -3   49.40   12.60
   5  13  -3   31.40    9.60
   5  13   3   43.50    9.90
  -5 -13   3   29.30   10.60
   5 -13  -3   40.40    6.90
  -6 -13  -3    6.60   12.60
   6  13  -3   -2.10   10.60
   6 -13  -3    0.40    6.50
  -6 -13   3  -12.50   12.70
   6  13   3   -1.60   10.40
   7  13  -3   -9.20   14.30
  -7 -13  -3   17.10   16.70
   7  13   3   19.30   13.90
  -7 -13   3   18.70   16.50
   0 -14  -3  420.56   17.40
   0  14  -3  353.76   14.90
   0  14  -3  378.36   17.90
   0 -14   3  358.86   17.10
   0 -14  -3  392.26   17.20
   0 -14   3  321.97   16.90
   0  14   3  384.56   17.90
   0  14   3  392.06   14.30
   1  14  -3   19.20    6.20
   1 -14   3    4.90    6.70
   1 -14   3   28.20    6.70
  -1 -14  -3   13.00    7.00
  -1  14   3   14.00    4.30
   1  14  -3   14.80    7.40
  -1  14   3    3.60    6.50
  -1 -14  -3   11.40    6.80
  -1 -14   3   28.50    7.60
  -1  14  -3   14.30    4.60
   1  14   3   14.30    5.70
  -1  14  -3    2.30    6.60
   1  14   3   13.00    7.40
   1 -14  -3   11.10    5.80
   1 -14  -3    8.60    6.50
   2  14  -3   -7.00    6.40
  -2  14   3    6.50    6.20
   2 -14   3    2.10    6.10
  -2  14   3    3.20    3.10
   2  14  -3    1.50    8.00
  -2 -14  -3    0.20    8.00
  -2 -14  -3    9.70    7.40
   2 -14   3    6.50    6.40
  -2 -14   3   -0.70    6.60
  -2  14  -3    5.70    3.10
   2 -14  -3   14.40    5.40
   2  14   3   10.40    8.00
   2  14   3    6.20    5.80
  -2  14  -3   -4.40    3.50
   2 -14  -3   -2.90    6.00
  -2  14  -3    1.70    6.40
  -3  14   3    1.50    5.30
   3  14  -3    8.70    7.40
   3  14  -3   -1.60    9.30
   3 -14   3   14.50    6.70
  -3 -14  -3    6.90    7.90
  -3 -14  -3   -3.40    9.10
   3 -14  -3    4.90    5.20
  -3  14  -3   -2.70    9.70
   3  14   3   -4.70    6.80
  -3 -14   3   14.50    8.90
   3 -14  -3    4.00    6.30
   3  14   3   -2.30    9.80
   4  14  -3   83.09   12.40
  -4 -14  -3   70.99   12.50
  -4 -14  -3   41.40   11.10
   4 -14   3   62.49    8.80
  -4  14   3   53.09    8.40
   4 -14  -3   58.79    6.90
  -4  14  -3   63.99    9.00
   4  14   3   71.99   10.30
  -4 -14   3   71.79   12.70
  -5 -14  -3   -7.90   11.30
   5  14  -3   -5.50    9.60
   5 -14  -3    3.10    7.20
  -5 -14   3    2.70   11.70
   5  14   3   19.10    9.80
   6  14  -3    5.20   13.40
  -6 -14  -3  -24.70   14.00
   6  14   3   11.60   12.80
  -6 -14   3   15.10   14.60
   7  14  -3   -8.20   18.90
  -7 -14  -3  -21.60   17.90
  -7 -14   3   -5.60   19.00
   7  14   3    0.50   19.90
   0 -15   3   -1.70    6.60
   0 -15   3   -1.80    7.60
   0  15   3   -6.10    4.80
   0 -15  -3   -6.00    6.30
   0  15  -3    1.60    5.40
   0  15  -3    3.30    8.40
   0  15   3    5.80    7.60
   0 -15  -3   -0.50    7.30
  -1 -15  -3   28.20    8.10
   1 -15   3   28.90    8.10
   1 -15   3   22.40    7.50
   1  15  -3   16.80    6.70
   1  15  -3    6.20    8.90
  -1  15   3   32.80    8.10
  -1 -15  -3   29.90    9.20
  -1  15   3   29.70    5.10
   1 -15  -3   41.70    7.40
  -1  15  -3   28.20    8.30
   1 -15  -3   29.10    8.10
   1  15   3   43.30    9.70
   1  15   3   26.60    6.40
  -1  15  -3   17.00    5.20
  -1 -15   3   19.40    8.10
  -2  15   3    9.30    3.50
  -2 -15  -3   17.60    8.90
   2  15  -3   -3.40    7.10
  -2  15   3   -0.70    6.80
  -2 -15  -3   -3.40    7.60
   2 -15   3   11.40    7.20
   2  15  -3   13.40   10.20
   2  15   3   10.20    8.00
  -2  15  -3    3.70    4.10
   2  15   3   12.10    9.70
   2 -15  -3   11.00    5.90
  -2 -15   3    9.20    7.80
  -2  15  -3    5.40    3.50
   2 -15  -3    8.80    7.10
  -2  15  -3   11.90    7.50
  -3 -15  -3   12.20    9.90
  -3  15   3   16.00    7.50
  -3 -15  -3   -5.00   10.20
   3 -15   3   12.90    7.60
   3  15  -3   19.20    8.60
   3 -15  -3   14.20    6.10
  -3  15  -3   13.40    7.10
   3  15   3   10.00    8.00
  -3 -15   3    2.90    9.10
   3 -15  -3   23.90    7.80
  -4  15   3   12.60    6.60
  -4 -15  -3   23.00   10.60
   4 -15   3   -0.80    7.70
   4  15  -3    2.40    8.70
  -4  15  -3   -1.10    6.90
   4 -15  -3    3.70    7.60
   4  15   3  -14.40    8.60
  -4 -15   3    1.40   11.50
   4 -15  -3    7.50    6.80
  -5 -15  -3   17.40   13.90
   5  15  -3    7.80   11.70
  -5 -15   3   27.70   13.40
  -5  15  -3    4.00    6.50
   5 -15  -3    7.30    9.10
   5  15   3   14.50   12.10
  -6 -15  -3  -17.60   16.00
   6  15  -3    1.40   15.10
  -6 -15   3    1.20   15.40
   6  15   3   29.60   15.30
   0 -16  -3   30.60    8.90
   0  16   3   25.40   10.80
   0  16  -3   12.70   10.20
   0  16   3   18.90    6.10
   0 -16   3   17.70    8.30
   0  16  -3   20.40    6.60
   0 -16  -3   11.40    8.70
  -1 -16  -3   33.50    9.80
  -1 -16  -3    9.10    8.10
   1  16  -3   20.60    9.00
  -1  16   3   13.10    5.00
   1  16  -3   26.80   11.40
   1 -16   3   19.00    7.90
  -1  16   3   49.00    9.70
   1  16   3   30.80    7.30
  -1  16  -3   33.50    9.60
  -1 -16   3   21.70    9.20
   1 -16  -3   25.10    9.10
  -1  16  -3   19.60    5.50
   1 -16  -3   27.90    7.60
   1  16   3    7.10   10.30
   2  16  -3  158.28   14.40
  -2 -16  -3  160.98   16.20
  -2  16   3  159.38    6.40
  -2 -16  -3  155.78   16.60
  -2  16   3  160.08   14.00
   2 -16   3  169.88   14.00
   2  16   3  150.28   11.90
  -2 -16   3  189.78   16.30
  -2  16  -3  159.18   14.30
   2 -16  -3  173.88   13.90
   2 -16  -3  156.88   12.40
  -2  16  -3  151.28    8.20
  -2  16  -3  152.08    7.40
   2  16   3  152.08   23.80
  -3 -16  -3   31.60   11.50
   3 -16   3    4.00    8.50
   3  16  -3   13.70   10.10
  -3  16   3    7.00    7.10
  -3 -16   3    0.20   10.20
   3 -16  -3    9.80    6.90
   3 -16  -3   16.50    9.10
   3  16   3   13.80    8.50
  -3  16  -3   13.90    8.10
  -4  16   3    0.00    7.80
   4  16  -3   -5.30   10.30
  -4 -16  -3  -19.00   12.40
   4 -16   3   -3.80    9.00
   4  16   3   -3.10   10.00
  -4 -16   3   16.60   12.50
   4 -16  -3   11.40    9.10
   4 -16  -3    3.00    7.40
  -4  16  -3    2.50    9.40
  -5 -16  -3   -7.60   13.70
   5  16  -3   22.20   13.20
   5 -16  -3   14.50   11.10
   5  16   3   -1.20   12.00
  -5 -16   3   19.20   14.70
   6  16  -3   13.60   17.30
  -6 -16  -3    3.40   16.80
   6  16   3    0.00   17.20
  -6 -16   3  -19.00   16.00
   0 -17   3    9.60    8.70
   0  17   3   -5.10    5.80
   0 -17  -3  -11.30    9.90
   0  17  -3   -6.70   11.40
   0  17   3   20.40   10.80
   0  17  -3   -6.00    6.40
   0 -17  -3   -5.50    8.50
  -1 -17  -3   -6.60    8.10
  -1  17   3   -8.60   10.70
  -1  17   3   -3.70    5.30
   1  17  -3   17.80    8.00
   1 -17   3    1.10    8.70
  -1 -17  -3    3.80   16.70
   1 -17  -3  -13.90    9.80
   1  17   3   31.90   15.00
  -1  17  -3    5.40    5.90
   1 -17  -3   17.80    8.70
   1  17   3    9.30    7.20
  -1  17  -3    0.00    7.00
  -1  17  -3    3.00   10.50
  -1 -17   3   -0.50    9.10
   2  17  -3   32.60    9.60
  -2 -17  -3   33.00   10.70
   2 -17   3   34.00    9.70
  -2  17   3   50.19   10.20
   2 -17  -3   37.60    9.00
  -2  17  -3   42.10    7.00
   2  17   3   32.60    9.40
  -2  17  -3   29.60    5.20
  -2  17  -3   26.60   10.40
  -2 -17   3   41.30   11.20
   2 -17  -3   34.70   10.50
  -3  17   3  177.58   14.70
   3  17  -3  154.38   16.50
   3 -17   3  197.98   23.70
  -3 -17  -3  166.18   20.10
   3 -17  -3  180.08   16.60
  -3  17  -3  167.08   15.90
  -3 -17   3  210.48   22.60
   3  17   3  184.48   14.80
   3 -17  -3  174.18   13.60
  -4 -17  -3   13.20   13.20
   4 -17   3   44.00   11.40
  -4  17  -3   27.00   10.70
  -4 -17   3   35.10   13.80
   4 -17  -3   33.40    9.00
   4 -17  -3   25.60   11.80
  -5 -17  -3   50.79   18.50
   5  17  -3   44.80   16.40
  -5 -17   3   21.70   16.70
   5  17   3   23.50   15.70
   0  18   3   26.10   16.30
   0  18  -3    5.00    8.20
   0 -18   3   11.40   10.40
   0  18   3   28.40    7.00
   0 -18  -3   28.40   10.30
   1  18  -3   65.89   10.50
   1 -18   3   80.19   12.30
  -1 -18  -3   65.69   12.30
  -1  18   3   67.19   13.60
  -1  18   3   62.59    8.60
  -1  18  -3   64.99    9.40
  -1 -18   3   78.19   13.30
   1 -18  -3   60.29   13.70
   1 -18  -3   72.19   12.20
  -1  18  -3   43.40   13.30
  -1  18  -3   75.79    9.60
   1  18   3   74.39   10.20
   2 -18   3    3.50   10.00
   2  18  -3   15.20   10.40
  -2 -18  -3    5.20   11.00
  -2 -18   3   13.60   12.10
  -2  18  -3    3.20    5.00
  -2  18  -3    2.90    4.80
   2 -18  -3    2.40    9.00
   2  18   3   23.30    9.70
   2 -18  -3   -4.60   11.80
  -2  18  -3   -5.70   11.50
  -3 -18  -3   24.30   12.30
  -3  18   3   -0.70   10.20
   3 -18   3   17.90   11.20
   3  18  -3    8.60   12.80
  -3 -18   3   34.90   13.40
   3  18   3   11.40   11.40
   3 -18  -3    7.00   12.30
  -3  18  -3   12.80   11.90
   3 -18  -3   19.50    9.90
   4 -18   3   54.69   13.20
  -4 -18  -3   58.59   16.50
   4  18  -3   33.60   15.90
  -4 -18   3   23.40   16.00
   4  18   3   37.90   13.00
   4 -18  -3   45.80   15.00
   4 -18  -3   22.60   10.90
  -5 -18  -3   28.50   19.10
  -5 -18   3   45.70   25.10
   0 -19   3  -12.00   11.50
   0 -19  -3  -10.40   10.40
   0  19   3    5.80    9.40
   1 -19   3   39.80   12.60
  -1  19   3   17.60    6.90
  -1 -19  -3   13.90   11.70
   1  19  -3   20.60    9.90
  -1  19  -3   30.30    7.70
  -1  19  -3   34.70   10.60
   1 -19  -3   23.30   11.30
  -1 -19   3   39.00   13.10
   1  19   3   10.40    9.20
   2 -19   3    7.00   12.20
   2  19  -3   20.50   12.50
  -2 -19  -3    6.20   12.10
  -2  19   3    6.00   13.30
   2  19   3    3.90   10.60
  -2 -19   3   39.50   13.70
   2 -19  -3   13.90   11.50
  -2  19  -3   29.00   14.70
   3  19  -3   17.30   14.70
   3 -19   3   58.89   14.50
  -3 -19  -3   52.19   15.50
  -3 -19   3   39.80   14.30
   3  19   3   54.09   16.10
   3 -19  -3   20.90   11.10
  -4 -19  -3   29.50   19.30
   4  19  -3   27.30   19.40
  -4 -19   3   10.80   15.80
   0  20  -3   19.10    9.60
   0 -20  -3   21.50   13.00
   0 -20   3   14.00   13.30
   1  20  -3   44.20   12.00
   1 -20   3   53.89   14.90
  -1 -20  -3   35.10   14.50
  -1 -20   3   58.29   16.60
  -1  20  -3   38.50    8.60
   1 -20  -3   62.29   15.00
   1  20   3   54.59   11.00
  -2 -20  -3   34.00   15.00
   2 -20   3    6.10   13.90
   2  20  -3   39.90   16.80
  -2 -20   3   35.20   15.20
   2 -20  -3   16.50   12.50
   2  20   3   43.40   12.30
  -3 -20  -3   56.09   19.00
   3 -20   3   71.09   16.90
   3  20  -3   16.90   15.30
   3  20   3   41.60   15.70
  -3 -20   3   42.10   17.70
   0 -21   3   -1.40   14.90
   0  21   3  -14.90    9.90
   0 -21  -3   -2.30   15.00
   0  21  -3   -0.10   10.80
   1 -21   3   32.40   16.50
  -1 -21  -3   12.40   15.50
   1  21  -3  -20.40   12.20
   1 -21  -3   15.00   15.00
   1  21   3   15.40   11.70
  -1 -21   3   -3.70   15.90
   0   0   4 2927.51   71.79
   1   0   4 2006.50   49.70
  -1   0  -4 1911.21   48.50
   1   0   4 2028.30   48.70
   1   0  -4 2000.50   49.30
  -1   0  -4 1891.81   49.80
   2   0  -4  504.15   14.00
  -2   0  -4  512.05   13.40
  -2   0  -4  468.95   14.50
   2   0   4  505.55   13.50
  -2   0   4  495.05   14.20
   2   0   4  486.15   14.70
   3   0  -4   48.60    3.70
   3   0   4   48.70    3.40
   3   0   4   46.70    4.60
  -3   0   4   49.99    4.40
  -3   0  -4   52.69    3.20
  -3   0  -4   46.60    4.30
  -4   0  -4  700.43   20.20
   4   0   4  702.13   19.20
   4   0   4  699.03   20.60
   4   0  -4  699.93   19.50
  -4   0   4  666.33   19.60
  -5   0  -4   27.80    4.70
   5   0   4   25.30    5.00
   5   0   4   21.90    3.90
   5   0  -4   27.20    3.90
  -5   0   4   24.00    4.50
  -6   0  -4   11.30    5.00
   6   0  -4    4.70    4.20
  -6   0   4    8.20    5.20
   6   0  -4    3.40    3.70
   6   0   4    7.70    4.40
   6   0   4   12.70    5.80
   7   0   4    9.30    7.70
   7   0  -4    6.70    5.60
  -7   0  -4    5.70    6.10
   7   0   4    4.10    5.50
  -7   0   4   24.20    6.60
   7   0  -4    9.30    5.20
   8   0   4   46.40   10.10
  -8   0  -4   28.70    8.50
   8   0  -4   23.90    7.30
   8   0   4   34.70    8.00
  -8   0   4   32.50    8.50
   8   0  -4   44.30    8.20
   9   0  -4    0.60   10.10
   9   0   4   18.90   11.40
  -9   0  -4    4.50   10.70
   0   1  -4   -1.50    1.00
   0   1  -4    0.20    1.30
   0  -1  -4   -1.40    1.00
   0   1   4   -1.70    1.00
   0  -1   4   -0.70    1.10
   0   1   4    1.20    1.70
   1  -1   4  526.55   14.00
  -1  -1  -4  547.55   14.20
  -1  -1  -4  531.65   15.10
   1   1  -4  541.15   14.80
   1   1   4  541.65   15.10
   1  -1  -4  529.75   13.80
  -1   1  -4  500.45   15.90
   1   1   4  541.35   14.20
  -1  -1   4  536.25   15.00
  -1   1  -4  524.55   13.90
  -2  -1  -4  504.35   13.40
   2  -1   4  458.65   14.50
   2  -1   4  489.25   12.90
   2   1  -4  483.65   13.90
  -2  -1  -4  460.05   14.30
   2   1   4  506.95   13.40
   2   1   4  470.55   14.50
  -2   1  -4  509.65   12.70
  -2   1  -4  456.25   13.90
  -2  -1   4  466.15   13.90
   2  -1  -4  479.05   13.30
  -3  -1  -4  124.39    5.20
   3  -1   4  123.99    4.80
  -3  -1  -4  114.59    6.10
  -3   1   4  110.79    5.80
   3  -1   4  117.09    6.10
   3   1  -4  134.19    5.80
  -3   1  -4  117.79    5.70
   3  -1  -4  123.49    4.90
   3   1   4  121.89    5.30
   3   1   4  118.89    6.60
  -3   1  -4  122.89    3.90
  -3  -1   4  116.79    6.00
   4  -1   4 1000.80   27.70
   4  -1   4 1002.00   26.30
  -4  -1  -4  993.50   27.90
  -4   1   4  967.10   26.60
   4   1  -4 1002.00   27.40
  -4   1  -4 1002.10   27.10
   4   1   4 1030.10   28.40
   4  -1  -4  976.20   26.30
   4   1   4 1025.60   27.00
  -4  -1   4  996.10   27.40
  -5  -1  -4    4.00    4.20
   5  -1   4    9.20    3.20
   5  -1   4    4.10    4.50
   5   1  -4    5.70    3.30
  -5   1   4   -0.50    3.70
   5   1   4    9.30    4.70
   5  -1  -4    6.10    2.70
   5   1   4   -0.10    3.50
  -5  -1   4   14.70    4.40
  -5   1  -4    2.60    3.40
   6   1  -4   67.19    7.40
   6  -1   4   53.69    7.80
   6  -1   4   51.19    6.30
   6   1  -4   59.09    6.90
  -6   1   4   58.79    6.80
  -6  -1  -4   52.79    6.90
   6  -1  -4   56.59    5.90
  -6   1  -4   46.50    7.00
   6   1   4   58.29    6.30
  -6  -1   4   61.49    7.80
   6   1   4   62.59    7.70
   7  -1   4   -4.00    6.60
   7  -1   4   -2.10    5.40
  -7   1   4   -0.70    5.70
  -7  -1  -4   -9.80    6.00
   7   1  -4   -3.20    5.70
   7   1  -4   -5.90    5.80
   7   1   4    0.50    5.80
   7   1   4   14.50   10.60
  -7  -1   4    5.10    6.80
   7  -1  -4    6.20    5.30
   7  -1  -4    1.50    4.70
  -7   1  -4    2.70    5.40
  -8  -1  -4   -4.40    8.80
   8   1  -4   -1.40    7.50
   8   1  -4   12.40    8.20
   8  -1   4    4.00    7.00
   8  -1   4    4.80    8.40
   8  -1  -4    8.70    6.10
   8   1   4    4.00   10.10
  -8   1  -4    4.90    7.10
  -8  -1   4    2.40    9.10
   8   1   4    5.10    7.60
   8  -1  -4   -0.10    7.10
   9  -1   4    1.30    9.80
  -9  -1  -4  -12.80   11.30
   9   1   4   -2.80   11.80
   9  -1  -4    0.60   10.30
  -9  -1   4   -8.80   13.60
   0  -2  -4 1334.77   33.20
   0   2  -4 1323.67   33.30
   0  -2  -4 1340.97   34.10
   0  -2   4 1318.47   34.10
   0   2   4 1293.27   33.10
   0   2   4 1325.67   34.00
   0   2  -4 1357.86   34.10
   1  -2   4  560.04   14.70
  -1   2   4  565.74   15.30
  -1  -2  -4  558.14   15.80
   1   2  -4  557.24   15.60
  -1   2   4  552.34   14.40
  -1  -2  -4  568.34   15.00
  -1   2  -4  547.05   15.40
  -1   2  -4  568.94   14.50
  -1  -2   4  531.05   15.60
   1  -2  -4  522.65   15.40
   1  -2  -4  548.75   14.40
   1   2   4  575.44   15.90
   2  -2   4   82.79    3.40
  -2  -2  -4   65.49    4.90
   2   2  -4   77.89    4.50
  -2  -2  -4   79.09    4.10
   2  -2  -4   82.99    4.10
  -2   2  -4   86.29    2.90
   2   2   4   76.89    4.20
  -2   2  -4   65.99    4.60
  -2  -2   4   77.79    4.80
   2   2   4   72.89    5.20
   2  -2  -4   78.19    3.70
  -3  -2  -4    4.80    2.80
   3  -2   4    4.00    1.70
  -3  -2  -4    2.80    2.30
   3   2  -4    1.30    2.40
   3  -2   4    4.80    2.80
  -3  -2   4    5.60    2.90
   3  -2  -4    6.00    1.60
   3   2   4    0.50    2.90
   3   2   4   -1.10    2.30
  -3   2  -4    4.30    2.40
   4   2  -4  473.95   14.90
   4  -2   4  421.86   14.40
  -4  -2  -4  471.65   13.90
  -4  -2  -4  456.25   15.40
   4  -2   4  446.66   12.90
   4  -2  -4  443.46   13.50
   4   2   4  468.65   15.70
  -4   2  -4  428.76   13.70
  -4  -2   4  462.45   14.90
   4   2   4  473.35   14.40
   5   2  -4   35.80    5.80
   5  -2   4   37.80    4.60
   5   2  -4   33.40    5.20
   5  -2   4   36.60    5.10
  -5  -2  -4   38.40    5.60
  -5   2  -4   39.10    5.10
  -5  -2   4   37.90    5.50
   5   2   4   35.90    5.40
   5  -2  -4   38.70    3.80
   5   2   4   26.20    5.90
   6  -2   4   42.60    6.10
   6   2  -4   51.49    6.20
   6   2  -4   33.90    6.10
  -6  -2  -4   40.40    7.00
   6  -2   4   43.40    5.10
   6   2   4   40.30    5.90
   6  -2  -4   55.29    4.90
  -6   2  -4   43.60    5.40
   6   2   4   34.40    9.30
  -6  -2   4   42.50    6.70
  -7  -2  -4   -7.60    6.70
   7  -2   4   -9.30    5.00
   7   2  -4    9.60    6.00
   7   2   4    0.90    6.10
  -7   2  -4   -1.00    5.00
  -7  -2   4    6.10    7.10
   7  -2  -4    3.50    4.80
   7   2   4    2.40    8.20
   8  -2   4    1.70    6.90
   8   2  -4    8.10    8.80
  -8  -2  -4   14.20    9.50
   8   2  -4   11.70    8.60
   8   2   4    5.10    8.00
  -8   2  -4   10.40    6.40
   8  -2  -4   -0.60    6.90
   8   2   4   27.70   11.90
  -8  -2   4   24.30   10.10
  -9  -2  -4  -27.50   12.40
   9  -2   4   -5.00    9.70
   9   2  -4    1.30   12.10
  -9  -2   4    1.00   13.20
   9   2   4   -3.40   11.70
   0   3  -4   -2.00    1.60
   0   3   4   -1.20    1.60
   0   3   4   -1.30    1.20
   0  -3   4   -4.20    1.90
   0  -3  -4   -2.30    1.20
   0  -3  -4   -1.50    1.50
   1  -3   4    8.30    2.30
   1  -3   4   15.40    2.10
  -1  -3  -4   13.30    2.60
  -1   3   4   15.10    2.20
  -1  -3  -4   10.30    1.90
   1   3  -4   12.60    2.40
  -1  -3   4   14.50    2.60
   1  -3  -4   12.30    1.60
  -1   3  -4   11.30    2.20
  -1   3  -4   12.80    1.90
   1   3   4   14.50    2.80
   1   3   4   12.80    2.10
   1  -3  -4   15.10    3.30
  -2  -3  -4   20.90    3.10
   2   3  -4   31.10    3.80
   2  -3   4   23.10    2.30
  -2  -3  -4   19.30    3.10
  -2   3  -4   19.60    3.10
   2   3   4   21.20    3.10
  -2  -3   4   24.60    3.90
   2  -3  -4   22.10    2.80
  -2   3  -4   24.30    1.80
  -2   3  -4   23.60    3.60
   2   3   4   27.00    3.90
  -2   3  -4   26.30    1.50
  -3  -3  -4  211.88    9.00
   3  -3   4  205.38    6.40
   3   3  -4  204.58    8.50
  -3  -3  -4  199.78    8.00
   3  -3  -4  199.78    6.10
  -3   3  -4  207.78    7.50
  -3  -3   4  203.18    8.70
   3   3   4  212.08    9.20
   3   3   4  196.38    7.90
   3  -3  -4  207.08    6.50
   4  -3   4  482.35   13.50
   4   3  -4  496.25   16.10
   4   3  -4  458.55   16.00
  -4  -3  -4  491.75   16.70
  -4  -3  -4  504.65   15.30
  -4   3  -4  497.25   14.40
   4  -3  -4  502.75   12.90
  -4  -3   4  493.75   16.30
   4   3   4  507.55   15.60
   4   3   4  479.95   16.90
   5   3  -4   23.70    5.70
   5  -3   4   15.30    3.10
   5   3  -4   18.90    5.00
  -5  -3  -4   22.40    5.30
   5   3   4   23.10    5.50
  -5  -3   4   18.40    5.10
   5   3   4   19.40    4.60
  -5   3  -4   13.60    3.40
   6   3  -4  483.35   17.30
   6  -3   4  468.35   14.40
  -6  -3  -4  480.45   18.60
  -6   3  -4  430.86   14.30
   6   3   4  480.75   18.70
   6   3   4  469.25   16.80
  -6  -3   4  462.65   17.80
   7   3  -4    0.30    6.70
  -7  -3  -4    1.10    7.20
   7   3  -4    1.60    6.40
   7  -3   4    1.30    5.90
  -7  -3   4    0.40    7.50
   7   3   4    0.60    6.30
  -7   3  -4   -4.50    4.50
   7   3   4   18.20    8.80
   8   3  -4   22.00    9.40
   8  -3   4   21.40    7.10
   8   3  -4   31.10    9.70
  -8  -3  -4   31.60   10.30
  -8  -3   4   20.80   10.70
   8   3   4   21.40   11.70
   8  -3  -4   11.30    7.20
  -9  -3  -4    4.80   13.40
   9   3  -4    9.00   13.20
   9   3   4   11.30   12.80
  -9  -3   4  -18.10   15.00
   0   4   4 3354.26   82.09
   0  -4  -4 3225.88   81.19
   0  -4  -4 3288.67   82.09
   0   4   4 3241.48   80.99
   0  -4   4 3269.47   82.09
   0   4  -4 3386.96   82.09
  -1  -4  -4  164.88    7.00
   1   4  -4  169.18    6.90
  -1  -4  -4  164.38    6.30
  -1   4   4  170.08    6.30
   1  -4   4  161.78    6.70
  -1   4   4  171.48    6.10
   1  -4   4  171.08    5.80
  -1  -4   4  162.88    7.00
  -1   4  -4  164.08    6.40
   1  -4  -4  158.88    6.20
   1   4   4  167.48    7.20
  -1   4  -4  171.48    5.90
   1  -4  -4  168.08    5.50
  -1   4  -4  165.98    5.50
   1   4   4  161.68    6.00
   2  -4   4  702.93   18.30
  -2  -4  -4  706.13   19.60
  -2  -4  -4  688.53   20.40
   2   4  -4  701.43   20.20
  -2   4   4  712.33   18.60
   2  -4  -4  654.63   18.50
   2   4   4  711.23   20.60
  -2   4  -4  697.33   19.00
   2  -4  -4  680.13   17.70
  -2  -4   4  669.13   20.20
   2   4   4  701.63   19.40
  -2   4  -4  695.43   17.30
  -2   4  -4  708.53   17.30
   3  -4   4    0.70    1.80
   3   4  -4    1.00    2.70
  -3  -4  -4   -1.30    3.20
   3   4  -4    0.30    3.10
  -3   4  -4    0.30    2.30
  -3  -4   4    2.80    3.10
  -3   4  -4    1.90    2.80
   3  -4  -4    4.20    1.50
   3  -4  -4    0.90    1.50
   3   4   4   -1.10    3.10
   4   4  -4    6.70    3.30
   4   4  -4   -0.60    3.70
  -4  -4  -4    9.10    3.70
   4  -4   4    7.60    2.10
  -4  -4  -4    2.60    3.90
  -4   4  -4    4.70    2.70
   4   4   4   -4.10    4.20
  -4   4  -4    1.80    2.70
   4   4   4    4.10    3.40
  -4  -4   4   13.20    4.20
   5   4  -4  113.69    9.40
  -5  -4  -4  103.09    9.10
   5  -4   4  101.89    5.10
   5   4  -4  107.29    8.30
  -5  -4   4   96.79    8.60
  -5   4  -4  106.19    5.90
   5   4   4   93.39   10.80
  -5   4  -4   90.99    5.40
   5   4   4   99.29    7.50
  -6  -4  -4  330.27   16.00
   6   4  -4  330.17   15.00
   6  -4   4  310.07   10.90
   6   4  -4  307.47   14.30
  -6  -4   4  344.57   15.30
   6   4   4  350.16   16.20
  -6   4  -4  308.07   10.20
   6   4   4  315.37   13.60
   7   4  -4   15.20    6.70
   7  -4   4    3.80    4.80
  -7  -4  -4    4.50    7.90
   7   4  -4    0.40    7.20
  -7  -4   4   16.30    8.10
   7   4   4    4.50    9.00
   7   4   4   -6.10    6.50
  -8  -4  -4   15.90   11.20
   8   4  -4   11.20   10.50
   8  -4   4    8.70    6.70
   8   4   4   21.50    9.30
   8  -4  -4    8.30    6.20
  -8  -4   4   28.70   12.00
   8   4   4   40.70   13.10
   9   4  -4   11.40   14.30
  -9  -4  -4    0.60   14.30
   9   4   4    5.00   11.80
  -9  -4   4    9.60   15.50
   0  -5   4   -1.10    2.30
   0   5  -4   -0.40    1.90
   0  -5  -4   -1.60    2.00
   0  -5  -4   -2.10    1.60
   0   5  -4   -1.50    2.00
   0   5   4   -1.90    1.60
   0   5   4   -0.40    2.00
   1   5  -4  122.29    6.00
   1   5  -4  116.39    6.20
   1  -5   4  110.29    6.00
  -1  -5  -4  110.69    6.20
  -1   5   4  114.89    5.40
  -1   5   4  121.59    4.30
  -1  -5  -4  124.09    5.60
  -1   5  -4  118.49    4.60
  -1   5  -4  115.69    5.60
  -1   5  -4  114.29    4.90
   1  -5  -4  129.49    5.50
   1   5   4  114.39    5.30
  -1  -5   4  116.89    6.40
   1  -5  -4  134.99    4.80
   1   5   4  120.69    6.30
   2   5  -4   34.80    4.60
  -2   5   4   31.60    3.10
   2  -5   4   27.60    2.80
  -2  -5  -4   31.30    4.00
  -2  -5  -4   23.90    3.50
   2   5  -4   19.10    3.40
  -2  -5   4   34.30    4.70
  -2   5  -4   26.40    1.80
   2  -5  -4   30.20    2.50
   2   5   4   34.90    4.80
   2  -5  -4   28.10    3.30
   2   5   4   26.90    3.80
  -2   5  -4   23.40    3.50
  -2   5  -4   27.40    1.60
   3  -5   4   18.20    2.40
   3   5  -4   20.40    3.80
  -3  -5  -4   20.30    4.40
   3   5  -4   15.90    3.90
  -3  -5  -4   22.00    4.00
  -3   5  -4   22.70    3.50
   3   5   4   14.60    3.90
   3   5   4   11.20    3.60
   3  -5  -4   13.90    2.20
  -3  -5   4   22.70    4.40
   3  -5  -4   13.40    2.00
  -3   5  -4   21.00    3.40
   4   5  -4   47.00    6.40
  -4  -5  -4   34.40    6.10
  -4  -5  -4   32.70    5.00
   4  -5   4   36.60    3.30
   4   5  -4   35.20    5.40
   4   5   4   35.50    6.90
   4   5   4   49.80    6.20
  -4   5  -4   40.10    4.50
  -4  -5   4   46.70    6.90
  -4   5  -4   37.30    3.90
  -5  -5  -4    2.50    5.30
   5   5  -4    3.40    4.60
   5  -5   4    1.10    2.60
  -5  -5  -4   -2.00    4.80
   5   5  -4   -4.50    4.60
  -5   5  -4   -0.20    2.60
  -5  -5   4   10.70    5.60
  -5   5  -4    4.60    3.00
   5   5   4    0.30    4.60
   5   5   4    6.50    5.60
   6   5  -4   45.50    7.40
   6  -5   4   53.19    5.10
  -6  -5  -4   42.50    8.00
   6   5  -4   50.69    7.60
   6   5   4   43.70    7.00
  -6  -5   4   44.30    7.90
   6   5   4   53.49    8.50
   7   5  -4    8.60    7.90
   7   5  -4   19.90    7.70
  -7  -5  -4    1.70    8.80
   7  -5   4    0.10    4.90
   7   5   4    3.70    7.10
  -7  -5   4   18.60    8.50
   7   5   4   11.10   11.00
   8   5  -4   30.80   11.70
   8  -5   4    1.50    6.70
   8   5  -4   -2.30    9.50
  -8  -5  -4   18.10   11.90
  -8  -5   4   16.20   11.80
   8  -5  -4   11.60    5.90
   8   5   4    8.80    9.50
  -9  -5  -4   27.20   15.80
   9   5  -4   10.00   16.00
   9   5   4    2.50   13.60
   0   6  -4    8.80    2.60
   0   6  -4   12.40    2.70
   0   6   4   14.00    3.20
   0  -6  -4    9.80    2.90
   0  -6   4   14.40    3.30
   0  -6  -4   12.60    2.50
   0   6   4   10.90    2.10
   1  -6   4  124.39    6.40
   1   6  -4  126.19    6.80
  -1  -6  -4  124.29    6.10
  -1  -6  -4  127.49    6.80
   1   6  -4  124.19    6.60
  -1   6   4  131.79    6.00
  -1   6   4  131.69    4.70
   1  -6  -4  121.59    5.10
  -1   6  -4  122.49    6.10
   1   6   4  127.49    6.90
  -1   6  -4  129.39    5.30
   1  -6  -4  123.99    5.90
  -1   6  -4  136.09    5.10
   1   6   4  124.19    5.80
  -1  -6   4  128.79    6.90
   2  -6   4   74.79    5.20
  -2  -6  -4   62.19    6.20
   2   6  -4   72.89    5.90
  -2  -6  -4   67.39    5.30
   2   6  -4   46.40    5.40
   2   6   4   53.69    6.00
  -2   6  -4   59.79    3.40
  -2   6  -4   69.89    2.60
   2  -6  -4   64.29    3.40
   2   6   4   64.89    5.00
  -2   6  -4   70.09    4.70
   2  -6  -4   55.09    4.20
  -2  -6   4   75.89    6.10
  -3  -6  -4    9.50    4.20
   3   6  -4    0.90    3.60
   3   6  -4    4.10    3.40
   3  -6   4    7.60    2.30
  -3  -6  -4    9.30    3.60
   3  -6  -4    4.90    1.80
   3   6   4    2.40    3.90
  -3  -6   4   10.50    4.10
  -3   6  -4    3.70    2.60
   3   6   4    2.40    3.10
  -4  -6  -4    5.90    4.30
   4  -6   4    9.00    2.40
  -4  -6  -4   12.60    4.90
   4   6  -4    9.70    4.10
   4   6  -4   -3.50    4.30
  -4   6  -4    7.10    2.60
   4   6   4    3.70    4.60
  -4  -6   4   16.60    4.80
   4   6   4   10.10    4.30
  -4   6  -4   10.10    3.40
   5  -6   4   85.29    4.80
   5   6  -4   76.69    9.20
  -5  -6  -4   99.89    9.90
  -5  -6  -4   70.89   10.20
   5   6  -4   76.99    8.40
  -5  -6   4   84.59   10.00
   5   6   4   77.09   10.40
   5   6   4   76.29    8.50
   6  -6   4   43.00    4.90
   6   6  -4   35.50    7.00
  -6  -6  -4   40.50    8.30
   6   6  -4   41.10    7.70
  -6  -6   4   48.80    8.40
   6   6   4   31.80   10.60
   6   6   4   31.20    7.00
   7  -6   4    5.90    4.90
  -7  -6  -4    0.10    9.20
   7   6  -4   11.40    8.70
  -7  -6   4   11.60    9.40
   7   6   4   26.20   10.40
   7   6   4    4.80    8.00
   8   6  -4   -6.70   10.50
   8  -6   4   12.70    7.00
   8   6  -4   15.90   12.80
  -8  -6   4    8.00   13.90
   8  -6  -4   16.20    5.90
   8   6   4   46.50   15.50
   8   6   4   30.80   11.30
  -9  -6  -4   21.70   16.20
   9   6  -4    3.20   15.00
  -9  -6   4   21.50   19.90
   9   6   4   -8.10   13.90
   0   7  -4   -2.50    2.40
   0  -7   4    0.30    2.70
   0  -7  -4    0.50    2.30
   0   7  -4    1.60    2.70
   0   7   4    2.40    2.00
   0  -7  -4    0.70    2.70
   0   7   4    1.30    2.60
  -1  -7  -4  201.48    8.20
   1   7  -4  188.98    8.40
   1  -7   4  188.28    8.20
   1   7  -4  194.68    8.90
  -1   7   4  194.98    6.40
  -1   7   4  195.98    8.10
  -1  -7  -4  185.08    8.90
   1   7   4  180.88    7.70
  -1  -7   4  180.18    8.80
  -1   7  -4  200.38    7.00
  -1   7  -4  182.48    7.00
  -1   7  -4  192.28    8.00
   1   7   4  196.88    9.10
   1  -7  -4  183.78    7.90
   1  -7  -4  199.88    7.20
  -2  -7  -4  178.58    8.20
  -2  -7  -4  163.18    9.00
  -2   7   4  152.88    7.00
   2   7  -4  158.58    8.50
   2   7  -4  168.18    8.70
   2  -7   4  168.18    7.60
   2  -7  -4  169.98    6.20
   2   7   4  166.38    9.30
  -2   7  -4  167.38    7.30
   2  -7  -4  169.58    6.90
   2   7   4  169.58    7.80
  -2   7  -4  168.28    5.20
  -2  -7   4  161.08    8.90
  -3  -7  -4   84.19    7.40
   3   7  -4   67.29    8.30
  -3  -7  -4   87.89    7.90
   3   7  -4   73.69    6.90
  -3   7   4   82.49    4.70
   3  -7   4   73.09    4.60
  -3   7  -4   79.49    5.10
   3   7   4   69.69    6.50
   3   7   4   75.69    8.10
  -3  -7   4   80.69    7.80
   3  -7  -4   73.19    4.00
   4  -7   4   82.49    4.90
  -4  -7  -4   80.19    9.10
   4   7  -4   63.39    8.90
   4   7  -4   71.79    7.70
  -4  -7  -4   71.39   10.00
  -4  -7   4   86.99    8.90
  -4   7  -4   83.29    4.80
   4  -7  -4   86.39    3.60
  -4   7  -4   80.29    5.50
   4   7   4   70.89    7.20
   4   7   4   71.39    8.90
   5   7  -4   35.40    7.20
   5  -7   4   31.30    4.30
  -5  -7  -4   45.40    7.50
  -5  -7  -4   34.40    7.10
   5   7  -4   33.10    6.40
   5   7   4   35.00    8.10
  -5  -7   4   31.80    7.10
   5   7   4   33.00    6.50
   6   7  -4    5.10    7.60
   6  -7   4   16.80    4.10
  -6  -7  -4    8.80    8.00
   6   7  -4   14.20    7.00
  -6  -7   4    8.80    8.10
   6   7   4    3.20    6.80
   6   7   4   18.00    8.70
  -7  -7  -4  -12.00    9.50
   7   7  -4    9.80   12.90
   7   7  -4    0.70    8.70
   7  -7   4    3.00    4.90
   7   7   4    1.50   11.30
   7   7   4   -3.50    8.30
  -7  -7   4    7.60    9.90
   8  -7   4   15.00    6.90
  -8  -7  -4   53.39   14.30
   8   7  -4   -6.90   14.20
   8   7  -4    4.90   11.90
   8   7   4   38.00   17.70
  -8  -7   4   15.90   13.60
   8   7   4   25.20   12.00
  -9  -7  -4  -20.50   17.00
  -9  -7   4   52.09   19.20
   9   7   4   22.40   18.60
   0   8   4 1570.74   42.80
   0  -8  -4 1627.44   41.80
   0   8   4 1643.74   41.20
   0   8  -4 1607.84   41.90
   0   8  -4 1569.34   42.70
   0  -8   4 1559.34   42.80
   0  -8  -4 1582.24   42.80
  -1   8   4  178.88    6.40
  -1  -8  -4  180.78    8.40
   1  -8   4  175.38    8.40
   1   8  -4  172.08    8.30
   1   8  -4  178.08    9.10
  -1  -8  -4  165.38    8.90
  -1   8   4  183.88    8.30
  -1   8  -4  178.38    6.80
  -1   8  -4  177.68    8.20
   1  -8  -4  184.98    7.40
  -1  -8   4  174.08    9.00
   1  -8  -4  169.68    8.20
   1   8   4  178.18    9.20
  -1   8  -4  184.38    7.20
   1   8   4  184.88    8.60
  -2   8   4 1022.50   27.20
   2   8  -4  999.80   28.70
  -2  -8  -4  977.50   29.50
  -2  -8  -4 1035.90   28.60
   2  -8   4  987.30   27.80
  -2   8  -4  971.10   25.20
   2   8   4 1005.00   28.00
  -2   8  -4  998.80   27.40
  -2  -8   4  946.81   29.30
   2  -8  -4  973.90   27.00
  -2   8  -4 1002.90   25.30
   2  -8  -4  983.60   26.30
  -3  -8  -4   34.80    5.60
   3   8  -4   48.00    6.40
  -3   8   4   45.00    4.50
  -3  -8  -4   53.99    7.70
   3   8  -4   49.10    6.90
  -3   8  -4   41.60    4.80
   3   8   4   39.60    6.10
   3   8   4   46.10    6.20
   3  -8  -4   43.80    4.10
   3  -8  -4   49.50    4.00
  -3  -8   4   48.90    7.00
  -4  -8  -4   54.49    8.20
   4   8  -4   57.29    8.70
   4  -8   4   57.49    4.90
  -4  -8  -4   65.79    9.40
   4   8  -4   55.89    7.60
  -4   8  -4   51.59    5.70
   4   8   4   57.59    6.80
   4   8   4   38.30    6.70
  -4   8  -4   54.89    4.70
  -4  -8   4   62.99    9.20
   4  -8  -4   56.59    3.80
   5  -8   4   14.40    3.80
  -5  -8  -4   22.10    7.90
  -5  -8  -4   18.10    7.20
   5   8  -4   11.70    5.90
   5   8  -4   27.60    7.50
   5   8   4   18.00    7.90
  -5  -8   4   14.90    7.40
   5  -8  -4   23.80    3.00
   5   8   4   13.60    6.30
   6   8  -4   19.30    8.60
   6  -8   4    9.60    4.30
  -6  -8  -4   18.30    9.20
   6   8   4   17.40    8.70
  -6  -8   4   10.50    9.00
   7   8  -4    8.40    9.20
   7  -8   4    6.90    5.10
  -7  -8  -4   13.40   11.10
   7   8  -4   42.40   11.80
   7   8   4   22.00   13.00
   7   8   4    3.70    8.80
  -7  -8   4    9.40   14.90
   8   8  -4   16.40   13.00
  -8  -8  -4   32.50   14.70
   8  -8   4   43.80    8.50
   8   8   4   57.19   12.90
  -8  -8   4   17.70   15.20
   0  -9  -4   -1.50    3.10
   0   9  -4   -0.80    3.00
   0   9   4   -4.70    3.20
   0   9  -4    3.50    3.60
   0  -9   4    1.10    3.80
   0  -9  -4   -0.90    3.30
   0   9   4   -1.30    2.50
  -1   9   4   13.80    3.70
   1   9  -4    2.20    6.80
   1   9  -4    4.80    3.70
   1  -9   4    7.20    3.70
  -1   9  -4    3.70    2.90
  -1   9  -4    3.20    2.60
   1   9   4    4.40    4.40
  -1   9  -4    4.90    3.70
  -1  -9   4    0.60    3.90
   2   9  -4   93.69    8.40
  -2  -9  -4  115.99    8.90
   2   9  -4   85.29    7.40
  -2   9   4   94.99    6.20
   2  -9   4   87.69    7.00
  -2  -9  -4  102.79    7.90
   2   9   4   91.39    8.60
  -2   9  -4   95.49    4.30
   2  -9  -4   95.99    6.30
  -2  -9   4   76.79    8.20
  -2   9  -4   89.49    4.30
   2  -9  -4  101.39    5.80
  -2   9  -4   93.99    6.60
   2   9   4   94.29    7.00
  -3  -9  -4    3.80    5.00
   3   9  -4    3.00    4.30
   3  -9   4    2.50    3.80
   3   9  -4   -2.30    4.90
  -3   9   4   -3.20    2.70
  -3  -9  -4    7.00    4.60
  -3   9  -4    1.40    3.30
   3  -9  -4    5.20    2.90
   3   9   4    1.10    5.30
   3  -9  -4    2.90    2.90
   3   9   4    0.60    4.30
  -3  -9   4   12.80    5.50
   4   9  -4   20.90    6.70
  -4  -9  -4   15.10    6.30
  -4  -9  -4   16.10    6.70
   4   9  -4   14.70    5.90
   4   9   4    4.50    6.80
  -4   9  -4   14.70    3.60
   4   9   4    5.10    5.30
  -4  -9   4   11.60    5.80
   4  -9  -4   12.40    3.10
  -5  -9  -4  226.08   15.20
  -5  -9  -4  190.08   14.60
   5  -9   4  210.88    8.70
   5   9  -4  228.38   14.80
   5   9  -4  239.58   13.40
   5   9   4  204.48   15.20
  -5  -9   4  208.68   15.30
   5   9   4  202.18   12.60
   5  -9  -4  205.28    7.40
   6   9  -4  175.88   16.60
   6  -9   4  174.98    8.40
   6   9  -4  196.28   14.50
   6   9   4  171.78   17.60
   6   9   4  185.38   13.50
  -6  -9   4  158.48   17.10
   7   9  -4   18.90   10.70
  -7  -9  -4   -2.60   11.80
   7   9  -4   18.30   13.70
   7   9   4   32.40   19.20
  -7  -9   4    6.00   11.80
   8   9  -4   10.20   13.80
  -8  -9  -4  -14.70   15.90
   8   9   4  -23.60   16.30
  -8  -9   4   12.20   16.40
   0  10  -4  133.49    7.40
   0  10   4  127.79    8.50
   0 -10   4  122.89    8.70
   0 -10  -4  117.79    8.30
   0  10   4  115.69    6.30
   0 -10  -4  121.09    7.50
  -1 -10  -4  278.97   11.80
  -1  10   4  261.37   11.30
  -1  10   4  260.47    9.10
  -1 -10  -4  257.77   12.30
   1  10  -4  275.27   11.30
   1  10  -4  251.97   12.40
   1 -10   4  254.47   11.40
   1  10   4  261.27   12.50
  -1  10  -4  271.77    9.80
  -1 -10   4  257.47   12.30
   1 -10  -4  257.47   11.20
   1  10   4  272.17   10.70
  -1  10  -4  259.77   11.50
  -1  10  -4  257.47    9.60
   1 -10  -4  271.67   10.50
   2  10  -4  292.37   12.50
   2  10  -4  292.37   13.40
   2 -10   4  276.67   11.70
  -2 -10  -4  279.07   12.60
  -2 -10  -4  273.67   13.50
  -2  10   4  281.17   11.20
  -2  10  -4  296.07    8.90
   2  10   4  266.97   13.40
  -2  10  -4  286.17    8.80
   2 -10  -4  280.17   10.50
   2 -10  -4  264.97   11.00
  -2  10  -4  274.37   11.40
  -2 -10   4  263.47   13.30
   2  10   4  270.77   11.60
   3  10  -4  133.69   10.90
  -3 -10  -4  133.19   10.30
  -3 -10  -4  134.19   11.00
   3 -10   4  120.39    8.60
   3  10  -4  111.99    9.20
  -3  10   4  128.89    7.20
   3 -10  -4  124.89    6.80
  -3 -10   4  121.29   10.60
   3  10   4  122.29    8.90
   3 -10  -4  114.79    6.70
  -3  10  -4  122.69    7.50
   3  10   4  108.89   10.70
  -4 -10  -4  173.18   13.20
  -4  10   4  148.59    6.40
   4  10  -4  130.29   10.90
  -4 -10  -4  146.19   12.20
   4  10  -4  153.68   12.70
   4  10   4  142.39   10.70
  -4 -10   4  145.59   13.30
   4 -10  -4  142.49    7.20
   4  10   4  161.78   13.40
  -4  10  -4  149.99    7.60
   5  10  -4    2.00    7.20
  -5 -10  -4    2.60    8.70
   5  10  -4   -8.10    8.20
  -5 -10  -4    2.30    8.20
   5 -10  -4    0.10    3.70
   5  10   4   -0.50    6.80
   5  10   4    2.50    9.20
  -5 -10   4   16.00    8.30
   6  10  -4   28.10   11.00
  -6 -10  -4   38.40   11.40
   6  10  -4   30.40    9.30
   6  10   4   50.39   12.70
   6 -10  -4   31.20    4.50
   6  10   4   35.50   12.80
  -6 -10   4   35.10   10.90
  -7 -10  -4   15.00   13.30
   7  10  -4   13.70   11.60
   7  10   4  -12.00   10.00
  -7 -10   4   14.40   12.80
  -8 -10  -4   -4.90   15.80
   8  10  -4   31.90   15.20
   8  10   4   15.90   14.20
  -8 -10   4   16.50   17.30
   0  11  -4   -3.20    4.90
   0 -11  -4   -3.20    4.10
   0  11   4    0.40    4.70
   0  11  -4   -5.00    3.40
   0  11   4   -2.70    3.20
   0 -11  -4    0.80    4.00
   0 -11   4    4.40    4.30
  -1 -11  -4  187.28   11.20
  -1  11   4  185.68   10.30
  -1 -11  -4  191.18   10.40
   1  11  -4  192.88   11.50
   1  11  -4  202.08   10.00
  -1  11   4  183.28    7.70
   1 -11   4  185.28   10.50
  -1  11  -4  193.38    8.40
   1  11   4  187.58    9.20
   1 -11  -4  197.28    9.40
  -1 -11   4  195.68   11.10
  -1  11  -4  179.58   13.80
   1  11   4  207.78   11.80
   1 -11  -4  187.98   10.20
  -2  11   4   41.40    5.60
   2  11  -4   35.10    7.00
  -2 -11  -4   29.30    6.30
  -2 -11  -4   30.30    6.10
   2  11  -4   28.50    6.10
   2 -11   4   41.00    6.10
   2 -11  -4   32.50    5.10
   2  11   4   36.50    5.70
  -2  11  -4   32.60    4.10
   2  11   4   47.80    7.90
  -2  11  -4   27.90    5.40
  -2 -11   4   43.70    7.30
  -2  11  -4   34.60    3.80
   2 -11  -4   34.80    5.00
  -3  11   4   28.70    4.70
   3 -11   4   20.80    5.80
   3  11  -4    8.70    6.50
  -3 -11  -4   24.10    7.70
   3  11  -4   17.60    6.30
  -3 -11  -4   20.80    7.40
   3 -11  -4   19.60    4.70
  -3 -11   4   21.50    6.80
   3 -11  -4   20.50    4.20
  -3  11  -4   24.20    5.10
   3  11   4   26.10    7.80
   3  11   4   20.10    6.20
  -4  11   4  309.67   10.70
  -4 -11  -4  309.17   17.00
  -4 -11  -4  302.97   16.00
  -4 -11   4  326.97   17.40
   4  11   4  323.07   20.90
  -4  11  -4  314.47   11.70
   4 -11  -4  296.37   11.30
   4 -11  -4  284.87   10.50
   5  11  -4   -6.60    7.60
  -5 -11  -4    2.60    8.20
   5  11  -4   -1.30    9.00
  -5 -11  -4   -3.10    9.70
   5 -11  -4   -6.50    4.30
   5  11   4    5.90    9.30
  -5 -11   4   -1.30   10.30
   5  11   4   -6.50    7.10
  -6 -11  -4  161.28   18.20
   6  11  -4  119.09   14.10
  -6 -11   4  144.89   18.00
   6  11   4  156.58   14.40
   6 -11  -4  146.09    8.10
   7  11  -4   -3.30   11.70
  -7 -11  -4   -4.70   13.70
  -7 -11   4  -15.90   13.50
   7  11   4    4.30   11.30
   8  11  -4   22.50   15.80
   8  11   4   16.20   14.90
  -8 -11   4   14.70   18.40
   0  12  -4   81.59    7.80
   0 -12  -4   89.09    9.00
   0 -12  -4   85.59    8.30
   0  12  -4  102.29    9.80
   0  12   4   86.69    6.60
   0  12   4   85.09    9.70
   0 -12   4   81.99    9.10
   1 -12   4   51.69    8.20
   1  12  -4   30.10    7.10
   1  12   4   17.20    6.00
   1  12   4   43.30    6.20
  -1  12  -4   32.00    6.10
   1 -12  -4   56.79    7.60
   2  12  -4  217.08   13.90
  -2  12   4  233.98   11.60
   2 -12   4  234.08   12.20
  -2 -12  -4  250.47   14.20
  -2 -12  -4  256.77   13.50
   2  12  -4  231.38   12.50
   2  12   4  239.78   11.60
  -2  12  -4  236.28    8.60
  -2 -12   4  246.38   14.20
  -2  12  -4  234.08    8.50
   2 -12  -4  251.17   11.30
  -2  12  -4  202.88   14.20
   2  12   4  279.07   19.70
   2 -12  -4  234.88   11.40
  -3  12   4   11.70    4.60
  -3 -12  -4    6.20    7.40
   3  12  -4    6.40    8.10
  -3 -12  -4   28.40    8.30
   3  12  -4    7.00    6.60
   3 -12   4    5.90    5.70
   3  12   4   27.20    8.80
  -3 -12   4   15.10    7.80
   3  12   4   16.00    6.40
   3 -12  -4   11.20    5.10
  -3  12  -4    5.10    5.30
  -4  12   4   88.79    7.10
  -4 -12  -4   66.89   10.70
   4  12  -4   80.09   11.00
   4  12  -4   94.29   11.80
   4  12   4   65.39   11.10
  -4  12  -4   66.49    7.60
   4 -12  -4   90.29    6.50
   4 -12  -4   85.59    7.60
   4  12   4   85.39   10.20
  -5 -12  -4   27.80   10.50
   5  12  -4   26.80    9.10
   5  12  -4   27.50   11.90
  -5 -12  -4   24.40   11.20
   5  12   4   29.30    8.60
   5  12   4   18.60   12.10
   5 -12  -4   10.40    5.40
  -5 -12   4   24.90    9.60
  -5  12  -4   17.60    6.80
  -5  12  -4   19.00    5.60
  -6 -12  -4    2.40   12.70
   6  12  -4   25.50   10.50
   6  12   4    3.80    9.60
   6 -12  -4   13.50    6.10
  -6 -12   4   13.10   12.30
  -7 -12  -4   13.00   15.10
   7  12  -4   39.30   15.00
   7  12   4   15.60   12.60
  -7 -12   4    7.60   15.20
   0 -13   4   12.60    5.80
   0 -13  -4    0.60    5.60
   0  13   4    2.80    4.10
   0  13  -4   -0.80    6.10
   0 -13  -4   -6.50    5.30
   0  13  -4    4.40    4.80
   0  13   4   -3.60    6.00
  -1 -13  -4   14.00    6.40
   1 -13   4    7.90    6.00
   1  13  -4    4.60    6.20
   1  13  -4    1.60    5.60
  -1  13   4   18.20    6.20
  -1 -13  -4   17.10    7.00
  -1  13   4    4.60    5.70
   1 -13  -4   20.20    5.90
  -1 -13   4   -0.30    6.10
   1  13   4    8.10    7.10
  -1  13  -4    5.60    6.30
   1  13   4   12.70    5.20
  -1  13  -4    1.70    4.30
   1 -13  -4   20.50    5.80
  -2  13   4    6.30    3.40
   2  13  -4    6.00    7.60
   2 -13   4    6.10    6.00
  -2 -13  -4   22.80    7.40
  -2 -13  -4    6.80    7.20
   2  13  -4   -8.20    5.90
   2  13   4    6.70    5.80
  -2  13  -4    2.70    3.10
   2  13   4   -4.80    6.80
   2 -13  -4   14.70    6.00
  -2  13  -4    1.20    3.40
   2 -13  -4   15.40    5.20
  -2  13  -4   -2.60    5.70
  -2 -13   4    1.20    6.10
   3 -13   4   10.00    6.10
  -3 -13  -4    5.80    8.20
  -3 -13  -4   11.50    8.70
   3  13  -4    0.60    7.60
   3  13  -4   -0.70    7.80
  -3 -13   4    7.00    8.50
   3 -13  -4   13.30    4.60
  -3  13  -4   -2.80    5.70
   3  13   4    9.80    8.30
  -4 -13  -4    1.00    9.50
   4  13  -4    9.90   10.30
   4  13  -4   -9.50    7.30
  -4 -13  -4   -2.30    8.30
  -4  13   4   -2.80    5.00
   4  13   4  -11.00   10.20
   4  13   4   -1.20    7.10
   4 -13  -4    9.40    4.40
  -4  13  -4   -4.00    5.20
  -4 -13   4   -0.70   12.30
   4 -13  -4    1.20    5.70
   5  13  -4   -1.10    9.10
  -5 -13  -4   17.70   13.30
  -5 -13  -4   19.90   11.70
   5  13   4   18.90    9.00
  -5  13  -4   23.50    6.00
  -5  13  -4   13.10    4.90
  -5 -13   4   18.30   11.40
   5 -13  -4   15.60    6.50
   6  13  -4   14.50   11.30
  -6 -13  -4  -10.20   12.90
  -6 -13   4   -5.50   12.70
   6 -13  -4    0.30    6.90
   6  13   4  -20.40   10.20
   7  13  -4   -6.20   14.10
  -7 -13  -4   -3.70   16.30
  -7 -13   4   16.10   17.40
   7  13   4    6.40   13.90
   0  14   4  679.83   25.10
   0  14   4  693.03   21.70
   0 -14   4  698.23   25.20
   0 -14  -4  663.43   24.80
   0  14  -4  716.33   23.00
   0 -14  -4  701.13   24.50
   0  14  -4  729.43   25.70
   1 -14   4  195.98   13.10
  -1  14   4  199.38   13.40
   1  14  -4  206.38   12.50
  -1 -14  -4  237.08   13.80
  -1 -14  -4  236.38   14.80
   1  14  -4  202.28   15.10
  -1  14   4  227.08    9.80
  -1  14  -4  206.18   10.20
   1  14   4  228.58   12.80
  -1  14  -4  197.48   14.10
  -1 -14   4  210.98   14.20
   1  14   4  231.68   15.40
   1 -14  -4  220.68   13.00
   1 -14  -4  242.58   13.30
  -1  14  -4  239.38   10.60
   2  14  -4  -19.10    8.30
  -2  14   4   -8.00    5.90
  -2 -14  -4   -9.10    7.70
  -2  14   4    0.70    3.10
   2  14  -4  -12.50    7.60
   2 -14   4   -2.90    6.20
  -2 -14  -4    2.20    6.90
  -2 -14   4   -3.00    6.90
  -2  14  -4   -1.60    3.20
  -2  14  -4   -4.10    6.50
   2  14   4    1.70    5.70
   2 -14  -4    1.90    5.40
   2  14   4    7.70    8.70
   2 -14  -4    4.70    6.20
  -2  14  -4   -6.00    3.70
  -3  14   4   31.90    6.60
  -3 -14  -4   64.59   11.00
   3 -14   4   68.69    9.20
   3  14  -4   36.90   10.80
   3  14  -4   41.90    9.20
  -3 -14  -4   57.99   11.60
  -3 -14   4   34.80    9.60
   3 -14  -4   57.29    7.80
   3 -14  -4   54.39    6.80
  -3  14  -4   52.89    7.80
   3  14   4   42.30    8.10
   3  14   4   44.30   11.90
  -4 -14  -4   -3.60    9.30
  -4 -14  -4   -9.40   10.70
   4  14  -4   -7.00    8.70
  -4  14   4   11.80    5.70
  -4 -14   4   -2.70    9.00
  -4  14  -4    1.80    8.80
   4 -14  -4    2.40    5.20
   4 -14  -4    6.90    7.90
   4  14   4   -0.50    8.30
   5  14  -4   19.40   10.20
  -5 -14  -4    2.70   12.10
  -5  14  -4   18.80    6.00
   5  14   4   18.70    9.90
  -5 -14   4   32.00   12.10
   5 -14  -4   18.60    8.10
  -6 -14  -4   35.50   15.70
   6  14  -4   -9.50   12.20
  -6 -14   4   -1.30   13.90
   6  14   4    1.00   13.00
  -7 -14  -4  -14.00   19.60
   7  14  -4   15.50   17.90
   7  14   4   19.60   24.10
  -7 -14   4    7.50   19.10
   0 -15   4   -2.40    6.70
   0 -15  -4   -1.30    6.70
   0  15  -4   -9.80    8.40
   0 -15  -4  -14.90    6.80
   0  15   4   -8.20    4.70
   0  15  -4   -5.90    5.50
   0  15   4    2.40    7.30
  -1 -15  -4  152.78   14.00
   1  15  -4  164.98   15.90
   1 -15   4  173.78   13.70
   1  15  -4  170.48   11.50
  -1  15   4  165.68   13.50
  -1  15   4  181.28    9.10
  -1 -15  -4  203.98   14.80
  -1  15  -4  173.98   14.20
   1 -15  -4  176.78   13.50
  -1 -15   4  172.18   14.20
   1  15   4  156.18   15.20
   1  15   4  166.38   11.30
  -1  15  -4  179.68    9.90
   1 -15  -4  171.18   12.60
  -2  15   4   11.00    7.40
   2  15  -4   32.00   11.50
  -2 -15  -4    2.50    9.20
   2  15  -4   12.40    7.70
   2 -15   4   32.10    8.40
  -2 -15  -4   30.70    8.80
   2 -15  -4   19.60    7.80
  -2  15  -4   23.00    8.00
   2  15   4   22.20    7.20
   2  15   4   20.70   11.00
  -2 -15   4   36.00    9.80
  -2  15  -4   25.30    4.70
  -2  15  -4   19.80    3.90
   2 -15  -4   28.90    6.70
  -3 -15  -4   66.59   12.70
  -3 -15  -4   40.10   11.80
  -3  15   4   46.20    7.60
   3  15  -4   41.30    9.20
   3 -15   4   66.09    9.50
  -3 -15   4   49.10   10.40
   3  15   4   68.89    9.50
  -3  15  -4   40.30    8.20
   3 -15  -4   60.29    9.40
   3 -15  -4   65.99    9.00
  -4 -15  -4  128.39   17.70
  -4  15   4  116.59   10.60
   4  15  -4  136.29   14.90
   4 -15   4  129.69   13.70
  -4 -15   4  125.59   18.00
   4  15   4  108.99   14.30
  -4  15  -4  129.79   16.60
   4 -15  -4  124.59   12.80
   4 -15  -4   96.59   10.60
  -5 -15  -4  -11.90   13.30
   5  15  -4   13.00   13.60
  -5  15  -4   -3.90    6.90
  -5 -15   4   17.60   12.80
   5 -15  -4    5.20    9.40
   5  15   4   14.10   12.70
   6  15  -4   33.40   16.40
  -6 -15  -4   27.40   16.30
   6  15   4   18.00   13.10
  -6 -15   4   49.80   17.50
   0  16   4   58.29    7.20
   0  16  -4   68.69   11.10
   0  16  -4   62.49    9.00
   0 -16  -4   84.19   11.40
   0 -16  -4   57.09    9.40
   0 -16   4   70.09   10.60
   0  16   4   79.29   11.20
  -1  16   4   34.60    5.60
  -1  16   4   25.10    9.70
  -1 -16  -4   20.80    9.70
  -1 -16  -4   31.20    9.80
   1  16  -4   27.40   11.20
   1 -16   4   50.89    9.60
  -1 -16   4   31.80    9.20
  -1  16  -4   33.70    7.00
  -1  16  -4   31.60   10.40
  -1  16  -4   24.40    6.30
   1  16   4   34.50    7.60
   1 -16  -4   32.40    9.40
   1  16   4   56.89   11.90
   1 -16  -4   48.20    8.80
   2  16  -4   54.59    9.60
  -2 -16  -4   63.19   11.40
  -2 -16  -4   93.79   14.10
   2 -16   4   69.39   10.20
  -2  16   4   68.79    9.90
   2 -16  -4   71.09   10.30
   2  16   4   78.09   11.40
  -2  16  -4   50.49   10.00
  -2 -16   4   82.19   12.30
   2 -16  -4   63.99    9.00
  -2  16  -4   61.19    5.90
  -2  16  -4   70.39    7.10
   3  16  -4   57.59   10.70
  -3 -16  -4   76.99   13.20
  -3  16   4   59.99    9.00
   3 -16   4   76.69   10.60
   3 -16  -4   74.29   10.80
  -3  16  -4   69.39   10.10
   3 -16  -4   69.69   10.40
  -3 -16   4   75.79   13.50
   3  16   4   58.49    9.50
  -4 -16  -4  -10.30   12.30
   4  16  -4   18.10   10.80
  -4  16   4   -6.60    7.90
   4 -16   4   -3.80    9.20
   4 -16  -4    3.60    9.70
   4  16   4    9.50   10.00
   4 -16  -4    4.90    7.10
  -4  16  -4   -1.10    8.40
  -4 -16   4   -7.20   11.10
  -5 -16  -4    9.90   14.80
   5  16  -4   16.30   14.20
  -5 -16   4   32.30   15.00
   5  16   4   30.00   12.50
   5 -16  -4   12.80   12.80
  -6 -16  -4   44.60   18.30
   6  16  -4   38.10   20.50
  -6 -16   4   23.50   16.90
   6  16   4   -9.20   16.80
   0  17   4    7.80   10.20
   0 -17   4    2.10    8.80
   0  17  -4    3.50   11.40
   0  17  -4   -6.70    6.70
   0  17   4    7.90    6.20
   0 -17  -4   -0.30    8.40
   0 -17  -4   -0.80   10.70
   1 -17   4  -12.00    9.50
  -1  17   4   23.10   10.60
  -1  17   4    1.80    5.30
   1  17  -4   -2.70    8.00
  -1 -17  -4    2.20    9.50
  -1  17  -4    7.30    7.30
   1  17   4   -0.20    7.20
  -1 -17   4   -6.10    8.90
  -1  17  -4   -6.80    6.00
   1 -17  -4  -10.70    9.80
  -1  17  -4  -13.00   10.50
   1 -17  -4   11.50    8.10
   2  17  -4   -1.30    9.40
   2 -17   4    2.60    8.80
  -2  17   4    2.40    9.60
  -2 -17  -4   31.60   11.10
  -2  17  -4   11.10   10.50
   2 -17  -4   24.60   10.20
  -2  17  -4    2.50    5.20
   2  17   4    0.90    8.50
   2 -17  -4    5.10    7.60
  -2  17  -4    0.50    5.10
  -2 -17   4    2.20   10.50
  -3 -17  -4   60.59   13.60
   3  17  -4   59.69   11.70
  -3  17   4   28.90    9.70
   3 -17   4   50.99   11.20
   3  17   4   57.49   10.10
  -3 -17   4   94.19   18.80
   3 -17  -4   59.09    9.50
  -3  17  -4   90.19   14.40
   3 -17  -4   57.09   11.20
   4 -17   4   30.00   12.00
  -4 -17  -4   43.20   14.20
  -4 -17   4   18.40   13.00
   4 -17  -4   24.70   11.70
   4 -17  -4   33.60    9.10
  -4  17  -4   39.70   11.50
  -5 -17  -4    7.00   17.60
   5  17  -4   20.80   15.70
  -5 -17   4  -16.70   16.10
   5  17   4   25.50   16.00
   0  18  -4  330.77   18.00
   0 -18   4  345.47   21.50
   0 -18  -4  349.77   20.90
   0  18   4  341.57   14.80
  -1  18   4   13.20    6.20
   1 -18   4   13.20   10.00
  -1  18   4   26.90   12.80
   1  18  -4   22.10    9.00
  -1 -18  -4   27.80   11.40
  -1 -18   4   28.70   11.30
   1 -18  -4   24.90    9.60
  -1  18  -4   17.20    7.20
   1  18   4   26.40    8.10
   1 -18  -4   22.70   13.50
  -1  18  -4   26.80    8.30
  -1  18  -4    4.30   12.80
  -2  18   4   33.90   12.00
   2 -18   4   25.40   12.40
   2  18  -4   33.70   11.20
  -2 -18  -4    8.90   12.00
   2 -18  -4   26.30   12.60
  -2  18  -4   23.20    5.70
  -2  18  -4   11.10   11.90
   2 -18  -4   29.30    9.60
   2  18   4   29.00    9.60
  -2 -18   4   27.00   13.00
  -3 -18  -4   10.80   12.10
  -3  18   4   -9.60   10.50
   3 -18   4    8.20   12.20
   3  18  -4   13.60   13.00
  -3  18  -4   -2.90   11.70
   3  18   4   23.50   10.90
   3 -18  -4    3.90    9.40
  -3 -18   4   26.50   12.70
   3 -18  -4   17.50   12.60
   4  18  -4   -0.90   15.30
   4 -18   4   13.40   13.00
  -4 -18  -4   28.70   15.40
   4 -18  -4   18.70   11.10
  -4 -18   4   14.40   14.70
   4  18   4   44.90   13.20
   4 -18  -4   25.00   14.80
  -5 -18  -4   10.00   19.60
  -5 -18   4    0.80   25.50
   0 -19   4    6.90   11.60
   0 -19  -4   -3.50   10.90
  -1  19   4   10.30    6.90
   1 -19   4    1.50   11.30
  -1 -19  -4  -12.50   11.20
   1  19  -4    1.80   10.50
  -1 -19   4    3.10   12.40
  -1  19  -4   12.10   10.30
   1  19   4    9.50    8.60
   1 -19  -4   10.10   10.70
  -1  19  -4   -0.20    7.40
  -2  19   4   34.20   12.40
  -2 -19  -4    9.00   12.30
   2  19  -4   -3.20   11.80
   2 -19   4   16.70   12.90
  -2 -19   4   -6.70   12.70
   2  19   4   24.20   11.00
  -2  19  -4   44.30   19.90
   2 -19  -4   -3.70   10.80
   3 -19   4   44.60   14.20
   3  19  -4   37.30   15.30
  -3 -19  -4   34.60   15.20
   3 -19  -4   53.69   11.60
   3  19   4   71.19   16.20
  -3 -19   4   68.39   16.30
  -4 -19  -4   96.69   21.00
   4  19  -4   69.59   18.10
  -4 -19   4   81.99   18.60
   4  19   4   78.49   24.50
   0 -20   4   29.40   14.70
   0 -20  -4   37.70   14.10
   0  20   4   24.60   10.70
   0  20  -4   23.90   10.60
  -1 -20  -4   -0.10   12.80
   1 -20   4    1.80   14.00
   1  20  -4   -1.70   11.20
   1  20   4   10.90    9.70
   1 -20  -4    6.60   12.70
  -1  20  -4   12.40    8.60
  -1 -20   4  -16.70   13.80
  -2 -20  -4   16.00   14.90
   2 -20   4    9.50   14.10
   2 -20  -4    5.10   13.30
  -2 -20   4   -3.70   15.00
   2  20   4   12.60   12.60
  -3 -20  -4    9.20   16.50
   3  20  -4   38.60   15.80
   3 -20   4   24.40   15.60
   3  20   4    9.60   15.60
  -3 -20   4   -8.30   16.60
   0 -21   4   -1.90   16.50
   0  21   4    3.50   10.40
   0 -21  -4    0.40   14.30
   0  21  -4    5.60   11.70
  -1 -21  -4  -13.30   15.40
   1 -21   4   20.90   16.40
   1  21  -4   20.30   13.60
   1 -21  -4   25.30   16.20
  -1 -21   4   52.19   17.20
   1  21   4   30.10   11.70
   1   0  -5   -3.90    1.80
  -1   0  -5   -2.20    1.30
   1   0   5   -2.90    2.20
   1   0   5   -3.00    1.40
   1   0  -5   -1.10    1.40
   2   0  -5    5.10    2.00
   2   0   5   -2.20    2.70
   2   0   5    4.80    1.80
  -2   0  -5   -0.10    2.50
  -2   0   5   -0.80    2.50
  -3   0   5    1.20    2.80
  -3   0  -5   -2.10    2.40
   3   0   5    0.40    3.00
   3   0  -5    1.10    2.00
  -3   0  -5    1.80    1.80
   3   0   5   -0.60    2.00
   4   0  -5    1.40    2.40
  -4   0   5    1.20    3.50
  -4   0  -5    1.30    2.20
   4   0   5   -5.40    3.90
   4   0   5    3.00    2.70
  -4   0  -5   -6.60    3.10
   5   0   5   -1.60    3.30
   5   0  -5    3.40    3.10
  -5   0   5   -3.40    4.20
   5   0   5    0.90    4.60
  -6   0   5    8.00    5.50
   6   0  -5    5.50    4.00
  -6   0  -5   -6.40    4.80
   6   0   5    5.30    4.40
   6   0   5    5.60    6.10
   7   0   5   -8.00    5.60
   7   0   5   -9.40    7.90
   7   0  -5   -2.00    5.20
  -7   0  -5   -6.60    6.10
   7   0  -5   10.30    5.70
  -7   0   5    1.60    6.60
  -8   0  -5    3.40    8.30
   8   0  -5   10.20    7.10
   8   0  -5   -0.90    7.70
  -8   0   5    7.20    8.60
   8   0   5   -4.90    7.30
  -9   0  -5   -5.80   11.20
   9   0  -5   -9.20   10.30
   0   1  -5   -2.50    1.30
   0  -1  -5   -0.90    2.00
   0  -1   5    0.10    1.40
   0  -1  -5   -1.40    1.30
   0   1   5   -4.00    2.00
   0   1  -5   -3.30    1.80
   0   1   5   -1.40    1.30
   1   1  -5 1877.21   46.10
   1  -1   5 1803.22   45.00
  -1  -1  -5 1777.72   45.10
  -1  -1  -5 1805.02   46.30
   1   1   5 1851.51   46.40
  -1  -1   5 1833.72   46.20
   1  -1  -5 1773.92   46.00
   1   1   5 1792.22   45.10
  -1   1  -5 1785.52   44.90
   1  -1  -5 1845.12   44.90
  -1   1  -5 1732.83   46.20
  -2  -1  -5  578.24   15.40
  -2  -1  -5  534.55   16.50
   2  -1   5  543.45   16.50
   2  -1   5  561.24   15.00
   2   1  -5  566.04   16.10
  -2  -1   5  556.74   16.30
  -2   1  -5  578.24   14.90
   2   1   5  572.64   15.40
   2   1   5  560.74   16.70
   2  -1  -5  571.74   15.70
  -2   1  -5  542.95   16.30
  -3   1   5  684.03   19.40
  -3  -1  -5  697.13   19.00
  -3  -1  -5  671.63   20.10
   3  -1   5  711.63   20.20
   3  -1   5  705.73   18.60
   3   1  -5  701.43   19.70
   3   1   5  705.83   20.60
   3  -1  -5  691.03   18.90
  -3   1  -5  706.63   18.10
  -3  -1   5  674.23   19.80
  -3   1  -5  699.13   19.80
   3   1   5  710.73   19.20
  -4  -1  -5   78.69    5.00
  -4  -1  -5   69.79    6.60
   4  -1   5   90.39    5.00
  -4   1   5   61.69    5.90
   4   1  -5   96.29    5.80
   4  -1   5   76.29    6.80
   4   1   5   81.49    5.50
  -4  -1   5   92.29    6.40
  -4   1  -5   77.29    5.80
   4   1   5   56.99    7.30
   4  -1  -5   87.59    4.80
   5  -1   5   54.09    5.20
  -5  -1  -5   54.79    6.90
  -5   1   5   51.59    6.00
   5   1  -5   53.09    5.80
   5  -1   5   73.39    7.30
  -5   1  -5   53.39    6.00
   5   1   5   55.09    7.60
   5   1   5   55.99    5.80
   5  -1  -5   68.29    4.90
  -5  -1   5   61.39    7.00
  -6   1   5    3.30    5.10
   6   1  -5   11.80    5.00
  -6  -1  -5    8.70    5.50
   6   1  -5    6.90    4.40
   6  -1   5    8.00    4.30
   6  -1   5   23.60    6.30
   6   1   5    9.50    5.00
   6  -1  -5   11.50    3.80
   6   1   5    2.90    6.30
  -6  -1   5   12.90    5.60
  -6   1  -5    1.40    4.70
   7  -1   5   14.00    7.40
   7  -1   5    7.50    5.50
   7   1  -5    0.50    5.60
   7   1  -5    9.60    6.30
  -7  -1  -5    8.00    6.70
   7  -1  -5    6.40    4.80
  -7   1  -5    6.70    5.60
   7  -1  -5    9.30    5.50
   7   1   5    0.50    5.80
  -7  -1   5   14.60    7.20
   8  -1   5    6.00    8.90
   8   1  -5   28.50    8.60
  -8  -1  -5   19.10    9.10
   8  -1   5   16.30    7.30
   8   1  -5   23.80    8.50
  -8  -1   5   41.10    9.90
   8  -1  -5   11.90    7.50
   8   1   5   11.60    8.30
   8   1   5   22.60   11.40
   8  -1  -5   25.90    6.20
  -8   1  -5   22.60    7.90
  -9  -1  -5  -11.10   11.30
   9  -1   5  -15.10    9.90
   9  -1  -5  -15.10   10.40
   9   1   5    2.50   10.70
   0   2   5 3776.72   95.99
   0  -2   5 3953.10   97.29
   0  -2  -5 3822.32   96.09
   0   2  -5 3887.81   96.19
   0   2  -5 3999.50   97.19
   0  -2  -5 3939.01   97.19
   0   2   5 4088.19   97.29
  -1  -2  -5 1511.95   38.00
   1   2  -5 1513.95   38.80
  -1   2   5 1524.95   38.60
  -1   2   5 1561.34   37.50
  -1  -2  -5 1459.75   39.00
   1  -2   5 1490.55   37.90
  -1   2  -5 1479.75   37.50
   1  -2  -5 1517.05   37.60
  -1  -2   5 1493.55   39.00
   1   2   5 1500.55   39.10
   1  -2  -5 1491.95   38.60
   1   2   5 1498.35   37.90
   2  -2   5  923.41   24.20
  -2  -2  -5  914.31   26.00
   2   2  -5  964.90   25.70
  -2  -2  -5  965.40   25.00
   2  -2  -5  943.11   24.90
   2   2   5  954.70   26.20
   2   2   5  982.90   25.00
  -2  -2   5  930.71   25.70
   2  -2  -5  906.71   26.00
  -2   2  -5  976.80   24.00
  -2   2  -5  938.81   25.60
   3   2  -5  342.27   11.50
  -3  -2  -5  310.77   11.70
   3  -2   5  344.57    9.80
  -3  -2  -5  341.57   10.70
  -3   2  -5  334.47    8.70
  -3  -2   5  311.27   11.50
   3   2   5  345.07   10.90
  -3   2  -5  332.87   11.00
   3   2   5  333.27   12.20
   3  -2  -5  333.37   10.00
   4  -2   5  147.39    7.90
  -4  -2  -5  132.39    8.30
   4   2  -5  159.58    7.70
  -4  -2  -5  157.08    7.10
   4  -2   5  149.59    6.10
[truncated: 1,450,625 more chars]
