# Supplementary material for: The crystal structures of three 3-methyl-1H-1,2,4-triazole-5-thio­nes, including a second polymorph of 4-[(E)-(5-bromo-2-hy­droxy­benzyl­idene)amino]-3-methyl-1H-1,2,4-triazole-5(4H)-thione and a redetermination of 4-amino-3-methyl-1H-1,2,4-triazole-5(4H)-thione
Source: Acta Crystallogr E Crystallogr Commun. 2015 Aug 6;71(Pt 9):1003–9. doi: 10.1107/S205698901501422X (PMC4555427; doi:10.1107/S205698901501422X)
Supplement: Supplementary file 2 [file e-71-01003-Isup2.hkl]

data_I                                                                          
_shelx_title ' Cmps3cgr'                                                        
_shelx_refln_list_code          4                                               
_shelx_F_calc_maximum       45.53                                               
_exptl_crystal_F_000       272.00                                               
_reflns_d_resolution_high  0.7497                                               
                                                                                
loop_                                                                           
 _space_group_symop_operation_xyz                                               
 'x, y, z'                                                                      
 '-x, -y, z+1/2'                                                                
 '-x, y+1/2, -z+1/2'                                                            
 'x, -y+1/2, -z'                                                                
 '-x, -y, -z'                                                                   
 'x, y, -z-1/2'                                                                 
 'x, -y-1/2, z-1/2'                                                             
 '-x, y-1/2, z'                                                                 
                                                                                
_cell_length_a     8.8682                                                       
_cell_length_b     9.8230                                                       
_cell_length_c     6.5427                                                       
_cell_angle_alpha  90.000                                                       
_cell_angle_beta   90.000                                                       
_cell_angle_gamma  90.000                                                       
                                                                                
_shelx_F_squared_multiplier     1.000                                           
                                                                                
loop_                                                                           
 _refln_index_h                                                                 
 _refln_index_k                                                                 
 _refln_index_l                                                                 
 _refln_F_squared_calc                                                          
 _refln_F_squared_meas                                                          
 _refln_F_squared_sigma                                                         
 _refln_observed_status                                                         
   2   0   0        362.65        335.58         4.55 o                         
   3   0   0        703.71        637.06         7.46 o                         
   4   0   0         64.37         70.84         0.98 o                         
   5   0   0       1758.59       1776.06        29.22 o                         
   6   0   0        470.17        477.69         6.81 o                         
   7   0   0       1191.51       1076.68        14.92 o                         
   8   0   0          4.32          3.24         0.39 o                         
   9   0   0         23.57         26.02         0.89 o                         
  10   0   0         23.35         19.42         1.51 o                         
  11   0   0          7.20          3.69         0.54 o                         
   2   1   0        306.81        323.70         3.12 o                         
   3   1   0        463.54        508.37         4.52 o                         
   4   1   0          3.12          3.26         0.20 o                         
   5   1   0       1203.14       1242.24        11.85 o                         
   6   1   0         62.11         65.52         0.77 o                         
   7   1   0         71.07         70.34         0.88 o                         
   8   1   0         78.77         82.18         1.03 o                         
   9   1   0         96.43         95.84         1.17 o                         
  10   1   0        151.02        163.01         2.70 o                         
  11   1   0          4.99          3.13         0.54 o                         
   0   2   0        409.87        381.24         6.33 o                         
   1   2   0         10.98         13.25         0.18 o                         
   2   2   0          8.26          5.05         0.31 o                         
   3   2   0        153.77        150.71         1.53 o                         
   4   2   0        981.88       1043.17        10.90 o                         
   5   2   0        191.07        204.76         2.30 o                         
   6   2   0        464.67        496.87         4.88 o                         
   7   2   0        153.92        185.84         2.02 o                         
   8   2   0         17.65         16.15         0.68 o                         
   9   2   0          7.41          2.75         0.23 o                         
  10   2   0          0.01         -0.35         0.35 o                         
  11   2   0          0.57          1.08         0.33 o                         
   3   3   0       1020.25       1005.72        11.74 o                         
   4   3   0        617.02        665.19         6.41 o                         
   5   3   0         27.98         23.19         0.48 o                         
   6   3   0         68.23         82.21         1.01 o                         
   7   3   0          0.11         -0.14         0.14 o                         
   8   3   0         80.40         92.69         1.19 o                         
   9   3   0        118.59        124.09         2.20 o                         
  10   3   0        159.99        163.17         3.94 o                         
  11   3   0         44.72         44.98         1.31 o                         
   1   4   0        647.40        583.84         5.61 o                         
   2   4   0        898.83        875.26         7.73 o                         
   3   4   0         66.26         66.72         0.99 o                         
   4   4   0         25.04         21.99         0.43 o                         
   5   4   0        703.10        664.35         5.97 o                         
   6   4   0        655.54        657.58         5.94 o                         
   7   4   0        970.37        917.99        11.75 o                         
   8   4   0         12.58         15.85         0.58 o                         
   9   4   0          0.08         -0.21         0.21 o                         
  10   4   0         73.43         73.71         1.44 o                         
  11   4   0         61.63         66.41         1.41 o                         
   1   5   0         98.38        120.17         1.18 o                         
   2   5   0        108.95        119.43         1.19 o                         
   3   5   0        129.37        121.55         1.62 o                         
   4   5   0          6.04          7.89         0.29 o                         
   5   5   0         20.03         16.42         0.41 o                         
   6   5   0          2.64          0.39         0.13 o                         
   7   5   0         24.30         24.48         0.57 o                         
   8   5   0          0.41          1.49         0.28 o                         
   9   5   0         48.45         45.30         1.04 o                         
  10   5   0         33.48         39.61         1.17 o                         
   0   6   0        147.84        153.25         2.15 o                         
   1   6   0        135.10        143.87         1.82 o                         
   2   6   0         66.40         85.99         1.09 o                         
   3   6   0        141.32        154.28         1.65 o                         
   4   6   0        237.85        251.47         2.58 o                         
   5   6   0         34.65         29.65         0.57 o                         
   6   6   0        204.44        194.47         1.95 o                         
   7   6   0         64.59         70.23         0.93 o                         
   8   6   0          3.40          3.37         0.29 o                         
   9   6   0          0.19         -0.29         0.29 o                         
  10   6   0          0.18          0.13         0.33 o                         
   1   7   0        266.72        247.88         2.34 o                         
   2   7   0        319.56        315.56         2.94 o                         
   3   7   0       1398.46       1350.43        14.16 o                         
   4   7   0        817.90        815.99         7.91 o                         
   5   7   0          1.88          1.11         0.15 o                         
   6   7   0         31.27         28.71         0.77 o                         
   7   7   0          1.30          2.29         0.27 o                         
   8   7   0        158.58        173.04         2.48 o                         
   9   7   0        175.87        174.19         2.55 o                         
  10   7   0        152.38        160.76         5.18 o                         
   0   8   0          0.53         -0.24         0.24 o                         
   1   8   0        159.21        159.39         1.61 o                         
   2   8   0        814.23        795.88         7.15 o                         
   3   8   0         12.13         10.28         0.43 o                         
   4   8   0         34.74         33.42         0.69 o                         
   5   8   0        217.52        220.75         2.37 o                         
   6   8   0        126.30        119.73         1.64 o                         
   7   8   0        127.75        128.23         1.95 o                         
   8   8   0         38.55         42.46         1.07 o                         
   9   8   0         46.28         43.34         1.17 o                         
   1   9   0        246.24        242.28         2.56 o                         
   2   9   0          5.53          5.81         0.46 o                         
   3   9   0          9.59         13.18         0.47 o                         
   4   9   0          4.95          6.30         0.52 o                         
   5   9   0          0.17          0.03         0.23 o                         
   6   9   0          1.46         -0.03         0.31 o                         
   7   9   0          3.15          1.56         0.25 o                         
   8   9   0          4.80         11.86         0.82 o                         
   0  10   0        245.93        245.85         3.74 o                         
   1  10   0         81.10         85.26         1.15 o                         
   2  10   0          2.27          0.73         0.18 o                         
   3  10   0          0.03          0.09         0.18 o                         
   4  10   0         35.90         31.73         0.99 o                         
   5  10   0         66.27         67.00         1.48 o                         
   6  10   0          0.96          0.31         0.32 o                         
   7  10   0          2.28          1.46         0.30 o                         
   1  11   0          4.98          3.80         0.45 o                         
   2  11   0        150.38        148.90         3.16 o                         
   3  11   0        427.58        466.38         6.74 o                         
   4  11   0        189.40        210.41         3.37 o                         
   5  11   0         70.17         72.76         1.61 o                         
   6  11   0          9.43          8.72         1.04 o                         
   0  12   0         89.86         88.35         3.23 o                         
   1  12   0         29.71         28.24         1.34 o                         
   2  12   0         16.44         13.81         1.20 o                         
   3  12   0          4.65          3.37         0.67 o                         
   4  12   0          2.65          0.50         0.50 o                         
   1  13   0         14.81         17.75         1.40 o                         
   2   1   1        393.62        405.60         2.64 o                         
   4   1   1        859.71        829.07         5.19 o                         
   5   1   1          0.07          0.52         0.08 o                         
   6   1   1        189.81        203.36         1.34 o                         
   7   1   1         41.03         38.32         0.42 o                         
   8   1   1          1.59          1.77         0.14 o                         
   9   1   1        249.94        249.16         2.04 o                         
  10   1   1        252.00        262.09         3.09 o                         
  11   1   1          4.51          2.17         0.24 o                         
   1   2   1        487.41        532.50         5.08 o                         
   3   2   1         37.36         55.67         0.45 o                         
   4   2   1        144.29        153.94         1.12 o                         
   5   2   1        962.36        892.66         6.08 o                         
   6   2   1        713.69        729.70         5.00 o                         
   7   2   1       1415.67       1329.29         9.01 o                         
   8   2   1          5.67          5.29         0.27 o                         
   9   2   1          5.21          3.20         0.17 o                         
  10   2   1         72.20         69.59         1.06 o                         
  11   2   1         96.42        105.88         1.56 o                         
   1   3   1        665.83        658.57         5.82 o                         
   2   3   1        455.78        427.44         2.91 o                         
   3   3   1          1.91          1.19         0.34 o                         
   4   3   1         37.78         34.07         0.33 o                         
   5   3   1        167.55        175.16         1.25 o                         
   6   3   1         46.88         46.73         0.49 o                         
   7   3   1          8.15          4.06         0.38 o                         
   8   3   1          1.45          0.55         0.11 o                         
   9   3   1         64.57         61.03         0.82 o                         
  10   3   1         37.60         37.79         0.79 o                         
  11   3   1          9.41         11.27         0.65 o                         
   0   4   1        176.47        171.03         1.59 o                         
   1   4   1         90.21         98.90         0.71 o                         
   2   4   1         14.87         23.04         0.24 o                         
   3   4   1         37.38         49.64         0.45 o                         
   4   4   1          0.01          0.51         0.07 o                         
   5   4   1         52.76         53.93         0.51 o                         
   6   4   1         14.61         15.97         0.53 o                         
   7   4   1         34.82         38.11         0.55 o                         
   8   4   1         92.83         91.91         0.83 o                         
   9   4   1         25.77         25.33         0.57 o                         
  10   4   1          8.24          8.25         0.55 o                         
  11   4   1         13.82         16.52         0.69 o                         
   1   5   1        203.01        249.84         1.63 o                         
   2   5   1        260.09        241.43         1.72 o                         
   3   5   1       2069.99       2003.57        26.90 o                         
   4   5   1        797.58        819.04         5.82 o                         
   5   5   1        145.59        140.60         1.01 o                         
   6   5   1          6.48          3.28         0.19 o                         
   7   5   1         98.58        108.87         1.47 o                         
   8   5   1        309.37        341.13         2.54 o                         
   9   5   1        128.72        125.21         1.31 o                         
  10   5   1        226.24        234.15         2.31 o                         
   1   6   1        466.55        460.18         3.06 o                         
   2   6   1          0.19         -0.09         0.09 o                         
   3   6   1         69.29         82.13         0.69 o                         
   4   6   1          7.92          5.66         0.24 o                         
   5   6   1        573.03        548.98         3.82 o                         
   6   6   1        156.52        150.83         1.14 o                         
   7   6   1        178.91        167.74         1.21 o                         
   8   6   1         25.19         30.58         0.54 o                         
   9   6   1         12.77         11.88         0.62 o                         
  10   6   1         13.51         13.66         0.63 o                         
   1   7   1          1.47          0.95         0.07 o                         
   2   7   1         25.65         25.53         0.31 o                         
   3   7   1         48.25         50.60         0.49 o                         
   4   7   1         10.59         10.91         0.28 o                         
   5   7   1        388.57        376.88         2.71 o                         
   6   7   1        111.03        103.29         0.85 o                         
   7   7   1         68.70         67.42         0.75 o                         
   8   7   1         93.58        103.90         1.17 o                         
   9   7   1          0.00          0.75         0.22 o                         
   0   8   1          0.66         -0.11         0.11 o                         
   1   8   1         50.23         55.13         0.55 o                         
   2   8   1          5.49          7.92         0.26 o                         
   3   8   1          2.36          0.97         0.10 o                         
   4   8   1        133.75        119.64         1.04 o                         
   5   8   1          1.96          0.58         0.13 o                         
   6   8   1        298.83        297.99         2.43 o                         
   7   8   1        113.04        115.88         1.23 o                         
   8   8   1          1.66          0.82         0.19 o                         
   9   8   1          1.04         -0.21         0.21 o                         
   1   9   1        706.86        668.34         4.47 o                         
   2   9   1        404.00        392.63         3.09 o                         
   3   9   1        422.90        434.55         3.10 o                         
   4   9   1        300.65        311.68         2.39 o                         
   5   9   1         26.55         29.54         0.60 o                         
   6   9   1          0.58         -0.21         0.21 o                         
   7   9   1         50.31         53.32         0.83 o                         
   8   9   1        191.54        201.61         2.23 o                         
   0  10   1         14.82         21.40         0.73 o                         
   1  10   1         44.65         46.68         0.58 o                         
   2  10   1        136.53        136.30         1.42 o                         
   3  10   1          1.33          1.54         0.19 o                         
   4  10   1          9.03          8.24         0.46 o                         
   5  10   1         80.45         88.05         1.24 o                         
   6  10   1         86.79         76.44         1.18 o                         
   7  10   1         41.72         32.47         0.80 o                         
   1  11   1         18.06         16.00         0.65 o                         
   2  11   1          2.90          1.36         0.22 o                         
   3  11   1          7.78         14.95         0.69 o                         
   4  11   1          0.27          1.09         0.27 o                         
   5  11   1          6.81          3.59         0.39 o                         
   6  11   1          2.25          1.70         0.24 o                         
   0  12   1        164.84        157.98         3.38 o                         
   1  12   1         63.87         63.00         1.34 o                         
   2  12   1          0.99          0.88         0.26 o                         
   3  12   1          1.27          0.66         0.32 o                         
   4  12   1          0.76         -0.11         0.34 o                         
   2   0   2        244.76        261.01         2.53 o                         
   3   0   2        205.79        192.56         1.77 o                         
   4   0   2         84.16         93.44         0.87 o                         
   5   0   2       1310.31       1293.55        12.34 o                         
   6   0   2        423.98        417.66         4.63 o                         
   7   0   2        925.46        853.92         7.66 o                         
   8   0   2          2.58          1.79         0.15 o                         
   9   0   2         22.63         24.30         0.65 o                         
  10   0   2         17.45         16.82         1.39 o                         
  11   0   2          6.12          3.86         0.39 o                         
   2   1   2        190.09        194.72         1.30 o                         
   3   1   2        287.12        297.94         2.06 o                         
   4   1   2         23.81         24.04         0.23 o                         
   5   1   2        811.76        815.76         5.13 o                         
   6   1   2         45.78         50.32         0.50 o                         
   7   1   2         60.96         60.92         0.57 o                         
   8   1   2         57.11         57.09         0.56 o                         
   9   1   2         79.53         80.19         0.94 o                         
  10   1   2        120.83        128.34         1.74 o                         
  11   1   2          4.29          3.40         0.26 o                         
   0   2   2        285.50        284.64         2.75 o                         
   1   2   2          8.73          8.32         0.18 o                         
   2   2   2          4.24          3.12         0.11 o                         
   3   2   2         56.47         57.90         0.47 o                         
   4   2   2        597.75        628.24         4.47 o                         
   5   2   2        125.41        132.22         0.93 o                         
   6   2   2        357.74        375.15         2.54 o                         
   7   2   2        110.92        130.22         1.02 o                         
   8   2   2         13.67         12.08         0.38 o                         
   9   2   2          5.95          2.44         0.18 o                         
  10   2   2          0.01         -0.08         0.17 o                         
  11   2   2          0.66          1.15         0.22 o                         
   1   3   2        971.08        913.52        10.67 o                         
   2   3   2        612.10        574.89         4.08 o                         
   3   3   2        741.19        710.57         5.56 o                         
   4   3   2        572.69        600.82         3.94 o                         
   5   3   2         20.79         16.82         0.26 o                         
   6   3   2         51.69         56.49         0.51 o                         
   7   3   2          1.34          1.23         0.17 o                         
   8   3   2         60.88         64.68         0.63 o                         
   9   3   2         96.61        100.35         1.01 o                         
  10   3   2        128.40        131.16         1.62 o                         
  11   3   2         37.82         40.73         1.28 o                         
   1   4   2        510.90        481.47         3.29 o                         
   2   4   2        582.08        567.54         3.87 o                         
   3   4   2         22.67         19.55         0.26 o                         
   4   4   2         28.07         30.27         0.31 o                         
   5   4   2        556.00        530.57         3.52 o                         
   6   4   2        546.98        541.63         3.50 o                         
   7   4   2        767.15        736.29         5.08 o                         
   8   4   2          9.88         12.00         0.35 o                         
   9   4   2          0.28         -0.09         0.15 o                         
  10   4   2         58.35         56.30         0.90 o                         
   1   5   2         48.25         57.18         0.51 o                         
   2   5   2         91.26        102.31         0.83 o                         
   3   5   2         86.82         77.32         0.71 o                         
   4   5   2          3.36          4.40         0.21 o                         
   5   5   2         17.40         15.05         0.31 o                         
   6   5   2          1.26         -0.09         0.09 o                         
   7   5   2         20.08         19.96         0.39 o                         
   8   5   2          0.50          3.52         0.88 o                         
   9   5   2         39.83         37.42         0.64 o                         
  10   5   2         26.59         30.23         0.75 o                         
   0   6   2         74.73         70.05         0.85 o                         
   1   6   2         98.28        101.89         0.84 o                         
   2   6   2         39.49         44.97         0.44 o                         
   3   6   2         82.42         85.96         0.76 o                         
   4   6   2        179.71        183.14         1.38 o                         
   5   6   2         23.20         20.29         0.36 o                         
   6   6   2        169.88        162.22         1.24 o                         
   7   6   2         49.62         51.47         0.57 o                         
   8   6   2          2.35          2.01         0.15 o                         
   9   6   2          0.13         -0.20         0.20 o                         
  10   6   2          0.23         -0.05         0.26 o                         
   1   7   2        198.79        192.36         1.43 o                         
   2   7   2        253.45        252.55         1.84 o                         
   3   7   2       1113.18       1087.33         7.73 o                         
   4   7   2        680.49        693.04         5.75 o                         
   5   7   2          1.39          0.72         0.10 o                         
   6   7   2         25.35         22.60         0.38 o                         
   7   7   2          1.89          2.52         0.17 o                         
   8   7   2        130.75        138.75         1.49 o                         
   9   7   2        144.00        143.39         1.86 o                         
   0   8   2          0.09          1.25         0.38 o                         
   1   8   2        134.50        135.68         1.02 o                         
   2   8   2        614.41        608.48         5.11 o                         
   3   8   2          9.18          8.07         0.32 o                         
   4   8   2         27.86         26.58         0.44 o                         
   5   8   2        168.38        166.91         1.40 o                         
   6   8   2        105.01        102.11         1.23 o                         
   7   8   2        100.92         97.96         1.09 o                         
   8   8   2         33.27         35.84         0.88 o                         
   1   9   2        206.45        206.88         1.47 o                         
   2   9   2          5.59          7.56         0.32 o                         
   3   9   2          8.33         11.82         0.51 o                         
   4   9   2          2.74          1.69         0.17 o                         
   5   9   2          0.11         -0.04         0.16 o                         
   6   9   2          0.79         -0.21         0.21 o                         
   7   9   2          2.71          1.71         0.23 o                         
   8   9   2          4.03          9.48         0.86 o                         
   0  10   2        192.07        196.62         2.67 o                         
   1  10   2         65.24         68.10         0.83 o                         
   2  10   2          1.68          0.70         0.15 o                         
   3  10   2          0.01         -0.09         0.17 o                         
   4  10   2         27.27         23.35         0.62 o                         
   5  10   2         53.11         51.24         0.93 o                         
   6  10   2          0.82          0.85         0.27 o                         
   7  10   2          1.82          0.89         0.26 o                         
   1  11   2          4.99          3.67         0.25 o                         
   2  11   2        125.87        123.05         1.57 o                         
   3  11   2        349.82        374.75         4.15 o                         
   4  11   2        157.58        170.14         2.27 o                         
   5  11   2         57.06         58.93         1.18 o                         
   0  12   2         68.51         70.24         2.00 o                         
   1  12   2         24.75         24.37         0.84 o                         
   2  12   2         12.84         11.56         0.75 o                         
   3  12   2          3.81          2.70         0.31 o                         
   1   1   3        100.72        125.42         0.98 o                         
   2   1   3        293.19        280.67         2.13 o                         
   3   1   3       1221.02       1142.16         9.42 o                         
   4   1   3        413.55        412.56         2.73 o                         
   5   1   3          0.10          0.41         0.07 o                         
   6   1   3         73.86         72.72         0.62 o                         
   7   1   3         23.96         20.44         0.30 o                         
   8   1   3          0.36          0.19         0.10 o                         
   9   1   3        174.47        175.14         1.46 o                         
  10   1   3        169.11        171.31         1.81 o                         
  11   1   3          3.50          2.28         0.54 o                         
   1   2   3        490.43        472.78         3.71 o                         
   2   2   3        650.37        645.61         4.79 o                         
   3   2   3         13.47         13.97         0.27 o                         
   4   2   3        120.85        128.51         0.97 o                         
   5   2   3        489.19        477.37         3.30 o                         
   6   2   3        457.43        471.30         3.17 o                         
   7   2   3        906.43        880.17         7.43 o                         
   8   2   3          6.12          6.75         0.31 o                         
   9   2   3          5.86          3.54         0.21 o                         
  10   2   3         47.81         45.80         0.82 o                         
   1   3   3        242.40        237.51         1.82 o                         
   2   3   3        234.52        239.25         2.11 o                         
   3   3   3          1.96          0.25         0.06 o                         
   4   3   3         26.82         26.22         0.30 o                         
   5   3   3         93.97         98.53         0.80 o                         
   6   3   3         21.83         18.37         0.35 o                         
   7   3   3          5.59          2.69         0.20 o                         
   8   3   3          2.17          1.55         0.16 o                         
   9   3   3         43.49         40.59         0.73 o                         
  10   3   3         24.57         25.06         0.67 o                         
   0   4   3        110.47        105.76         1.24 o                         
   1   4   3         69.21         70.11         0.64 o                         
   2   4   3         22.16         29.06         0.30 o                         
   3   4   3         28.17         33.26         0.35 o                         
   4   4   3          0.07          0.82         0.09 o                         
   5   4   3         13.66         11.96         0.27 o                         
   6   4   3          7.03          7.86         0.34 o                         
   7   4   3         20.58         24.62         0.47 o                         
   8   4   3         64.24         63.05         0.73 o                         
   9   4   3         18.49         17.95         0.91 o                         
  10   4   3          5.05          3.30         0.38 o                         
   1   5   3         45.32         52.03         0.51 o                         
   2   5   3        197.93        192.16         1.35 o                         
   3   5   3       1143.64       1092.77         8.01 o                         
   4   5   3        467.88        485.96         3.27 o                         
   5   5   3         76.60         73.88         0.67 o                         
   6   5   3          5.95          3.63         0.18 o                         
   7   5   3         61.16         67.85         0.69 o                         
   8   5   3        201.36        214.26         1.93 o                         
   9   5   3         92.97         88.97         1.08 o                         
  10   5   3        153.17        152.08         2.72 o                         
   0   6   3       2072.73       1954.02        26.30 o                         
   1   6   3        307.76        311.99         2.21 o                         
   2   6   3          1.30          0.83         0.15 o                         
   3   6   3         37.07         39.05         0.41 o                         
   4   6   3          9.74          8.48         0.30 o                         
   5   6   3        350.99        343.98         2.38 o                         
   6   6   3        110.75        105.96         0.97 o                         
   7   6   3        113.08        105.97         1.04 o                         
   8   6   3         18.72         21.18         0.55 o                         
   9   6   3          7.90          4.52         0.30 o                         
   1   7   3          0.07          0.61         0.36 o                         
   2   7   3         10.12          9.92         0.29 o                         
   3   7   3         26.07         25.38         0.39 o                         
   4   7   3          4.22          5.70         0.34 o                         
   5   7   3        250.82        244.25         1.95 o                         
   6   7   3         70.56         66.59         0.76 o                         
   7   7   3         46.08         43.58         0.63 o                         
   8   7   3         60.66         64.65         1.00 o                         
   9   7   3          0.01          0.30         0.25 o                         
   0   8   3          1.36          0.44         0.14 o                         
   1   8   3         34.78         38.52         0.49 o                         
   2   8   3          1.62          4.83         0.37 o                         
   3   8   3          2.71          1.52         0.12 o                         
   4   8   3         92.52         83.30         0.84 o                         
   5   8   3          2.78          1.00         0.15 o                         
   6   8   3        189.22        189.92         1.67 o                         
   7   8   3         76.54         77.44         0.98 o                         
   8   8   3          1.42          1.19         0.26 o                         
   1   9   3        459.55        447.47         3.32 o                         
   2   9   3        275.26        262.18         2.05 o                         
   3   9   3        294.49        304.49         2.59 o                         
   4   9   3        207.62        217.67         2.55 o                         
   5   9   3         14.57         15.22         0.71 o                         
   6   9   3          0.44         -0.18         0.18 o                         
   7   9   3         35.44         36.55         0.92 o                         
   0  10   3          4.52          7.35         0.62 o                         
   1  10   3         29.85         31.71         0.57 o                         
   2  10   3         91.22         93.53         1.21 o                         
   3  10   3          0.24          0.18         0.18 o                         
   4  10   3          5.80          3.37         0.30 o                         
   5  10   3         51.21         56.38         1.11 o                         
   6  10   3         59.21         51.76         1.06 o                         
   1  11   3         13.64         12.29         0.61 o                         
   2  11   3          1.79          0.96         0.22 o                         
   3  11   3          4.95         10.86         0.79 o                         
   4  11   3          0.09          0.91         0.27 o                         
   0  12   3        109.75        103.38         2.13 o                         
   1  12   3         42.26         42.31         1.03 o                         
   2  12   3          0.52          0.36         0.31 o                         
   1   0   4        606.22        550.18         5.25 o                         
   2   0   4         46.21         46.65         0.85 o                         
   3   0   4         18.96         21.89         0.34 o                         
   4   0   4         75.60         74.61         0.87 o                         
   5   0   4        608.35        608.64         5.91 o                         
   6   0   4        262.86        262.21         2.53 o                         
   7   0   4        472.74        452.90         4.55 o                         
   8   0   4          1.21          0.55         0.18 o                         
   9   0   4         19.14         18.74         0.96 o                         
  10   0   4          7.63          7.67         1.10 o                         
   1   1   4        359.59        383.57         3.03 o                         
   2   1   4         77.70         79.87         0.68 o                         
   3   1   4        115.76        121.08         1.00 o                         
   4   1   4         33.08         31.67         0.34 o                         
   5   1   4        333.93        337.18         2.38 o                         
   6   1   4         19.29         20.85         0.36 o                         
   7   1   4         29.65         26.91         0.46 o                         
   8   1   4         22.58         20.38         0.45 o                         
   9   1   4         45.41         44.69         0.85 o                         
  10   1   4         64.48         66.60         1.23 o                         
   0   2   4         87.69         93.27         1.07 o                         
   1   2   4          2.83          3.19         0.21 o                         
   2   2   4          0.52          0.09         0.07 o                         
   3   2   4          8.93         11.17         0.30 o                         
   4   2   4        203.54        212.90         1.69 o                         
   5   2   4         48.36         48.41         0.49 o                         
   6   2   4        167.42        168.13         1.38 o                         
   7   2   4         48.41         55.67         0.58 o                         
   8   2   4          6.06          3.60         0.32 o                         
   9   2   4          3.02          1.57         0.16 o                         
  10   2   4          0.01         -0.04         0.29 o                         
   1   3   4        244.02        247.59         2.02 o                         
   2   3   4        230.49        237.21         1.76 o                         
   3   3   4        375.65        372.89         2.71 o                         
   4   3   4        317.74        328.48         2.53 o                         
   5   3   4         10.97          9.59         0.24 o                         
   6   3   4         26.46         25.93         0.39 o                         
   7   3   4          1.87          1.10         0.19 o                         
   8   3   4         27.91         28.01         0.52 o                         
   9   3   4         53.79         56.31         0.88 o                         
  10   3   4         70.28         71.70         2.46 o                         
   0   4   4        826.95        805.92         8.47 o                         
   1   4   4        257.29        260.37         2.03 o                         
   2   4   4        227.86        239.08         1.79 o                         
   3   4   4          2.59          1.68         0.08 o                         
   4   4   4         23.48         25.98         0.38 o                         
   5   4   4        282.69        278.04         2.12 o                         
   6   4   4        313.76        297.13         3.99 o                         
   7   4   4        396.96        389.85         3.00 o                         
   8   4   4          5.72          6.80         0.36 o                         
   9   4   4          1.03         -0.13         0.19 o                         
   1   5   4         11.10         11.74         0.23 o                         
   2   5   4         47.27         50.21         0.51 o                         
   3   5   4         30.41         28.35         0.39 o                         
   4   5   4          0.77          0.71         0.10 o                         
   5   5   4         12.35         11.37         0.54 o                         
   6   5   4          0.11          0.14         0.32 o                         
   7   5   4         11.24         10.49         0.41 o                         
   8   5   4          0.82          0.65         0.18 o                         
   9   5   4         21.52         19.27         0.95 o                         
   0   6   4         20.55         20.24         0.52 o                         
   1   6   4         40.32         41.07         0.43 o                         
   2   6   4         12.45         11.43         0.26 o                         
   3   6   4         30.51         32.02         0.38 o                         
   4   6   4         95.49         93.18         0.77 o                         
   5   6   4         11.90         10.80         0.49 o                         
   6   6   4         91.86         85.81         0.80 o                         
   7   6   4         24.08         23.78         0.53 o                         
   8   6   4          1.19          1.20         0.19 o                         
   9   6   4          0.03         -0.43         0.48 o                         
   1   7   4        104.62        105.95         0.89 o                         
   2   7   4        136.01        135.96         1.10 o                         
   3   7   4        601.38        607.57         4.90 o                         
   4   7   4        377.65        386.71         2.89 o                         
   5   7   4          0.82          0.43         0.11 o                         
   6   7   4         14.56         12.87         0.40 o                         
   7   7   4          2.05          2.11         0.19 o                         
   8   7   4         74.54         78.64         1.28 o                         
   0   8   4          0.07         -0.12         0.15 o                         
   1   8   4         75.87         74.97         0.72 o                         
   2   8   4        292.08        294.96         2.16 o                         
   3   8   4          3.82          2.67         0.15 o                         
   4   8   4         14.04         12.92         0.40 o                         
   5   8   4         81.54         81.71         0.87 o                         
   6   8   4         60.78         60.48         0.82 o                         
   7   8   4         49.49         49.54         0.95 o                         
   1   9   4        117.34        121.74         1.14 o                         
   2   9   4          3.93          6.88         0.48 o                         
   3   9   4          5.61          7.52         0.48 o                         
   4   9   4          0.67          0.44         0.20 o                         
   5   9   4          0.05         -0.18         0.18 o                         
   6   9   4          0.11         -0.23         0.23 o                         
   0  10   4        100.19        101.13         1.85 o                         
   1  10   4         33.50         33.98         0.67 o                         
   2  10   4          0.48          0.04         0.18 o                         
   3  10   4          0.01          0.06         0.21 o                         
   4  10   4         11.72          9.68         0.67 o                         
   5  10   4         26.11         25.72         1.12 o                         
   1  11   4          4.24          3.42         0.29 o                         
   2  11   4         72.70         71.30         1.27 o                         
   3  11   4        195.71        200.44         3.44 o                         
   1   1   5         13.78         17.20         0.34 o                         
   2   1   5        108.18        103.88         0.92 o                         
   3   1   5        370.69        364.71         2.94 o                         
   4   1   5        144.43        148.58         1.24 o                         
   5   1   5          0.36          0.47         0.09 o                         
   6   1   5         24.22         24.58         0.43 o                         
   7   1   5         10.01          8.33         0.43 o                         
   8   1   5          0.06         -0.09         0.14 o                         
   9   1   5         79.26         77.80         1.32 o                         
   0   2   5        797.77        840.47        23.60 o                         
   1   2   5        229.83        224.19         1.96 o                         
   2   2   5        166.60        181.49         1.52 o                         
   3   2   5          2.14          1.40         0.11 o                         
   4   2   5         64.83         65.49         0.69 o                         
   5   2   5        200.28        204.51         1.80 o                         
   6   2   5        222.48        230.18         1.72 o                         
   7   2   5        395.45        404.61         5.40 o                         
   8   2   5          3.05          2.08         0.21 o                         
   9   2   5          6.94          4.12         0.29 o                         
   1   3   5         50.91         53.62         1.06 o                         
   2   3   5         79.65         79.89         0.78 o                         
   3   3   5          1.08          0.23         0.10 o                         
   4   3   5          8.92          7.75         0.45 o                         
   5   3   5         39.99         40.83         0.87 o                         
   6   3   5          6.57          6.83         0.48 o                         
   7   3   5          3.66          1.79         0.18 o                         
   8   3   5          3.30          1.87         0.21 o                         
   9   3   5         19.44         17.00         0.95 o                         
   0   4   5         34.49         32.31         0.72 o                         
   1   4   5         22.23         21.16         0.31 o                         
   2   4   5          8.50         10.44         0.23 o                         
   3   4   5         13.38         13.93         0.45 o                         
   4   4   5          1.63          0.84         0.19 o                         
   5   4   5          1.55          0.79         0.14 o                         
   6   4   5          1.73          0.97         0.21 o                         
   7   4   5          9.17         10.20         0.52 o                         
   8   4   5         28.52         26.13         0.84 o                         
   1   5   5          5.31          4.91         0.28 o                         
   2   5   5         83.52         82.72         0.74 o                         
   3   5   5        472.53        479.66         3.27 o                         
   4   5   5        204.83        211.55         1.66 o                         
   5   5   5         28.69         28.43         0.48 o                         
   6   5   5          1.94          0.70         0.13 o                         
   7   5   5         26.87         28.28         0.68 o                         
   8   5   5         90.01         97.12         1.74 o                         
   0   6   5        760.65        778.64         9.18 o                         
   1   6   5        139.62        141.89         1.45 o                         
   2   6   5          2.03          0.85         0.21 o                         
   3   6   5         13.37         14.22         0.36 o                         
   4   6   5          7.67          8.32         0.39 o                         
   5   6   5        142.83        145.79         1.61 o                         
   6   6   5         54.40         53.08         0.76 o                         
   7   6   5         44.71         43.35         0.95 o                         
   8   6   5          9.85         11.46         0.95 o                         
   1   7   5          0.00          0.22         0.10 o                         
   2   7   5          2.72          2.27         0.16 o                         
   3   7   5         13.20         12.76         0.39 o                         
   4   7   5          1.95          1.35         0.14 o                         
   5   7   5        110.73        107.88         1.92 o                         
   6   7   5         34.32         34.24         0.80 o                         
   7   7   5         20.00         20.29         1.00 o                         
   0   8   5          0.28          0.07         0.14 o                         
   1   8   5         12.34         14.69         0.34 o                         
   2   8   5          0.27          0.67         0.14 o                         
   3   8   5          1.40          0.65         0.16 o                         
   4   8   5         51.13         45.20         0.70 o                         
   5   8   5          2.91          1.69         0.21 o                         
   6   8   5         82.97         85.80         1.43 o                         
   1   9   5        208.36        202.29         1.93 o                         
   2   9   5        129.13        121.74         1.29 o                         
   3   9   5        148.13        150.51         1.71 o                         
   4   9   5         99.95        105.84         1.66 o                         
   5   9   5          4.38          3.04         0.31 o                         
   1  10   5         12.78         14.53         0.67 o                         
   2  10   5         40.86         43.84         1.00 o                         
   3  10   5          0.00         -0.18         0.38 o                         
   0   0   6       1813.70       1809.38        24.21 o                         
   1   0   6        213.10        209.35         3.31 o                         
   2   0   6          6.19          4.89         0.55 o                         
   3   0   6          4.78          4.00         0.31 o                         
   4   0   6         42.21         38.05         0.94 o                         
   5   0   6        198.22        196.90         2.32 o                         
   6   0   6        105.66        107.80         1.41 o                         
   7   0   6        175.53        173.16         2.99 o                         
   8   0   6          0.48          0.03         0.43 o                         
   1   1   6         80.33         79.22         2.50 o                         
   2   1   6         25.48         27.07         0.48 o                         
   3   1   6         33.48         36.10         0.49 o                         
   4   1   6         11.19         11.18         0.46 o                         
   5   1   6        107.22        104.45         1.11 o                         
   6   1   6          6.51          7.72         0.44 o                         
   7   1   6          7.22          4.41         0.40 o                         
   8   1   6          4.17          3.05         0.31 o                         
   0   2   6         19.73         19.82         1.00 o                         
   1   2   6          0.46          0.61         0.12 o                         
   2   2   6          0.11          0.09         0.11 o                         
   3   2   6          2.79          1.94         0.17 o                         
   4   2   6         64.49         62.62         0.97 o                         
   5   2   6         17.25         16.39         0.44 o                         
   6   2   6         53.53         50.90         0.74 o                         
   7   2   6         15.95         19.19         0.82 o                         
   8   2   6          1.62          0.38         0.28 o                         
   1   3   6         65.77         67.17         0.76 o                         
   2   3   6         79.17         81.62         0.86 o                         
   3   3   6        142.45        139.65         1.45 o                         
   4   3   6        104.82        106.81         1.21 o                         
   5   3   6          2.47          1.67         0.15 o                         
   6   3   6         10.04          9.29         0.50 o                         
   7   3   6          0.28          0.00         0.23 o                         
   8   3   6          7.18          5.61         0.63 o                         
   0   4   6        291.84        307.48         4.44 o                         
   1   4   6        100.42        101.02         1.03 o                         
   2   4   6         63.39         64.85         0.68 o                         
   3   4   6          0.38          0.09         0.13 o                         
   4   4   6         12.44         13.81         0.68 o                         
   5   4   6         95.21         96.32         1.14 o                         
   6   4   6        126.01        125.19         1.49 o                         
   7   4   6        144.70        149.97         2.39 o                         
   1   5   6          3.75          2.27         0.18 o                         
   2   5   6         14.21         14.54         0.40 o                         
   3   5   6          4.96          5.98         0.36 o                         
   4   5   6          0.01          0.15         0.13 o                         
   5   5   6          6.50          3.49         0.35 o                         
   6   5   6          0.03         -0.32         0.32 o                         
   7   5   6          4.67          2.47         0.35 o                         
   0   6   6          4.77          6.70         0.72 o                         
   1   6   6         11.11         11.15         0.38 o                         
   2   6   6          5.32          3.75         0.44 o                         
   3   6   6         12.40         14.29         0.33 o                         
   4   6   6         44.87         41.64         0.85 o                         
   5   6   6          8.17          7.88         0.71 o                         
   6   6   6         31.74         28.20         0.88 o                         
   1   7   6         43.95         43.39         0.58 o                         
   2   7   6         53.67         53.80         0.73 o                         
   3   7   6        234.85        239.40         4.68 o                         
   4   7   6        144.83        147.32         1.79 o                         
   5   7   6          0.91          0.69         0.28 o                         
   0   8   6          0.27         -0.27         0.27 o                         
   1   8   6         27.91         27.66         0.77 o                         
   2   8   6         97.93        101.21         1.71 o                         
   3   8   6          0.74          0.59         0.19 o                         
   4   8   6          4.40          3.73         0.48 o                         
   1   9   6         46.97         49.59         1.25 o                         
   2   9   6          1.56          1.53         0.31 o                         
   1   1   7          5.64          5.92         0.29 o                         
   2   1   7         24.92         24.12         0.53 o                         
   3   1   7         94.76         99.62         1.09 o                         
   4   1   7         40.53         41.92         0.68 o                         
   5   1   7          0.26          0.05         0.23 o                         
   6   1   7          7.50          4.25         0.53 o                         
   0   2   7        249.48        255.87         3.19 o                         
   1   2   7         76.86         77.40         0.90 o                         
   2   2   7         39.50         40.91         0.60 o                         
   3   2   7          0.03         -0.14         0.14 o                         
   4   2   7         25.30         25.91         0.68 o                         
   5   2   7         63.47         64.48         1.06 o                         
   6   2   7         82.61         88.24         1.91 o                         
   1   3   7          6.25          5.19         0.47 o                         
   2   3   7         18.70         19.57         0.44 o                         
   3   3   7          0.01         -0.16         0.16 o                         
   4   3   7          1.01          0.25         0.22 o                         
   5   3   7         12.40         13.24         1.05 o                         
   6   3   7          1.30          1.02         0.33 o                         
   0   4   7          5.16          5.31         0.56 o                         
   1   4   7          4.22          2.46         0.20 o                         
   2   4   7          3.05          2.37         0.24 o                         
   3   4   7          4.70          2.47         0.25 o                         
   4   4   7          3.30          0.91         0.30 o                         
   5   4   7          0.01         -0.27         0.27 o                         
   6   4   7          0.39          0.08         0.38 o                         
   1   5   7          1.31          1.09         0.18 o                         
   2   5   7         22.00         22.11         0.70 o                         
   3   5   7        151.10        158.50         1.88 o                         
   4   5   7         71.71         72.43         1.30 o                         
   5   5   7          6.59          3.75         0.30 o                         
   0   6   7        206.20        224.24         4.32 o                         
   1   6   7         46.82         47.61         0.97 o                         
   2   6   7          0.53          0.11         0.22 o                         
   3   6   7          3.51          2.15         0.34 o                         
   4   6   7          3.67          2.90         0.32 o                         
   1   7   7          0.00          0.24         0.34 o                         
   2   7   7          0.38          0.39         0.28 o                         
   3   7   7          7.28          7.47         0.87 o                         
   0   0   8        463.90        479.77        11.48 o                         
   1   0   8         63.13         62.62         2.13 o                         
   2   0   8          2.28          1.59         0.30 o                         
   3   0   8          1.40          0.63         0.47 o                         
   4   0   8         16.72         13.83         1.27 o                         
   1   1   8         24.23         25.25         0.71 o                         
   2   1   8          4.18          3.65         0.64 o                         
   3   1   8          5.11          3.64         0.54 o                         
   4   1   8          1.75          1.22         0.31 o                         
   0   2   8          5.96          4.27         1.12 o                         
   1   2   8          0.01          0.16         0.23 o                         
   2   2   8          0.11          0.49         0.29 o                         
   3   2   8          0.79         -0.22         0.35 o                         
   4   2   8         20.14         16.61         1.63 o                         
   1   3   8         12.88         12.72         0.68 o                         
   2   3   8         19.62         18.36         0.89 o                         
   3   3   8         38.92         38.68         1.23 o                         
   0   4   8         79.22         81.93         2.11 o                         
   1   4   8         29.72         30.87         0.93 o                         
   2   4   8         11.66         10.84         0.77 o                         
   3   4   8          0.02         -0.46         0.65 o                         
   1   5   8          1.62          0.41         0.28 o                         
                                                                                
