# Supplementary material for: The crystal structures of three 3-methyl-1H-1,2,4-triazole-5-thio­nes, including a second polymorph of 4-[(E)-(5-bromo-2-hy­droxy­benzyl­idene)amino]-3-methyl-1H-1,2,4-triazole-5(4H)-thione and a redetermination of 4-amino-3-methyl-1H-1,2,4-triazole-5(4H)-thione
Source: Acta Crystallogr E Crystallogr Commun. 2015 Aug 6;71(Pt 9):1003–9. doi: 10.1107/S205698901501422X (PMC4555427; doi:10.1107/S205698901501422X)
Supplement: Supplementary file 3 [file e-71-01003-IIsup3.hkl]

data_II                                                                         
_shelx_title ' mps1cg'                                                          
_shelx_refln_list_code          4                                               
_shelx_F_calc_maximum      217.95                                               
_exptl_crystal_F_000      1168.00                                               
_reflns_d_resolution_high  0.7696                                               
                                                                                
loop_                                                                           
 _space_group_symop_operation_xyz                                               
 'x, y, z'                                                                      
 '-x+1/2, -y, z+1/2'                                                            
 '-x, y+1/2, -z+1/2'                                                            
 'x+1/2, -y+1/2, -z'                                                            
 '-x, -y, -z'                                                                   
 'x-1/2, y, -z-1/2'                                                             
 'x, -y-1/2, z-1/2'                                                             
 '-x-1/2, y-1/2, z'                                                             
                                                                                
_cell_length_a     7.3112                                                       
_cell_length_b    16.0793                                                       
_cell_length_c    22.8994                                                       
_cell_angle_alpha  90.000                                                       
_cell_angle_beta   90.000                                                       
_cell_angle_gamma  90.000                                                       
                                                                                
_shelx_F_squared_multiplier     1.000                                           
                                                                                
loop_                                                                           
 _refln_index_h                                                                 
 _refln_index_k                                                                 
 _refln_index_l                                                                 
 _refln_F_squared_calc                                                          
 _refln_F_squared_meas                                                          
 _refln_F_squared_sigma                                                         
 _refln_observed_status                                                         
   2   0   0      13293.23      13037.39       421.02 o                         
   4   0   0       3631.29       3949.67        67.36 o                         
   6   0   0        337.15        358.52        17.02 o                         
   8   0   0        222.38        226.72        20.30 o                         
   2   1   0      14379.22      14383.58       203.78 o                         
   4   1   0       4074.03       3920.69        51.28 o                         
   6   1   0        451.81        521.81        13.27 o                         
   8   1   0         34.59         52.13        17.15 o                         
   2   2   0      47501.01      47357.07      1153.17 o                         
   4   2   0       1914.29       2015.78        46.37 o                         
   6   2   0       2310.02       2097.30        39.55 o                         
   8   2   0         15.62        -16.39        16.39 o                         
   2   3   0      18046.65      18003.03       222.51 o                         
   4   3   0       1558.69       1643.30        32.73 o                         
   6   3   0        478.95        515.52        31.06 o                         
   8   3   0         46.48         52.38        17.85 o                         
   0   4   0       6130.02       6524.65        82.76 o                         
   2   4   0       5697.15       5787.22        60.73 o                         
   4   4   0       2364.90       2383.09        43.94 o                         
   6   4   0       1074.57       1026.76        25.60 o                         
   8   4   0         14.06         -2.29        20.25 o                         
   2   5   0        710.49        680.94         9.63 o                         
   4   5   0      11256.49      11544.28       172.34 o                         
   6   5   0         80.59        108.50        16.23 o                         
   8   5   0          0.02          0.61        20.24 o                         
   0   6   0       5992.34       6103.96        79.32 o                         
   2   6   0        761.42        876.82        14.76 o                         
   4   6   0       1076.90       1361.89        86.78 o                         
   6   6   0         76.06         77.75        16.98 o                         
   8   6   0          2.15         -3.29        17.17 o                         
   2   7   0       7121.61       7295.07        71.82 o                         
   4   7   0       6514.15       6606.37       106.19 o                         
   6   7   0        945.27        970.25        38.09 o                         
   8   7   0         86.37         69.99        49.11 o                         
   0   8   0      17814.23      19061.13       237.38 o                         
   2   8   0        342.03        372.60        11.92 o                         
   4   8   0        365.94        372.36        25.59 o                         
   6   8   0        123.97        149.67        26.04 o                         
   8   8   0         26.84         61.43        37.84 o                         
   2   9   0       2280.73       2460.24        31.35 o                         
   4   9   0         28.28         35.27         9.07 o                         
   6   9   0         66.10         55.12        24.37 o                         
   8   9   0        114.54         82.59        42.34 o                         
   0  10   0       2790.86       2767.23        42.84 o                         
   2  10   0       1695.27       1668.08        23.02 o                         
   4  10   0         77.22         73.67         8.87 o                         
   6  10   0          3.49          3.34        22.07 o                         
   8  10   0        203.96        276.67        76.98 o                         
   2  11   0        295.77        295.26         9.24 o                         
   4  11   0        651.26        577.40        15.49 o                         
   6  11   0        280.79        213.78        30.24 o                         
   8  11   0          5.47         22.27        45.88 o                         
   0  12   0       8770.15       9007.96       120.27 o                         
   2  12   0          8.75          7.65         6.01 o                         
   4  12   0         57.07         32.45         9.44 o                         
   6  12   0        118.81        143.68        32.17 o                         
   2  13   0        239.21        198.63        12.96 o                         
   4  13   0        209.24        214.59        13.36 o                         
   6  13   0         91.80         75.63        33.99 o                         
   0  14   0       3829.59       3931.35        61.92 o                         
   2  14   0        828.77        844.70        20.82 o                         
   4  14   0          4.38         13.60        14.28 o                         
   6  14   0         42.40         30.06        42.24 o                         
   2  15   0        920.74        813.77        15.64 o                         
   4  15   0       1123.28       1109.64        33.65 o                         
   6  15   0        365.26        418.50        51.71 o                         
   0  16   0        432.23        439.55        26.43 o                         
   2  16   0         79.65         77.38         8.53 o                         
   4  16   0          8.02         85.51        17.34 o                         
   6  16   0          1.24        -45.50        45.50 o                         
   2  17   0         17.45         17.83         9.73 o                         
   4  17   0         21.06         18.17        35.17 o                         
   0  18   0        626.48        665.74        38.80 o                         
   2  18   0        149.43        154.70        23.46 o                         
   4  18   0         81.24         95.89        29.13 o                         
   2  19   0        156.35        172.53        28.94 o                         
   0  20   0        243.86        288.37        37.19 o                         
   2  20   0        108.03         78.72        40.03 o                         
   1   1   1        199.99        200.29         3.78 o                         
   3   1   1       2150.67       2281.37        20.00 o                         
   4   1   1       2636.13       2619.48        27.55 o                         
   5   1   1         68.53         83.76         4.43 o                         
   6   1   1          7.88         24.55         5.34 o                         
   7   1   1         21.76         33.66         6.90 o                         
   8   1   1         22.40         11.90         8.69 o                         
   9   1   1         42.70         27.59        18.58 o                         
   1   2   1       2961.02       2985.81        25.01 o                         
   2   2   1      37223.33      38247.76       380.55 o                         
   3   2   1       1637.76       1655.50        17.56 o                         
   4   2   1       1544.47       1522.50        25.91 o                         
   5   2   1        392.79        420.76         8.41 o                         
   6   2   1         53.25         85.55         6.30 o                         
   7   2   1        341.91        318.06        15.01 o                         
   8   2   1         17.80         33.58        15.53 o                         
   9   2   1         13.30         -5.45        19.19 o                         
   1   3   1         97.51         94.02         3.39 o                         
   2   3   1       2884.48       2792.52        25.46 o                         
   3   3   1        741.60        765.45        12.12 o                         
   4   3   1       2327.51       2425.69        30.82 o                         
   5   3   1         22.35         32.76         6.16 o                         
   6   3   1        802.26        722.87        14.43 o                         
   7   3   1          8.09          3.23         9.30 o                         
   8   3   1        132.63        128.49        13.56 o                         
   9   3   1         55.73         27.69        19.30 o                         
   0   4   1       3497.20       3470.32        32.34 o                         
   1   4   1        994.55        952.18         7.20 o                         
   2   4   1        137.94        123.18         3.32 o                         
   3   4   1        543.42        518.87        10.62 o                         
   4   4   1        954.55       1025.08        36.92 o                         
   5   4   1         47.13         52.39         9.14 o                         
   6   4   1        182.10        203.05        10.96 o                         
   7   4   1          5.57         10.49         8.93 o                         
   8   4   1         68.82         77.80        13.90 o                         
   9   4   1          1.53         14.48        28.44 o                         
   1   5   1         36.84         34.71         2.24 o                         
   2   5   1        222.82        211.21         3.82 o                         
   3   5   1         17.49         22.30         5.28 o                         
   4   5   1        420.79        618.29        14.64 o                         
   5   5   1          3.99          8.44         7.90 o                         
   6   5   1        839.75        879.35        17.59 o                         
   7   5   1          9.30         14.87        11.52 o                         
   8   5   1        307.53        285.83        15.18 o                         
   9   5   1         32.74        -15.42        34.59 o                         
   0   6   1       4518.31       4610.01        43.24 o                         
   1   6   1       2660.89       2468.72        17.62 o                         
   2   6   1       9724.92      10255.53        72.42 o                         
   3   6   1        385.18        377.63         7.08 o                         
   4   6   1        186.00        323.54        16.34 o                         
   5   6   1        114.35        128.31        10.19 o                         
   6   6   1          1.01         39.12        11.33 o                         
   7   6   1         16.52         20.93        18.25 o                         
   8   6   1         25.46         17.88        14.53 o                         
   9   6   1         23.17         -8.04        32.85 o                         
   1   7   1          6.29         20.42         2.38 o                         
   2   7   1       7192.54       7669.20        53.21 o                         
   3   7   1        937.95       1034.25        11.39 o                         
   4   7   1         51.23        126.46        13.59 o                         
   5   7   1        526.28        509.97        17.44 o                         
   6   7   1         88.53        130.65        13.36 o                         
   7   7   1         20.82        -17.48        17.48 o                         
   8   7   1          3.72         -1.55        15.80 o                         
   0   8   1       3785.87       4301.16        41.92 o                         
   1   8   1        695.12        708.72         7.95 o                         
   2   8   1       1374.85       1541.98        14.20 o                         
   3   8   1        855.54        814.27        10.05 o                         
   4   8   1         81.54         86.25         7.23 o                         
   5   8   1          2.22          3.46         8.61 o                         
   6   8   1         52.36         43.55        17.15 o                         
   7   8   1         34.75          6.84        20.41 o                         
   8   8   1         31.09        -27.24        28.34 o                         
   1   9   1        782.54        811.50         9.12 o                         
   2   9   1       1181.58       1234.06        14.73 o                         
   3   9   1       1170.17       1111.56        12.09 o                         
   4   9   1       1434.47       1295.61        18.14 o                         
   5   9   1        240.68        220.89        20.10 o                         
   6   9   1        302.81        277.94        18.03 o                         
   7   9   1         85.11         48.52        19.46 o                         
   8   9   1         23.31         37.87        43.84 o                         
   0  10   1        678.28        755.29        13.23 o                         
   1  10   1         65.57         84.02         4.61 o                         
   2  10   1       2693.10       2663.75        21.56 o                         
   3  10   1        284.80        257.41         7.41 o                         
   4  10   1         16.14          2.19         8.33 o                         
   5  10   1         19.12         -5.60        11.07 o                         
   6  10   1         29.41         -2.57        14.09 o                         
   7  10   1          1.03        -22.83        22.83 o                         
   8  10   1         24.51         36.61        33.64 o                         
   1  11   1          9.14         -0.81         3.97 o                         
   2  11   1         69.92         91.72         5.38 o                         
   3  11   1         28.19          9.17         5.26 o                         
   4  11   1        200.07        167.00         9.52 o                         
   5  11   1          9.35         -6.68        11.03 o                         
   6  11   1        215.38        213.55        21.66 o                         
   7  11   1          2.87          2.41        25.71 o                         
   8  11   1          5.29         -5.21        34.26 o                         
   0  12   1       1995.45       2175.95        54.58 o                         
   1  12   1        137.72        194.07        11.28 o                         
   2  12   1        735.80        744.74         9.46 o                         
   3  12   1        181.88        169.26        10.38 o                         
   4  12   1         82.86         89.07         7.02 o                         
   5  12   1         33.34         14.71        13.52 o                         
   6  12   1         72.81         44.72        17.45 o                         
   7  12   1        113.83         57.61        37.66 o                         
   1  13   1       1214.68       1243.55        14.59 o                         
   2  13   1       1451.82       1351.47        13.74 o                         
   3  13   1       1657.07       1546.00        19.71 o                         
   4  13   1         11.75          8.02         7.28 o                         
   5  13   1         20.92         -7.84        14.95 o                         
   6  13   1          3.48         42.33        24.23 o                         
   7  13   1          0.05         -7.59        37.56 o                         
   0  14   1       1621.45       1521.68        41.90 o                         
   1  14   1         48.92        110.48        11.09 o                         
   2  14   1        450.03        496.94        10.37 o                         
   3  14   1        999.84       1003.46        19.15 o                         
   4  14   1        218.16        203.21        11.13 o                         
   5  14   1        183.64        186.71        22.37 o                         
   6  14   1          2.13        -16.56        30.07 o                         
   7  14   1          1.91         45.34        35.36 o                         
   1  15   1          0.65         -6.38         6.38 o                         
   2  15   1        230.55        246.61         8.28 o                         
   3  15   1        230.22        261.77        11.99 o                         
   4  15   1          2.99         48.71        10.83 o                         
   5  15   1        150.10        174.07        21.91 o                         
   6  15   1          0.77         10.40        30.26 o                         
   0  16   1          1.72         -5.08        10.91 o                         
   1  16   1         76.18         78.59         7.98 o                         
   2  16   1        298.71        311.32         8.53 o                         
   3  16   1        342.27        385.55        16.29 o                         
   4  16   1        480.73        471.58        18.39 o                         
   5  16   1        434.01        350.37        26.73 o                         
   6  16   1          0.03         37.31        33.01 o                         
   1  17   1         88.55         97.39         9.45 o                         
   2  17   1        338.19        380.87        14.08 o                         
   3  17   1        145.44        169.06        13.78 o                         
   4  17   1         18.00         30.95        19.16 o                         
   5  17   1         88.97         91.86        33.25 o                         
   0  18   1         18.41         22.78        15.90 o                         
   1  18   1         55.96         60.88        11.02 o                         
   2  18   1         68.12         67.46        15.09 o                         
   3  18   1         80.00         79.51        15.84 o                         
   4  18   1        299.15        309.07        24.18 o                         
   1  19   1          5.72         15.31        12.46 o                         
   2  19   1          6.23         17.96        18.50 o                         
   3  19   1          0.25         19.58        27.08 o                         
   0  20   1        366.36        428.77        28.67 o                         
   1  20   1        430.18        464.98        21.49 o                         
   2  20   1        183.89        234.29        25.11 o                         
   1   0   2      10230.59       9303.12       267.21 o                         
   2   0   2      17541.37      18563.94       373.84 o                         
   3   0   2       1455.69       1478.32        19.85 o                         
   4   0   2          5.40         18.77        10.53 o                         
   5   0   2        269.10        309.17         9.96 o                         
   6   0   2          1.52          4.22         7.69 o                         
   7   0   2        155.22        171.86        10.92 o                         
   8   0   2         55.48         38.55        12.81 o                         
   9   0   2         43.77         47.87        34.33 o                         
   1   1   2       2294.93       2263.81        34.22 o                         
   2   1   2       9816.21       9642.95        72.05 o                         
   3   1   2        153.93        158.83         4.57 o                         
   4   1   2        120.45        163.54         8.74 o                         
   5   1   2       1394.48       1376.78        14.43 o                         
   6   1   2          2.32          9.95         5.34 o                         
   7   1   2        197.05        218.79         8.65 o                         
   8   1   2         78.23         85.39         9.28 o                         
   9   1   2         46.37         22.26        19.37 o                         
   0   2   2       2538.05       2401.76        75.60 o                         
   1   2   2         46.25         33.80         1.45 o                         
   2   2   2       2784.55       2909.09        26.82 o                         
   3   2   2         31.66         38.61         2.65 o                         
   4   2   2       2645.99       2620.31        23.68 o                         
   5   2   2         42.85         81.39         6.74 o                         
   6   2   2         11.79          4.08         5.85 o                         
   7   2   2         17.82         26.14         8.42 o                         
   8   2   2        343.91        334.73        16.26 o                         
   9   2   2          1.65          5.93        19.06 o                         
   1   3   2          1.91         17.42         1.59 o                         
   2   3   2        294.30        338.76         5.99 o                         
   3   3   2        216.49        215.14         5.18 o                         
   4   3   2       5048.58       4969.98        51.04 o                         
   5   3   2       1615.91       1708.14        21.28 o                         
   6   3   2        116.07        131.78         9.76 o                         
   7   3   2        131.42        142.55         9.94 o                         
   8   3   2          4.72         28.66        12.72 o                         
   9   3   2         34.61         21.26        19.50 o                         
   0   4   2       3514.97       3489.51        32.64 o                         
   1   4   2       5917.55       5785.29        58.27 o                         
   2   4   2        585.50        547.84         6.23 o                         
   3   4   2       1043.31        895.09        11.24 o                         
   4   4   2       5677.47       5580.10        53.32 o                         
   5   4   2        104.26        108.35         7.58 o                         
   6   4   2         54.12         98.87         8.83 o                         
   7   4   2        147.30        152.88        12.61 o                         
   8   4   2         98.68         66.29        15.55 o                         
   9   4   2          3.81         32.14        29.23 o                         
   1   5   2       1868.97       1807.00        13.65 o                         
   2   5   2        609.38        555.68         6.35 o                         
   3   5   2          4.05         19.39         3.00 o                         
   4   5   2       1098.02       1161.97        15.97 o                         
   5   5   2        177.58        186.24        10.85 o                         
   6   5   2       1025.09        997.33        18.89 o                         
   7   5   2        154.75        139.34         9.66 o                         
   8   5   2         13.24         13.57        12.22 o                         
   9   5   2          0.42         -6.55        41.46 o                         
   0   6   2       1026.80       1045.96        19.29 o                         
   1   6   2       1099.42       1086.20         8.95 o                         
   2   6   2        132.51        133.77         4.72 o                         
   3   6   2        224.19        249.92         5.38 o                         
   4   6   2        319.26        364.69        12.19 o                         
   5   6   2        100.52        116.15        10.21 o                         
   6   6   2        251.33        237.61        15.40 o                         
   7   6   2          7.86         16.42        12.43 o                         
   8   6   2         18.85          5.15        12.26 o                         
   9   6   2          0.05        -31.44        31.44 o                         
   1   7   2          6.79         17.79         2.44 o                         
   2   7   2       1740.00       1853.86        15.77 o                         
   3   7   2        732.89        641.00         8.67 o                         
   4   7   2         31.00         50.78         7.70 o                         
   5   7   2       1001.19        984.03        20.36 o                         
   6   7   2        245.71        253.76        12.42 o                         
   7   7   2        172.19        145.01        14.19 o                         
   8   7   2         16.15         51.17        17.53 o                         
   0   8   2       7388.66       8070.81        74.18 o                         
   1   8   2       3052.85       3135.24        22.70 o                         
   2   8   2        187.86        210.22         5.88 o                         
   3   8   2        397.55        381.24         7.24 o                         
   4   8   2        101.31        120.86         6.60 o                         
   5   8   2          7.41          6.07         7.87 o                         
   6   8   2        242.76        225.78        13.89 o                         
   7   8   2          2.45          5.36        12.39 o                         
   8   8   2          0.00         -6.11        26.68 o                         
   1   9   2          2.51          6.79         3.18 o                         
   2   9   2         25.46         24.33         3.47 o                         
   3   9   2          7.10         20.67         4.10 o                         
   4   9   2        687.76        688.58        16.02 o                         
   5   9   2        109.53         98.75         9.64 o                         
   6   9   2         23.71         33.55        16.17 o                         
   7   9   2          0.31          0.06        13.23 o                         
   8   9   2         18.98        -28.40        28.40 o                         
   0  10   2       1655.05       1878.85        22.81 o                         
   1  10   2        668.48        651.78        10.54 o                         
   2  10   2        461.81        546.94        10.32 o                         
   3  10   2         37.79         48.29         6.99 o                         
   4  10   2          2.31          0.46         6.36 o                         
   5  10   2          7.02         -4.24        11.77 o                         
   6  10   2         16.45         17.45        15.78 o                         
   7  10   2         33.10         14.25        23.48 o                         
   8  10   2        106.08         37.16        32.37 o                         
   1  11   2        102.97        146.95         5.80 o                         
   2  11   2        515.63        493.97         8.06 o                         
   3  11   2        181.89        203.11         8.01 o                         
   4  11   2        165.46        136.34         9.33 o                         
   5  11   2       1195.88       1051.16        25.38 o                         
   6  11   2         25.26         12.80        13.16 o                         
   7  11   2        176.28        174.89        28.17 o                         
   8  11   2         29.15         -4.62        36.81 o                         
   0  12   2        637.88        743.53        15.14 o                         
   1  12   2       3854.67       3762.52        30.64 o                         
   2  12   2       1477.09       1415.36        13.57 o                         
   3  12   2          0.79         -6.27         6.27 o                         
   4  12   2          0.14         -5.51         6.60 o                         
   5  12   2          4.05        -12.20        12.20 o                         
   6  12   2         12.72        -20.83        20.83 o                         
   7  12   2         10.17        -26.69        33.43 o                         
   1  13   2        147.67        185.24         8.37 o                         
   2  13   2        161.36        172.45         6.60 o                         
   3  13   2         44.19         52.29         8.73 o                         
   4  13   2        160.83        147.14         8.55 o                         
   5  13   2          3.06        -16.91        16.91 o                         
   6  13   2          4.91         -3.88        19.27 o                         
   7  13   2          8.74        -15.91        30.01 o                         
   0  14   2         52.44         97.19         9.58 o                         
   1  14   2       1990.29       1854.32        18.67 o                         
   2  14   2         36.75         50.92         4.86 o                         
   3  14   2        272.24        264.44        11.54 o                         
   4  14   2         23.78         16.63         9.88 o                         
   5  14   2        130.61        139.21        23.24 o                         
   6  14   2          0.78         20.09        28.76 o                         
   7  14   2          0.02         46.55        52.32 o                         
   1  15   2         76.33         62.82         7.12 o                         
   2  15   2        285.10        265.11         9.59 o                         
   3  15   2         68.37         72.50         9.71 o                         
   4  15   2         18.81         32.13        10.98 o                         
   5  15   2        350.30        455.57        29.87 o                         
   6  15   2          4.54         28.68        31.56 o                         
   0  16   2          9.22          1.56        10.80 o                         
   1  16   2        377.14        345.72        11.20 o                         
   2  16   2         79.11        115.99         8.29 o                         
   3  16   2         43.76         71.23        11.40 o                         
   4  16   2        135.59        129.23        20.72 o                         
   5  16   2          2.36         73.16        23.83 o                         
   6  16   2         28.55         46.23        40.69 o                         
   1  17   2          3.05         16.05         8.79 o                         
   2  17   2        146.74        148.96        11.66 o                         
   3  17   2        122.63        135.07        14.47 o                         
   4  17   2          5.05          7.05        17.86 o                         
   5  17   2         93.63         61.61        33.38 o                         
   0  18   2         12.84         18.04        15.70 o                         
   1  18   2        565.39        560.24        16.96 o                         
   2  18   2          7.88          8.53        10.05 o                         
   3  18   2         96.35        107.26        16.16 o                         
   4  18   2          1.38         24.49        21.14 o                         
   1  19   2        132.49        150.46        13.62 o                         
   2  19   2         36.23         44.96        17.98 o                         
   3  19   2        213.61        239.43        25.33 o                         
   0  20   2          0.10         10.08        22.99 o                         
   1  20   2         12.81         48.18        19.67 o                         
   2  20   2         94.05        130.09        23.69 o                         
   1   1   3       1069.51       1098.82        12.88 o                         
   2   1   3      24440.07      24356.05       180.07 o                         
   3   1   3        882.65        821.74         9.02 o                         
   4   1   3       2949.43       3068.92        27.19 o                         
   5   1   3          0.19         -2.61         5.46 o                         
   6   1   3        159.11        176.25         6.92 o                         
   7   1   3         41.34         50.78         7.07 o                         
   8   1   3          1.66          4.41         9.33 o                         
   9   1   3         15.66          1.02        20.07 o                         
   0   2   3       8820.06       8169.70       159.04 o                         
   1   2   3        420.62        503.49         5.54 o                         
   2   2   3        105.56        119.63         5.16 o                         
   3   2   3        366.31        327.84         6.19 o                         
   4   2   3       6086.94       6248.60        51.55 o                         
   5   2   3        631.45        614.39         9.89 o                         
   6   2   3         83.03        100.89         7.07 o                         
   7   2   3        261.47        249.48        11.74 o                         
   8   2   3         11.48         16.72        11.20 o                         
   9   2   3          0.74        -18.84        18.84 o                         
   1   3   3       1035.47        916.33         7.76 o                         
   2   3   3       4485.95       4326.41        38.02 o                         
   3   3   3       4220.75       4151.69        40.18 o                         
   4   3   3       3620.88       3681.86        36.80 o                         
   5   3   3        101.70        127.91         7.08 o                         
   6   3   3        311.41        310.95        13.35 o                         
   7   3   3          7.99         14.75         8.87 o                         
   8   3   3        259.27        248.19        14.94 o                         
   9   3   3         77.57         63.70        26.73 o                         
   0   4   3       2664.97       2654.05        31.97 o                         
   1   4   3       1816.84       1585.15        12.83 o                         
   2   4   3       1132.92       1257.85        11.47 o                         
   3   4   3        587.64        626.26         9.76 o                         
   4   4   3        202.83        222.49        15.72 o                         
   5   4   3          5.58         -4.57         6.11 o                         
   6   4   3        381.08        426.24        14.37 o                         
   7   4   3         14.96         25.37         8.82 o                         
   8   4   3         42.05         37.36        13.50 o                         
   9   4   3          3.46         29.08        28.87 o                         
   1   5   3       3323.59       3402.65        23.70 o                         
   2   5   3        156.47        137.41         3.95 o                         
   3   5   3       4655.56       4746.11        43.41 o                         
   4   5   3        263.53        237.11        10.31 o                         
   5   5   3        179.56        174.22         8.81 o                         
   6   5   3        274.74        393.52        17.61 o                         
   7   5   3         79.70         86.75        11.45 o                         
   8   5   3         15.22         40.18        15.74 o                         
   9   5   3         77.60         94.25        49.36 o                         
   0   6   3       6205.92       6348.70        58.33 o                         
   1   6   3        849.46        717.96         7.11 o                         
   2   6   3       1175.35       1157.99        11.82 o                         
   3   6   3        465.25        388.91         6.59 o                         
   4   6   3       1038.69       1069.82        13.21 o                         
   5   6   3        274.64        267.26        11.04 o                         
   6   6   3       1318.06       1245.04        31.29 o                         
   7   6   3         34.81         21.10        12.72 o                         
   8   6   3         22.55         -2.41        26.11 o                         
   9   6   3          0.51         16.67        33.30 o                         
   1   7   3        499.14        552.43         6.52 o                         
   2   7   3          1.26          2.32         4.59 o                         
   3   7   3         45.79         53.47         4.12 o                         
   4   7   3        263.19        240.51         7.78 o                         
   5   7   3        172.89        160.08         9.00 o                         
   6   7   3          9.28         26.83         9.16 o                         
   7   7   3          6.81         -9.51        12.41 o                         
   8   7   3         78.13         37.13        21.91 o                         
   0   8   3       6618.16       6960.93        64.87 o                         
   1   8   3         19.32         63.98         3.71 o                         
   2   8   3        109.44        106.24         5.55 o                         
   3   8   3         23.67         14.03         4.16 o                         
   4   8   3        206.86        192.48         7.16 o                         
   5   8   3         15.30         17.73        10.87 o                         
   6   8   3          7.48         -7.29        11.42 o                         
   7   8   3         78.90         45.04        14.16 o                         
   8   8   3         90.39         88.27        21.66 o                         
   1   9   3         27.74         33.77         3.62 o                         
   2   9   3        163.87        154.16         5.08 o                         
   3   9   3         20.51         28.44         4.43 o                         
   4   9   3        207.25        218.39         9.34 o                         
   5   9   3          9.37         12.88         8.14 o                         
   6   9   3         82.07         87.85        12.45 o                         
   7   9   3          0.39          4.44        14.94 o                         
   8   9   3         70.97        -17.28        38.49 o                         
   0  10   3        999.07        865.23        14.40 o                         
   1  10   3       1855.81       1688.08        15.14 o                         
   2  10   3        219.59        253.33         8.76 o                         
   3  10   3       2237.45       2152.55        20.36 o                         
   4  10   3       1086.15       1018.27        17.14 o                         
   5  10   3          0.95         -9.84         9.84 o                         
   6  10   3         13.69          6.70        11.58 o                         
   7  10   3        164.34        144.40        29.18 o                         
   8  10   3         23.37        -26.33        36.96 o                         
   1  11   3        435.63        426.42         8.08 o                         
   2  11   3        155.73        165.67         5.83 o                         
   3  11   3        320.75        313.77         9.34 o                         
   4  11   3         31.88         60.27         7.11 o                         
   5  11   3         27.92         -2.71        11.39 o                         
   6  11   3         34.78         33.82        18.13 o                         
   7  11   3        155.09        132.00        33.80 o                         
   8  11   3         19.73        -35.50        35.50 o                         
   0  12   3        169.64        233.54        11.33 o                         
   1  12   3       2744.65       2687.39        25.51 o                         
   2  12   3        144.87        174.47         8.09 o                         
   3  12   3        147.34        154.34         8.27 o                         
   4  12   3         44.02         49.70         8.19 o                         
   5  12   3         51.26         18.11        12.44 o                         
   6  12   3          4.99        -12.26        15.43 o                         
   7  12   3         27.99         11.50        30.21 o                         
   1  13   3          0.04          7.15         5.84 o                         
   2  13   3        659.82        598.94        10.31 o                         
   3  13   3        249.71        250.19        11.79 o                         
   4  13   3        130.55        143.23         9.44 o                         
   5  13   3        219.10        172.07        16.66 o                         
   6  13   3          0.08         -6.22        17.85 o                         
   7  13   3         90.39         46.03        31.61 o                         
   0  14   3       1438.91       1570.59        35.32 o                         
   1  14   3          8.46         57.80         6.59 o                         
   2  14   3         13.12         13.10         5.39 o                         
   3  14   3         10.05         15.17         8.61 o                         
   4  14   3        311.96        265.60        13.45 o                         
   5  14   3          0.04         10.73        17.63 o                         
   6  14   3         30.66          8.02        31.67 o                         
   1  15   3        105.29        115.39         7.81 o                         
   2  15   3         18.15         30.26         6.33 o                         
   3  15   3         41.83         52.28        10.43 o                         
   4  15   3          0.04         15.37        11.00 o                         
   5  15   3         13.43         47.48        16.90 o                         
   6  15   3         26.25         16.15        32.12 o                         
   0  16   3         83.74         82.08        12.64 o                         
   1  16   3         96.09        102.06         9.59 o                         
   2  16   3        726.39        661.07        12.60 o                         
   3  16   3         56.79         48.70        11.87 o                         
   4  16   3          3.32          2.08        12.98 o                         
   5  16   3         43.25         38.81        23.72 o                         
   6  16   3          4.36         -3.48        34.95 o                         
   1  17   3         11.93         13.79        10.04 o                         
   2  17   3        127.64        150.11        10.85 o                         
   3  17   3        656.35        739.39        23.25 o                         
   4  17   3         83.45        128.36        19.20 o                         
   5  17   3        101.23        144.27        34.82 o                         
   0  18   3         28.99         84.35        19.23 o                         
   1  18   3        256.44        286.86        13.41 o                         
   2  18   3          6.03         23.00        10.55 o                         
   3  18   3         80.86         61.15        16.02 o                         
   4  18   3        158.58        166.95        21.91 o                         
   1  19   3         68.06        104.03        13.57 o                         
   2  19   3         10.56         62.27        18.24 o                         
   3  19   3        111.75        169.55        27.03 o                         
   0  20   3         58.76         76.24        27.79 o                         
   1  20   3        213.87        203.03        19.39 o                         
   2  20   3         86.78        121.79        23.82 o                         
   0   0   4      13468.58      13025.99       319.43 o                         
   1   0   4       8953.23       8496.23       113.45 o                         
   2   0   4       2084.76       2078.27        23.96 o                         
   3   0   4        177.81        205.53         6.50 o                         
   4   0   4       2873.76       2899.95        37.02 o                         
   5   0   4         76.63        105.34         8.07 o                         
   6   0   4         45.39         31.40         7.75 o                         
   7   0   4         37.47         41.76        10.13 o                         
   8   0   4        132.72        149.22        14.13 o                         
   9   0   4         59.42         31.75        25.69 o                         
   1   1   4       2259.24       2236.62        19.33 o                         
   2   1   4       2067.89       2018.97        22.33 o                         
   3   1   4        535.81        505.58         6.44 o                         
   4   1   4       4194.43       4186.53        36.01 o                         
   5   1   4         28.32         22.63         4.84 o                         
   6   1   4        242.38        238.48         8.66 o                         
   7   1   4          0.06         -0.28         7.02 o                         
   8   1   4         12.41         15.86         9.65 o                         
   9   1   4          0.47        -17.04        20.74 o                         
   0   2   4       6045.97       5667.72        54.36 o                         
   1   2   4       2383.51       2329.68        18.34 o                         
   2   2   4        318.74        329.43         6.39 o                         
   3   2   4         21.99         14.54         2.98 o                         
   4   2   4       1783.31       1896.38        21.77 o                         
   5   2   4        152.20        152.85         6.68 o                         
   6   2   4        165.73        186.90         7.90 o                         
   7   2   4          6.21          1.34         8.58 o                         
   8   2   4         25.98         41.75        11.26 o                         
   9   2   4          7.22        -21.63        21.63 o                         
   1   3   4         56.69         54.08         2.54 o                         
   2   3   4         80.80        100.80         3.34 o                         
   3   3   4        812.40        851.98         9.94 o                         
   4   3   4       2079.18       2055.58        20.06 o                         
   5   3   4         74.42         77.32         6.45 o                         
   6   3   4       1979.63       1943.16        26.11 o                         
   7   3   4          0.00          6.31         9.30 o                         
   8   3   4         66.65         92.72        14.14 o                         
   9   3   4          0.06         10.09        28.14 o                         
   0   4   4      14187.70      14294.98       144.80 o                         
   1   4   4        700.89        693.98         6.73 o                         
   2   4   4       3088.19       2911.67        21.97 o                         
   3   4   4          0.02          5.00         2.90 o                         
   4   4   4          0.06         19.90         5.22 o                         
   5   4   4        431.77        420.94         9.83 o                         
   6   4   4       1477.96       1338.35        22.48 o                         
   7   4   4         22.20         21.63        10.66 o                         
   8   4   4         38.49         70.95        15.49 o                         
   9   4   4          0.56         27.09        28.62 o                         
   1   5   4        539.04        499.51         6.00 o                         
   2   5   4        149.82        117.07         4.17 o                         
   3   5   4         67.50         73.52         4.49 o                         
   4   5   4        158.98        162.56         6.94 o                         
   5   5   4          3.43          8.01         5.00 o                         
   6   5   4        173.75        202.72        11.12 o                         
   7   5   4         31.54         34.26        11.57 o                         
   8   5   4         51.53         44.61        14.07 o                         
   9   5   4          2.35         52.82        36.05 o                         
   0   6   4         55.85         49.33         4.20 o                         
   1   6   4        476.99        530.68         6.35 o                         
   2   6   4        273.03        272.94         8.33 o                         
   3   6   4         14.31         22.54         4.07 o                         
   4   6   4         28.45         34.18         5.34 o                         
   5   6   4        362.26        343.48        11.90 o                         
   6   6   4        129.80        167.46        11.25 o                         
   7   6   4         21.09         37.89        12.97 o                         
   8   6   4         90.11         67.13        19.35 o                         
   9   6   4         20.49         34.04        32.94 o                         
   1   7   4        704.81        798.31         8.46 o                         
   2   7   4        738.29        694.84         8.59 o                         
   3   7   4        374.00        320.58         7.37 o                         
   4   7   4        326.09        336.90         8.69 o                         
   5   7   4        136.99        143.67         9.44 o                         
   6   7   4         45.71         48.46        10.31 o                         
   7   7   4          2.96          3.42        12.87 o                         
   8   7   4         54.95         84.37        26.20 o                         
   0   8   4       6402.59       6715.06        67.23 o                         
   1   8   4        605.25        742.76         8.63 o                         
   2   8   4       4300.62       4158.06        33.16 o                         
   3   8   4        206.76        189.38         6.73 o                         
   4   8   4        231.91        231.83         7.61 o                         
   5   8   4         76.24         82.04         7.34 o                         
   6   8   4         76.51         58.63        12.84 o                         
   7   8   4         49.10         58.05        15.64 o                         
   8   8   4        178.40        158.11        30.12 o                         
   1   9   4         13.00         21.89         4.98 o                         
   2   9   4        351.37        393.15         7.11 o                         
   3   9   4          1.14         10.63         4.53 o                         
   4   9   4         57.80         53.48         6.87 o                         
   5   9   4        907.94        882.18        17.66 o                         
   6   9   4        827.12        742.31        22.35 o                         
   7   9   4         13.32         54.44        23.58 o                         
   8   9   4         12.65        -14.36        36.45 o                         
   0  10   4        588.37        512.02        12.99 o                         
   1  10   4       1008.24       1099.12        11.86 o                         
   2  10   4       1262.58       1167.47        12.67 o                         
   3  10   4        508.04        512.09        10.32 o                         
   4  10   4        634.28        617.46        12.67 o                         
   5  10   4          6.69          7.35         9.72 o                         
   6  10   4        132.73        141.36        13.32 o                         
   7  10   4         93.08         27.38        25.19 o                         
   8  10   4         73.48         62.45        32.26 o                         
   1  11   4        812.52        796.50        11.23 o                         
   2  11   4         94.61        146.91         6.10 o                         
   3  11   4         93.09         90.92         6.90 o                         
   4  11   4       1341.46       1271.24        19.45 o                         
   5  11   4          1.99        -10.74        10.74 o                         
   6  11   4        720.44        606.92        23.57 o                         
   7  11   4          0.61        -18.43        25.83 o                         
   0  12   4        319.75        363.20        13.20 o                         
   1  12   4         54.87        170.75        22.48 o                         
   2  12   4       1030.06        992.31        14.48 o                         
   3  12   4         43.32         50.48         8.32 o                         
   4  12   4        447.10        345.28        13.50 o                         
   5  12   4        106.47         89.31        10.56 o                         
   6  12   4         71.85         50.02        17.04 o                         
   7  12   4         73.44         78.10        29.83 o                         
   1  13   4         10.88         40.46         7.28 o                         
   2  13   4         23.93         20.54         7.04 o                         
   3  13   4          3.67         25.97         9.42 o                         
   4  13   4          1.89         -2.11         8.33 o                         
   5  13   4         92.68         66.91        11.19 o                         
   6  13   4         10.41        -16.18        19.56 o                         
   7  13   4          7.28         11.43        31.66 o                         
   0  14   4       2963.49       2913.07        38.13 o                         
   1  14   4        944.57        918.07        16.65 o                         
   2  14   4          3.75         -5.88         5.88 o                         
   3  14   4        274.05        211.91        12.94 o                         
   4  14   4          5.90          4.25        10.50 o                         
   5  14   4         96.89         76.87        15.04 o                         
   6  14   4         26.29         20.71        33.18 o                         
   1  15   4        768.96        723.30        14.02 o                         
   2  15   4         76.67         94.95         8.23 o                         
   3  15   4        265.51        233.41        15.38 o                         
   4  15   4        532.71        500.12        18.89 o                         
   5  15   4         13.77         18.93        17.63 o                         
   6  15   4        155.28        129.11        32.32 o                         
   0  16   4        237.50        280.56        15.13 o                         
   1  16   4        149.41        147.93         9.36 o                         
   2  16   4        267.60        282.33        11.20 o                         
   3  16   4        231.53        284.40        14.72 o                         
   4  16   4          0.34          3.55        12.79 o                         
   5  16   4         47.59         84.52        25.57 o                         
   1  17   4         23.38         -1.69        10.14 o                         
   2  17   4          7.90         25.73         9.97 o                         
   3  17   4        253.47        255.82        19.28 o                         
   4  17   4        118.60        132.77        19.67 o                         
   5  17   4          5.85         38.68        33.91 o                         
   0  18   4       1554.02       1421.49        37.87 o                         
   1  18   4         64.24         87.37        11.06 o                         
   2  18   4         78.05        102.99        13.15 o                         
   3  18   4         41.83         40.06        15.95 o                         
   4  18   4         66.87         88.58        21.50 o                         
   1  19   4          0.07         18.26        13.01 o                         
   2  19   4          5.03         52.73        24.37 o                         
   3  19   4        201.80        222.17        24.62 o                         
   0  20   4         75.70        117.50        25.19 o                         
   1  20   4          4.68         12.59        17.78 o                         
   2  20   4          3.08         33.40        25.84 o                         
   1   1   5       7591.07       7719.89        58.77 o                         
   2   1   5       2428.08       2352.01        20.02 o                         
   3   1   5       2946.92       2917.11        23.45 o                         
   4   1   5        285.30        341.52        13.22 o                         
   5   1   5        223.77        244.89         8.38 o                         
   6   1   5         32.19         38.27         6.17 o                         
   7   1   5         39.37         30.64         7.75 o                         
   8   1   5         64.60         89.29        10.30 o                         
   9   1   5          0.40        -21.92        21.92 o                         
   0   2   5      17412.46      17355.83       161.68 o                         
   1   2   5       6479.41       6389.80        46.94 o                         
   2   2   5       3927.78       3977.85        32.01 o                         
   3   2   5       1402.72       1393.83        14.05 o                         
   4   2   5        580.51        621.18        14.48 o                         
   5   2   5          0.04          8.58         5.22 o                         
   6   2   5        465.80        475.99        15.05 o                         
   7   2   5         47.91         49.62         8.92 o                         
   8   2   5          1.75         11.33        11.34 o                         
   9   2   5         31.06         18.50        21.90 o                         
   1   3   5          2.75         14.18         2.14 o                         
   2   3   5          1.36          2.10         2.33 o                         
   3   3   5        104.91        146.81         5.59 o                         
   4   3   5         67.35         84.07         4.66 o                         
   5   3   5        609.56        580.47        10.22 o                         
   6   3   5       1540.91       1550.75        25.75 o                         
   7   3   5        253.20        235.77        11.81 o                         
   8   3   5          8.42         -1.75        14.17 o                         
   9   3   5         48.37         15.40        23.24 o                         
   0   4   5       1980.82       1866.01        22.74 o                         
   1   4   5        155.61        171.46         7.19 o                         
   2   4   5       2813.46       2841.01        22.01 o                         
   3   4   5        469.13        469.63         7.71 o                         
   4   4   5       1716.33       1679.70        18.11 o                         
   5   4   5        185.11        211.20        10.74 o                         
   6   4   5        696.70        699.45        17.50 o                         
   7   4   5          8.65         37.03        11.79 o                         
   8   4   5        225.39        224.11        15.43 o                         
   9   4   5          2.34         23.16        30.39 o                         
   1   5   5       3114.17       3347.90        24.64 o                         
   2   5   5        515.52        472.28         6.64 o                         
   3   5   5         47.07         40.10         4.43 o                         
   4   5   5        313.33        305.36         8.51 o                         
   5   5   5        902.41        815.47        12.77 o                         
   6   5   5        246.16        279.74        14.25 o                         
   7   5   5        572.16        531.60        20.62 o                         
   8   5   5        238.55        240.73        15.83 o                         
   9   5   5         76.13         70.39        48.13 o                         
   0   6   5        805.46        687.91        11.19 o                         
   1   6   5        114.07        102.93         3.89 o                         
   2   6   5        294.93        245.85         4.86 o                         
   3   6   5       3531.30       3484.91        32.02 o                         
   4   6   5        229.62        199.38         7.15 o                         
   5   6   5         14.05         19.40         6.03 o                         
   6   6   5        153.24        137.17        10.99 o                         
   7   6   5          5.06         45.87        15.13 o                         
   8   6   5        535.71        459.77        33.36 o                         
   1   7   5        968.46       1003.51        12.83 o                         
   2   7   5         78.65         82.31         3.97 o                         
   3   7   5          9.56         34.44         4.08 o                         
   4   7   5        716.81        722.42        10.97 o                         
   5   7   5         30.95         31.98         5.68 o                         
   6   7   5         27.59         19.32        10.69 o                         
   7   7   5        351.72        336.78        27.25 o                         
   8   7   5         50.85         55.03        18.67 o                         
   0   8   5       2140.38       2207.13        26.44 o                         
   1   8   5          0.14          4.08         3.89 o                         
   2   8   5         67.21         79.27         5.04 o                         
   3   8   5       1507.10       1563.88        17.09 o                         
   4   8   5        177.90        167.05         7.18 o                         
   5   8   5         48.38         37.90         6.21 o                         
   6   8   5         14.16         -7.06        12.37 o                         
   7   8   5          7.29         35.83        23.04 o                         
   8   8   5         42.20         41.14        21.56 o                         
   1   9   5       4602.05       4836.78        36.05 o                         
   2   9   5       1931.40       1886.90        17.05 o                         
   3   9   5        374.99        473.05        12.14 o                         
   4   9   5        389.15        359.09        10.29 o                         
   5   9   5         25.48         39.66         6.80 o                         
   6   9   5        516.29        488.97        15.97 o                         
   7   9   5          2.94        -15.74        15.74 o                         
   8   9   5         26.66         -3.29        41.96 o                         
   0  10   5        504.07        420.01        12.05 o                         
   1  10   5       1233.49       1220.35        12.80 o                         
   2  10   5        251.94        271.80         7.31 o                         
   3  10   5       1260.01       1208.37        15.29 o                         
   4  10   5       2036.70       1950.14        23.30 o                         
   5  10   5         98.86         99.02         8.46 o                         
   6  10   5         65.05         71.14        12.82 o                         
   7  10   5         26.53         28.94        27.61 o                         
   8  10   5         41.45          3.44        32.13 o                         
   1  11   5        326.02        325.93         8.05 o                         
   2  11   5        379.00        345.75         8.44 o                         
   3  11   5         66.91         89.48        10.64 o                         
   4  11   5         70.39         88.21         7.85 o                         
   5  11   5        140.09        136.08        14.09 o                         
   6  11   5        304.74        237.64        20.42 o                         
   7  11   5         19.79        -29.44        30.63 o                         
   0  12   5        113.06         71.26         8.68 o                         
   1  12   5       2997.74       2900.84        24.42 o                         
   2  12   5       1176.62       1162.10        14.17 o                         
   3  12   5        938.64        869.88        15.55 o                         
   4  12   5        129.59        144.37        11.81 o                         
   5  12   5          0.96         -1.61         9.63 o                         
   6  12   5          1.29         18.75        16.76 o                         
   7  12   5        108.33        127.58        31.06 o                         
   1  13   5       1018.94       1065.49        18.35 o                         
   2  13   5       1403.62       1367.26        15.41 o                         
   3  13   5        487.40        427.94        15.43 o                         
   4  13   5          3.22         -7.41         8.85 o                         
   5  13   5        142.06        149.79        12.38 o                         
   6  13   5         10.01         31.44        20.28 o                         
   7  13   5         55.24         85.61        34.65 o                         
   0  14   5        448.04        586.09        18.04 o                         
   1  14   5       1580.51       1519.81        17.71 o                         
   2  14   5         10.78          6.82         6.00 o                         
   3  14   5         25.84         42.23         9.20 o                         
   4  14   5        135.38        124.03        11.34 o                         
   5  14   5          7.16         -3.91        16.93 o                         
   6  14   5         81.73         35.63        29.61 o                         
   1  15   5         54.83         89.04         7.82 o                         
   2  15   5        192.94        160.06         8.30 o                         
   3  15   5        379.85        303.01        14.70 o                         
   4  15   5          1.61          7.24        12.41 o                         
   5  15   5         26.05         34.68        21.33 o                         
   6  15   5          1.85        -31.11        31.11 o                         
   0  16   5        114.60         88.85        12.87 o                         
   1  16   5        455.38        380.50        13.19 o                         
   2  16   5        967.17        894.40        17.91 o                         
   3  16   5         29.34         43.44        12.31 o                         
   4  16   5        110.91        126.65        14.76 o                         
   5  16   5        153.50        108.54        44.30 o                         
   1  17   5         88.11        125.00        10.90 o                         
   2  17   5        119.85        142.52        10.96 o                         
   3  17   5         85.68         95.73        15.01 o                         
   4  17   5         15.77         22.49        17.59 o                         
   5  17   5          8.04        -16.83        31.90 o                         
   0  18   5         71.49        100.74        38.55 o                         
   1  18   5        437.91        408.97        16.07 o                         
   2  18   5         67.50        116.86        15.25 o                         
   3  18   5         90.95        113.94        17.81 o                         
   4  18   5          0.23         55.54        21.73 o                         
   1  19   5          0.22         23.36        13.33 o                         
   2  19   5        133.05        127.53        19.18 o                         
   3  19   5        120.86         77.06        24.36 o                         
   0  20   5        180.03        219.18        27.26 o                         
   1  20   5        589.66        554.21        25.48 o                         
   2  20   5        330.67        303.99        34.44 o                         
   0   0   6        139.03        117.82         6.56 o                         
   1   0   6      20524.42      20540.37       206.46 o                         
   2   0   6       2759.22       2670.84        30.83 o                         
   3   0   6        339.99        315.26         8.43 o                         
   4   0   6        192.37        193.10         9.30 o                         
   5   0   6        368.84        315.54        12.76 o                         
   6   0   6       1058.19        991.67        21.22 o                         
   7   0   6          3.84         -2.92        10.70 o                         
   8   0   6         28.07         12.48        16.14 o                         
   9   0   6          2.31          2.41        28.16 o                         
   1   1   6         89.95        135.98         4.38 o                         
   2   1   6         64.32         71.89         3.57 o                         
   3   1   6       2152.52       2068.46        18.79 o                         
   4   1   6        641.58        682.92        10.40 o                         
   5   1   6        620.49        606.05        10.88 o                         
   6   1   6        110.13        119.90         7.99 o                         
   7   1   6        147.59        164.84         9.46 o                         
   8   1   6         13.13         19.74        11.66 o                         
   9   1   6          0.69         15.48        27.10 o                         
   0   2   6      10501.04      10187.01        96.58 o                         
   1   2   6       4361.60       4399.60        34.98 o                         
   2   2   6         78.31         70.21         3.28 o                         
   3   2   6       1353.00       1291.75        13.83 o                         
   4   2   6         22.05         27.55         6.17 o                         
   5   2   6        168.72        202.70         7.67 o                         
   6   2   6        861.48        789.61        14.32 o                         
   7   2   6          5.75         18.03         9.26 o                         
   8   2   6        148.04        121.94        12.89 o                         
   9   2   6         19.73         32.36        20.43 o                         
   1   3   6        474.92        537.80         6.55 o                         
   2   3   6          4.51          4.28         2.59 o                         
   3   3   6       4498.06       4503.39        36.62 o                         
   4   3   6        258.20        247.16         7.02 o                         
   5   3   6       1701.59       1636.82        20.13 o                         
   6   3   6          0.01         30.03         7.96 o                         
   7   3   6        271.00        269.82        13.32 o                         
   8   3   6         64.67         70.91        12.53 o                         
   9   3   6          6.05         52.94        23.93 o                         
   0   4   6        220.91        240.56         8.81 o                         
   1   4   6      13437.68      13456.21        89.95 o                         
   2   4   6         19.23         22.04         3.35 o                         
   3   4   6       1407.72       1317.14        13.21 o                         
   4   4   6         38.57         64.64         4.96 o                         
   5   4   6        742.81        695.82        13.09 o                         
   6   4   6         21.69         39.21         8.32 o                         
   7   4   6          1.37         23.98         9.02 o                         
   8   4   6        735.12        608.63        29.52 o                         
   9   4   6        151.61        227.83        43.77 o                         
   1   5   6       1033.27       1117.53        11.82 o                         
   2   5   6       2576.28       2546.67        20.56 o                         
   3   5   6          0.91          1.62         3.65 o                         
   4   5   6          6.21          7.49         3.84 o                         
   5   5   6         36.01         44.82         6.37 o                         
   6   5   6        146.92        155.90         8.97 o                         
   7   5   6         59.40         48.73        15.13 o                         
   8   5   6        186.19        234.32        18.73 o                         
   9   5   6          8.07        -10.94        35.94 o                         
   0   6   6        519.54        463.33         9.48 o                         
   1   6   6       2981.12       3065.66        23.42 o                         
   2   6   6          1.37         13.70         2.95 o                         
   3   6   6        500.17        516.69        16.36 o                         
   4   6   6          2.26         13.55         4.70 o                         
   5   6   6        452.76        434.71        10.94 o                         
   6   6   6         11.12         14.99         8.58 o                         
   7   6   6         42.54         46.90        13.91 o                         
   8   6   6         22.62         59.56        18.99 o                         
   1   7   6       4131.14       4611.90        32.75 o                         
   2   7   6       1234.82       1310.84        12.76 o                         
   3   7   6        250.47        226.02         7.16 o                         
   4   7   6        331.12        345.80         8.93 o                         
   5   7   6        750.51        729.95        12.20 o                         
   6   7   6        111.85         80.82        13.52 o                         
   7   7   6        182.72        237.12        18.66 o                         
   8   7   6         96.91        153.13        23.95 o                         
   0   8   6        223.06        282.05         9.90 o                         
   1   8   6       7572.83       7205.11        49.31 o                         
   2   8   6        107.49        117.14         5.05 o                         
   3   8   6        431.69        461.05         9.50 o                         
   4   8   6          5.93         20.88         5.14 o                         
   5   8   6         41.48         55.88         6.59 o                         
   6   8   6        145.74        125.61        11.47 o                         
   7   8   6          0.01         28.65        12.28 o                         
   8   8   6        207.95        155.34        23.46 o                         
   1   9   6         99.56        147.20        11.17 o                         
   2   9   6         80.17         79.08         4.78 o                         
   3   9   6       2276.99       2319.47        23.60 o                         
   4   9   6        188.50        179.54        10.86 o                         
   5   9   6        290.31        344.10        14.72 o                         
   6   9   6         17.35         38.77        10.32 o                         
   7   9   6         19.98         -3.98        17.71 o                         
   8   9   6          7.79        -41.68        41.68 o                         
   0  10   6         45.19         71.63         8.35 o                         
   1  10   6       2228.62       2342.72        19.98 o                         
   2  10   6          6.03         26.10         4.71 o                         
   3  10   6        654.23        645.39        11.84 o                         
   4  10   6        319.03        307.04        12.17 o                         
   5  10   6         12.10         21.90         8.54 o                         
   6  10   6          0.57          4.35        12.45 o                         
   7  10   6         65.97         67.18        19.23 o                         
   8  10   6         43.67        -19.34        34.09 o                         
   1  11   6        296.72        300.71         8.62 o                         
   2  11   6        629.34        627.30         9.84 o                         
   3  11   6       5894.16       5722.45        47.68 o                         
   4  11   6        425.11        442.31        13.18 o                         
   5  11   6       1185.42       1125.50        24.84 o                         
   6  11   6          6.49        -16.65        16.65 o                         
   7  11   6          6.20        -18.99        37.51 o                         
   0  12   6        339.85        320.71        13.52 o                         
   1  12   6        208.75        284.55        16.14 o                         
   2  12   6        260.64        253.70        10.24 o                         
   3  12   6         13.07         35.14         7.70 o                         
   4  12   6        197.36        191.93        10.09 o                         
   5  12   6        405.73        338.58        21.65 o                         
   6  12   6         31.67         31.53        17.11 o                         
   7  12   6          0.07         -5.75        29.11 o                         
   1  13   6       2925.28       2738.47        24.40 o                         
   2  13   6         20.99         34.07         5.62 o                         
   3  13   6        657.32        668.46        15.50 o                         
   4  13   6          3.53          1.26         9.34 o                         
   5  13   6        168.93        129.97        13.19 o                         
   6  13   6          5.96        -23.39        24.71 o                         
   7  13   6          8.56         29.21        60.95 o                         
   0  14   6       2671.44       2579.57        35.52 o                         
   1  14   6        154.07        160.41         9.58 o                         
   2  14   6         13.10          9.22         6.47 o                         
   3  14   6        739.00        647.23        17.18 o                         
   4  14   6         37.25         35.48        11.76 o                         
   5  14   6         90.39         71.70        18.15 o                         
   6  14   6         40.94         15.41        29.05 o                         
   1  15   6          9.49         26.56         7.72 o                         
   2  15   6        102.08         86.79         7.49 o                         
   3  15   6          1.00          2.99        10.78 o                         
   4  15   6         81.69         70.28        13.31 o                         
   5  15   6         13.12         18.40        23.71 o                         
   6  15   6          0.00        -17.66        35.73 o                         
   0  16   6         68.54         87.01        13.98 o                         
   1  16   6        242.47        341.15        16.68 o                         
   2  16   6         12.62         19.53         9.28 o                         
   3  16   6          0.27        -12.47        12.47 o                         
   4  16   6          7.68         -0.57        14.53 o                         
   5  16   6          7.26         54.47        31.33 o                         
   1  17   6         15.23          7.31        10.61 o                         
   2  17   6         91.84         81.40        10.87 o                         
   3  17   6        143.93        119.82        15.42 o                         
   4  17   6         21.00          8.59        19.78 o                         
   5  17   6         82.11         63.30        35.13 o                         
   0  18   6        107.28        108.92        20.94 o                         
   1  18   6        630.90        727.04        24.92 o                         
   2  18   6         10.07         32.38        11.86 o                         
   3  18   6        200.42        182.17        19.99 o                         
   4  18   6         70.33         69.46        33.52 o                         
   1  19   6        106.11         89.55        14.00 o                         
   2  19   6         27.51         32.80        23.15 o                         
   3  19   6        180.81        241.08        30.55 o                         
   0  20   6          0.30        -13.97        21.61 o                         
   1  20   6          2.07        -18.82        18.82 o                         
   1   1   7       7763.44       8027.79        59.04 o                         
   2   1   7        621.29        600.01         8.15 o                         
   3   1   7       2619.30       2687.12        23.71 o                         
   4   1   7       1444.10       1346.39        15.04 o                         
   5   1   7        485.01        498.24        10.37 o                         
   6   1   7        421.76        371.68        13.21 o                         
   7   1   7         51.15         60.71         8.96 o                         
   8   1   7         25.05         21.75        11.55 o                         
   9   1   7         25.66         34.09        26.00 o                         
   0   2   7       2168.17       2228.21        24.36 o                         
   1   2   7      10145.38       9638.41        77.21 o                         
   2   2   7       2544.35       2545.60        21.29 o                         
   3   2   7       4301.74       4144.72        36.02 o                         
   4   2   7        213.00        227.83         7.72 o                         
   5   2   7         63.00         79.07         6.30 o                         
   6   2   7         35.03         50.38         7.65 o                         
   7   2   7         90.11        106.22         9.46 o                         
   8   2   7         52.99         62.28        13.52 o                         
   9   2   7          1.82          8.24        22.42 o                         
   1   3   7        342.72        320.81         5.85 o                         
   2   3   7          4.95          5.37         3.13 o                         
   3   3   7        148.90        178.71         5.86 o                         
   4   3   7         32.31         31.80         4.81 o                         
   5   3   7        191.97        216.93         8.03 o                         
   6   3   7         32.10         25.61         6.51 o                         
   7   3   7         86.51        113.98        12.46 o                         
   8   3   7          2.06         52.37        19.85 o                         
   9   3   7         47.09         83.29        24.76 o                         
   0   4   7       4902.48       5022.28        50.68 o                         
   1   4   7       3401.82       3605.58        27.67 o                         
   2   4   7        105.57         68.34         3.89 o                         
   3   4   7        883.43        879.31         9.85 o                         
   4   4   7         31.08         46.41         4.78 o                         
   5   4   7         61.69         79.30         6.22 o                         
   6   4   7          0.00         -3.50         8.18 o                         
   7   4   7          5.63         10.48        12.25 o                         
   8   4   7          9.01         49.64        20.47 o                         
   9   4   7          0.01         35.08        30.88 o                         
   1   5   7       1116.43       1222.24        12.03 o                         
   2   5   7        957.47        885.77        11.02 o                         
   3   5   7          5.03          5.05         3.26 o                         
   4   5   7          8.80          8.70         4.16 o                         
   5   5   7        724.71        749.41        13.45 o                         
   6   5   7        128.64        130.97         8.94 o                         
   7   5   7        147.87        184.54        12.15 o                         
   8   5   7        179.11        234.55        23.54 o                         
   0   6   7       1119.31       1311.99        17.57 o                         
   1   6   7         25.47         -0.20         3.35 o                         
   2   6   7         38.22         33.37         3.60 o                         
   3   6   7       3248.13       2976.45        27.35 o                         
   4   6   7        616.71        570.77         9.74 o                         
   5   6   7         68.04         80.39         7.51 o                         
   6   6   7        172.35        202.76        10.37 o                         
   7   6   7          0.00         29.88        14.36 o                         
   8   6   7        591.49        647.04        43.39 o                         
   1   7   7       2788.79       2859.65        22.13 o                         
   2   7   7       2680.12       2784.47        23.53 o                         
   3   7   7        200.18        195.01         6.82 o                         
   4   7   7        161.33        181.36         6.85 o                         
   5   7   7         83.09        106.33         7.07 o                         
   6   7   7         39.91         62.53         8.13 o                         
   7   7   7         11.03         27.38        12.62 o                         
   8   7   7         31.48        111.91        20.39 o                         
   0   8   7        634.08        655.01        15.83 o                         
   1   8   7        311.57        312.87         8.01 o                         
   2   8   7         52.76         75.61         5.97 o                         
   3   8   7        230.16        256.98         8.47 o                         
   4   8   7        396.80        404.24         9.42 o                         
   5   8   7        610.05        571.04        12.28 o                         
   6   8   7         23.21         42.01         9.56 o                         
   7   8   7        161.33        180.61        13.76 o                         
   8   8   7         74.05         66.65        25.97 o                         
   1   9   7       1829.55       1827.35        16.60 o                         
   2   9   7       1209.78       1219.10        12.62 o                         
   3   9   7       1290.79       1291.04        16.51 o                         
   4   9   7       2082.58       1984.42        22.19 o                         
   5   9   7       1639.54       1633.38        22.20 o                         
   6   9   7        135.64        135.80        16.36 o                         
   7   9   7        317.19        311.00        17.21 o                         
   8   9   7          0.60        -11.95        57.49 o                         
   0  10   7        280.82        302.59        17.50 o                         
   1  10   7       2549.87       2548.72        21.75 o                         
   2  10   7        622.20        586.53         9.92 o                         
   3  10   7        225.83        264.14        11.07 o                         
   4  10   7         48.02         46.53         7.76 o                         
   5  10   7        967.15        931.16        17.93 o                         
   6  10   7         31.73         18.53        12.05 o                         
   7  10   7         81.82        127.44        20.83 o                         
   8  10   7         28.94         36.93        34.14 o                         
   1  11   7        277.14        270.22         8.25 o                         
   2  11   7        317.99        296.79         8.11 o                         
   3  11   7       1712.32       1662.15        23.74 o                         
   4  11   7         24.16         37.83         7.51 o                         
   5  11   7        431.82        456.28        16.23 o                         
   6  11   7          2.88          3.65        20.61 o                         
   7  11   7          1.65          4.83        38.32 o                         
   0  12   7        686.33        649.46        17.09 o                         
   1  12   7       3614.38       3398.55        28.10 o                         
   2  12   7          0.08         -5.30         5.30 o                         
   3  12   7        167.46        155.55         9.99 o                         
   4  12   7         31.05         35.90         8.38 o                         
   5  12   7        211.11        178.00        12.93 o                         
   6  12   7         18.96         10.37        17.87 o                         
   7  12   7         15.18        -15.68        30.17 o                         
   1  13   7         59.27         43.39         7.10 o                         
   2  13   7        380.83        351.71         9.53 o                         
   3  13   7        309.98        287.98        11.82 o                         
   4  13   7        238.17        231.98        16.07 o                         
   5  13   7        142.09        162.36        14.56 o                         
   6  13   7         45.90         55.97        35.73 o                         
   7  13   7        143.24        111.62        35.80 o                         
   0  14   7        432.28        461.69        28.99 o                         
   1  14   7         62.71         50.05         7.53 o                         
   2  14   7        130.99        131.10         7.91 o                         
   3  14   7        478.36        440.28        16.54 o                         
   4  14   7         11.24          8.33        11.23 o                         
   5  14   7         43.13         47.58        15.34 o                         
   6  14   7          2.57          6.49        29.49 o                         
   1  15   7        700.75        617.64        14.31 o                         
   2  15   7         44.93         57.28         7.34 o                         
   3  15   7          0.04         14.39        11.23 o                         
   4  15   7         63.24         89.11        13.49 o                         
   5  15   7          0.23         16.12        25.74 o                         
   6  15   7         12.71        -33.98        33.98 o                         
   0  16   7        670.98        666.55        27.70 o                         
   1  16   7       1193.68       1124.04        18.92 o                         
   2  16   7          2.30         13.72         9.67 o                         
   3  16   7        253.07        283.92        15.82 o                         
   4  16   7          3.38         -2.33        16.30 o                         
   5  16   7        154.61        201.99        34.91 o                         
   1  17   7          0.06         -1.88        10.63 o                         
   2  17   7        282.70        324.32        16.16 o                         
   3  17   7        210.70        247.49        16.74 o                         
   4  17   7        132.23        118.78        21.56 o                         
   5  17   7        160.86        129.92        36.68 o                         
   0  18   7         14.60         43.90        17.66 o                         
   1  18   7         25.93         28.24        12.25 o                         
   2  18   7         34.44         48.45        14.68 o                         
   3  18   7        106.16        131.40        20.62 o                         
   4  18   7         11.82        -13.88        30.83 o                         
   1  19   7          1.32          0.44        14.13 o                         
   2  19   7         21.03         19.12        21.55 o                         
   3  19   7        112.88        149.61        25.39 o                         
   0  20   7          5.34         -5.20        22.86 o                         
   1  20   7        140.71        136.44        20.21 o                         
   0   0   8       9076.32       9180.63       134.98 o                         
   1   0   8      11733.50      11385.76       117.57 o                         
   2   0   8       1835.78       1762.47        25.23 o                         
   3   0   8        358.91        335.94        10.70 o                         
   4   0   8       8211.12       8384.75        89.78 o                         
   5   0   8         15.70         19.05         7.26 o                         
   6   0   8         23.01         43.03        10.64 o                         
   7   0   8         38.79         59.33        14.44 o                         
   8   0   8        232.79        229.38        18.60 o                         
   9   0   8         38.61         58.59        41.88 o                         
   1   1   8       1974.25       1950.84        17.10 o                         
   2   1   8       4139.79       4053.73        33.58 o                         
   3   1   8        513.58        539.36         9.65 o                         
   4   1   8        284.13        362.14         8.57 o                         
   5   1   8         37.18         64.04         6.14 o                         
   6   1   8          0.35         -6.14         7.83 o                         
   7   1   8          9.16         16.97        11.97 o                         
   8   1   8         33.47         39.41        15.46 o                         
   9   1   8         13.97        -18.78        23.18 o                         
   0   2   8         99.77         63.20         4.50 o                         
   1   2   8       3198.30       3265.62        26.36 o                         
   2   2   8       3836.59       4080.89        32.45 o                         
   3   2   8        161.45        188.12         6.58 o                         
   4   2   8        679.59        692.08        11.26 o                         
   5   2   8          1.54          0.69         5.76 o                         
   6   2   8         11.05          3.07         8.16 o                         
   7   2   8          9.45          6.10         9.23 o                         
   8   2   8          3.88         -3.48        14.67 o                         
   9   2   8         28.29         14.91        31.18 o                         
   1   3   8         38.45         46.71         3.57 o                         
   2   3   8       2094.63       2229.34        20.59 o                         
   3   3   8       1220.44       1305.08        13.58 o                         
   4   3   8       1519.88       1410.01        16.89 o                         
   5   3   8          0.93          3.10         6.89 o                         
   6   3   8         11.73         21.21         6.72 o                         
   7   3   8         15.13         20.40        10.89 o                         
   8   3   8         98.23         89.06        15.97 o                         
   9   3   8          9.37         17.75        29.81 o                         
   0   4   8        377.48        314.16         8.10 o                         
   1   4   8        214.81        232.38         5.42 o                         
   2   4   8         16.81          9.09         3.49 o                         
   3   4   8         92.11         81.20         4.33 o                         
   4   4   8        208.06        208.95         7.94 o                         
   5   4   8        274.44        259.85         8.89 o                         
   6   4   8         37.15         27.67         8.59 o                         
   7   4   8         13.52          9.31        11.25 o                         
   8   4   8         77.39        110.13        14.36 o                         
   1   5   8       1151.07       1209.51        12.76 o                         
   2   5   8        139.27        164.22         5.77 o                         
   3   5   8         68.68         81.06         5.18 o                         
   4   5   8        229.65        191.21         7.03 o                         
   5   5   8          3.90          9.23         5.73 o                         
   6   5   8        112.02        131.09         9.92 o                         
   7   5   8        165.00        159.92        12.56 o                         
   8   5   8        532.76        454.21        25.91 o                         
   0   6   8       1202.89       1359.44        18.48 o                         
   1   6   8        917.27        976.96        11.13 o                         
   2   6   8          3.18          4.95         3.69 o                         
   3   6   8        488.80        483.96         8.11 o                         
   4   6   8         57.98         50.88         5.07 o                         
   5   6   8        112.22        110.73         7.35 o                         
   6   6   8        259.61        250.26        12.95 o                         
   7   6   8          3.79         35.10        11.84 o                         
   8   6   8        163.29        166.25        21.15 o                         
   1   7   8         22.56         30.70         4.11 o                         
   2   7   8         59.43         65.48         4.23 o                         
   3   7   8        458.48        475.54         9.12 o                         
   4   7   8        288.52        284.06         8.53 o                         
   5   7   8          1.19         12.94         6.86 o                         
   6   7   8       1421.56       1377.95        19.82 o                         
   7   7   8        253.80        277.42        22.80 o                         
   8   7   8         91.84        122.74        22.57 o                         
   0   8   8       5838.43       5889.92        57.11 o                         
   1   8   8        780.57        754.06        10.10 o                         
   2   8   8       2691.19       2632.00        21.31 o                         
   3   8   8        301.35        335.15         8.36 o                         
   4   8   8         20.10         27.52         5.99 o                         
   5   8   8          3.06         21.81         8.98 o                         
   6   8   8        657.95        628.33        22.71 o                         
   7   8   8         70.93        128.92        20.60 o                         
   8   8   8          8.39         20.32        26.98 o                         
   1   9   8         77.89         98.28         5.13 o                         
   2   9   8          1.72          9.20         3.99 o                         
   3   9   8        346.81        320.24        12.46 o                         
   4   9   8         23.89         40.30         7.09 o                         
   5   9   8        390.32        393.73        12.74 o                         
   6   9   8         16.23         31.59         9.27 o                         
   7   9   8         58.16        102.62        16.00 o                         
   8   9   8         12.80         23.16        32.41 o                         
   0  10   8       2167.34       2233.83        29.16 o                         
   1  10   8        792.52        791.93        11.42 o                         
   2  10   8        614.29        593.93         9.85 o                         
   3  10   8        739.65        706.95        13.70 o                         
   4  10   8        199.87        217.91        14.89 o                         
   5  10   8         70.16        103.42        12.69 o                         
   6  10   8         51.33         41.66        11.68 o                         
   7  10   8         26.97         28.64        31.29 o                         
   1  11   8        119.43        130.05         6.39 o                         
   2  11   8        391.59        345.34         8.95 o                         
   3  11   8        296.38        271.15        11.41 o                         
   4  11   8          7.02         -4.99         8.65 o                         
   5  11   8        123.20        113.03        11.26 o                         
   6  11   8        343.62        340.18        23.70 o                         
   7  11   8         30.63         31.47        30.38 o                         
   0  12   8        576.24        508.10        16.16 o                         
   1  12   8        251.88        252.75        10.45 o                         
   2  12   8        352.58        341.09         9.39 o                         
   3  12   8         23.27         22.53         9.09 o                         
   4  12   8        311.72        291.67        12.13 o                         
   5  12   8         89.51         78.37        13.88 o                         
   6  12   8         72.11         75.64        20.08 o                         
   7  12   8         10.81          2.21        32.06 o                         
   1  13   8        634.71        537.32        11.94 o                         
   2  13   8        267.28        256.10         8.78 o                         
   3  13   8         18.76         -4.52         8.80 o                         
   4  13   8         24.90         26.11        10.49 o                         
   5  13   8         19.76         14.58        16.90 o                         
   6  13   8         30.44         13.26        31.05 o                         
   0  14   8        136.23        164.66        12.79 o                         
   1  14   8          0.73         -4.33         6.90 o                         
   2  14   8        416.49        391.91        11.04 o                         
   3  14   8        140.94        140.62        11.86 o                         
   4  14   8        172.09        195.70        13.30 o                         
   5  14   8         56.34         66.26        16.45 o                         
   6  14   8         11.29         33.35        30.67 o                         
   1  15   8          0.10         19.66         8.30 o                         
   2  15   8        205.37        195.38         9.22 o                         
   3  15   8         29.77         35.20        11.91 o                         
   4  15   8        456.12        475.21        19.81 o                         
   5  15   8         88.41         88.04        20.95 o                         
   6  15   8         55.89         66.01        34.80 o                         
   0  16   8        568.32        655.46        22.04 o                         
   1  16   8          9.39         37.43         9.99 o                         
   2  16   8        173.76        225.43        11.51 o                         
   3  16   8         44.49         42.47        13.55 o                         
   4  16   8          2.39         27.89        21.70 o                         
   5  16   8         18.25         39.24        31.23 o                         
   1  17   8        118.40        115.72        12.08 o                         
   2  17   8         51.46         37.14        12.51 o                         
   3  17   8          2.17         15.92        16.02 o                         
   4  17   8          1.31         -5.10        25.54 o                         
   0  18   8        923.94        969.13        38.79 o                         
   1  18   8          4.66         21.96        13.54 o                         
   2  18   8        271.44        324.23        25.30 o                         
   3  18   8         62.44         28.45        22.89 o                         
   4  18   8         12.13         46.29        33.54 o                         
   1  19   8         20.10          8.75        15.55 o                         
   2  19   8          4.64          0.83        22.30 o                         
   3  19   8          1.03         46.03        26.00 o                         
   0  20   8        117.39        167.00        34.11 o                         
   1  20   8         20.06         21.08        33.99 o                         
   1   1   9        879.81        882.13        10.02 o                         
   2   1   9         77.63        119.36         6.37 o                         
   3   1   9         90.21        111.84         5.44 o                         
   4   1   9          7.61         17.79         4.74 o                         
   5   1   9         13.89         27.17         5.54 o                         
   6   1   9        463.99        459.41        13.77 o                         
   7   1   9         41.20         35.73        10.56 o                         
   8   1   9        101.99        114.88        14.33 o                         
   9   1   9         40.53         32.17        24.36 o                         
   0   2   9        166.21        153.82        10.37 o                         
   1   2   9        522.88        447.89         7.04 o                         
   2   2   9       5595.30       5665.19        45.97 o                         
   3   2   9        451.67        500.36         8.44 o                         
   4   2   9          0.47          5.08         4.74 o                         
   5   2   9          0.05          2.48         6.24 o                         
   6   2   9         75.05         68.57         8.20 o                         
   7   2   9         28.09         38.76        12.31 o                         
   8   2   9          1.22         -9.29        14.96 o                         
   9   2   9          0.44        -28.84        28.84 o                         
   1   3   9         29.29         43.98         3.33 o                         
   2   3   9        802.07        768.43        10.42 o                         
   3   3   9       2425.26       2417.68        21.74 o                         
   4   3   9        134.32        135.74         6.26 o                         
   5   3   9          6.72         15.95         6.09 o                         
   6   3   9        162.94        162.68         8.76 o                         
   7   3   9         70.75         86.66        11.20 o                         
   8   3   9         26.08         50.66        17.72 o                         
   0   4   9       3246.69       3414.22        37.15 o                         
   1   4   9         31.96         23.62         3.28 o                         
   2   4   9        158.82        179.13         6.22 o                         
   3   4   9        266.79        317.37         8.80 o                         
   4   4   9          2.29          5.75         5.18 o                         
   5   4   9          0.26          2.63         6.07 o                         
   6   4   9         18.15         13.49         7.09 o                         
   7   4   9          1.65          0.25        11.81 o                         
   8   4   9        141.39        178.21        18.11 o                         
   1   5   9       2085.45       2228.33        20.34 o                         
   2   5   9        201.70        168.62         6.17 o                         
   3   5   9       1676.50       1543.16        16.31 o                         
   4   5   9        120.63        135.92         6.51 o                         
   5   5   9         28.78         41.10         5.87 o                         
   6   5   9        126.71        141.72        10.06 o                         
   7   5   9        100.56         94.22        12.24 o                         
   8   5   9         30.35         42.63        16.38 o                         
   0   6   9       5606.20       5977.57        61.26 o                         
   1   6   9          5.25          8.09         3.81 o                         
   2   6   9        947.33        851.13        11.42 o                         
   3   6   9        326.27        307.44         7.39 o                         
   4   6   9          1.68          1.68         5.29 o                         
   5   6   9         12.29         13.90         5.58 o                         
   6   6   9        374.09        382.31        13.40 o                         
   7   6   9          0.06         18.65        10.82 o                         
   8   6   9         19.86          2.57        20.98 o                         
   1   7   9         33.33         52.91         4.72 o                         
   2   7   9         70.96         68.94         4.53 o                         
   3   7   9        179.84        178.05         6.49 o                         
   4   7   9         17.30         24.62         5.69 o                         
   5   7   9        173.48        180.70         9.57 o                         
   6   7   9        464.53        519.35        17.42 o                         
   7   7   9        333.99        297.54        14.33 o                         
   8   7   9          0.11         27.16        23.44 o                         
   0   8   9        446.67        473.45        11.38 o                         
   1   8   9        141.40        215.02         6.88 o                         
   2   8   9        148.03        172.40         6.22 o                         
   3   8   9         28.88         31.63         4.47 o                         
   4   8   9         84.40        108.21         7.37 o                         
   5   8   9         42.30         62.14         9.22 o                         
   6   8   9          3.06         33.87        11.93 o                         
   7   8   9        278.37        278.08        19.45 o                         
   8   8   9         46.29          2.99        39.66 o                         
   1   9   9        105.32        129.46         5.82 o                         
   2   9   9          4.54          1.39         4.28 o                         
   3   9   9        154.27        153.43         6.61 o                         
   4   9   9       1188.60       1143.33        16.41 o                         
   5   9   9         39.88         65.10        10.00 o                         
   6   9   9        154.37        181.87        11.42 o                         
   7   9   9        269.96        263.26        19.01 o                         
   8   9   9         47.69         15.31        33.35 o                         
   0  10   9        587.11        644.40        15.18 o                         
   1  10   9        229.41        276.10         8.25 o                         
   2  10   9        724.48        680.07        10.50 o                         
   3  10   9        803.17        755.35        14.21 o                         
   4  10   9         43.32         58.69         9.13 o                         
   5  10   9        289.75        267.02        13.00 o                         
   6  10   9          6.91         -5.01        10.86 o                         
   7  10   9        231.16        262.55        25.71 o                         
   1  11   9         38.74         30.65         6.01 o                         
   2  11   9         46.79         35.19         5.90 o                         
   3  11   9         78.58         61.59         6.37 o                         
   4  11   9         26.87         18.62         9.27 o                         
   5  11   9        228.01        225.55        13.90 o                         
   6  11   9          2.23         17.08        12.85 o                         
   7  11   9          5.27         50.46        29.25 o                         
   0  12   9          5.03         -8.82         8.82 o                         
   1  12   9        117.98         99.77         7.38 o                         
   2  12   9        192.69        197.88         9.52 o                         
   3  12   9          4.93         -6.55         6.55 o                         
   4  12   9        230.10        234.13        15.11 o                         
   5  12   9        168.59        184.93        14.25 o                         
   6  12   9         51.35         86.79        16.11 o                         
   7  12   9         80.24         83.24        32.87 o                         
   1  13   9          9.61         -6.77         6.77 o                         
   2  13   9        336.11        325.94        10.60 o                         
   3  13   9          2.46         11.59         9.96 o                         
   4  13   9         90.24        109.03        12.07 o                         
   5  13   9         22.42         34.72        15.50 o                         
   6  13   9         39.06         60.02        26.02 o                         
   0  14   9        284.54        285.18        14.67 o                         
   1  14   9        546.28        487.88        13.00 o                         
   2  14   9        530.89        516.91        13.95 o                         
   3  14   9         66.16         55.65        11.06 o                         
   4  14   9         89.61         80.35        20.23 o                         
   5  14   9          1.09          3.37        30.09 o                         
   6  14   9          4.93         31.13        46.58 o                         
   1  15   9         29.59         27.51         8.60 o                         
   2  15   9          2.87          8.91         7.88 o                         
   3  15   9         88.83        120.51        13.74 o                         
   4  15   9         20.34         50.57        15.18 o                         
   5  15   9          0.03          8.13        21.57 o                         
   0  16   9        691.79        671.20        22.98 o                         
   1  16   9        551.83        558.72        16.73 o                         
   2  16   9        375.75        407.06        13.93 o                         
   3  16   9          9.35         21.18        14.46 o                         
   4  16   9         26.78         34.69        18.99 o                         
   5  16   9          1.21         27.56        33.02 o                         
   1  17   9          0.51         -8.22        11.20 o                         
   2  17   9        369.06        373.96        16.61 o                         
   3  17   9         34.66         43.33        16.90 o                         
   4  17   9          3.58         -9.71        24.59 o                         
   0  18   9          6.45          0.27        22.59 o                         
   1  18   9          2.76         -2.42        13.91 o                         
   2  18   9         88.30         87.20        18.28 o                         
   3  18   9          1.68         31.36        21.55 o                         
   1  19   9         24.55         53.60        17.99 o                         
   2  19   9         49.34         79.36        25.80 o                         
   0   0  10       1228.71       1296.02        26.49 o                         
   1   0  10       7866.27       7586.62        88.68 o                         
   2   0  10       6520.71       7043.29        76.15 o                         
   3   0  10        669.55        623.10        14.69 o                         
   4   0  10        847.30        839.75        22.63 o                         
   5   0  10        277.72        321.74        14.50 o                         
   6   0  10        314.39        315.91        19.32 o                         
   7   0  10          3.08          1.60        17.90 o                         
   8   0  10         26.40         12.78        32.23 o                         
   1   1  10       1497.85       1559.72        15.36 o                         
   2   1  10       1052.53       1192.33        13.50 o                         
   3   1  10         16.47         34.97         4.67 o                         
   4   1  10         70.33        104.71         6.16 o                         
   5   1  10       1308.34       1274.57        17.09 o                         
   6   1  10        112.95        142.08         9.51 o                         
   7   1  10          0.21          9.96        11.26 o                         
   8   1  10          8.23         12.43        17.76 o                         
   0   2  10       8444.81       8818.24        86.49 o                         
   1   2  10          7.86         19.89         3.52 o                         
   2   2  10        867.51        933.28        11.96 o                         
   3   2  10        453.48        403.45         8.11 o                         
   4   2  10        191.22        231.70         8.33 o                         
   5   2  10        186.81        226.02         8.84 o                         
   6   2  10         20.07         16.00         8.20 o                         
   7   2  10         48.25         54.75        10.97 o                         
   8   2  10        135.61        136.84        16.20 o                         
   1   3  10         21.48         29.34         3.85 o                         
   2   3  10       1553.14       1614.66        17.08 o                         
   3   3  10        832.79        778.41        11.17 o                         
   4   3  10        241.71        250.38         8.42 o                         
   5   3  10       1130.09       1116.10        16.53 o                         
   6   3  10        154.64        166.30         9.51 o                         
   7   3  10         39.34         41.04         9.61 o                         
   8   3  10         74.88         74.80        16.64 o                         
   0   4  10       5981.69       6057.52        66.78 o                         
   1   4  10       5071.04       5117.52        37.59 o                         
   2   4  10       1032.98       1032.93        12.54 o                         
   3   4  10          2.27          1.67         4.40 o                         
   4   4  10        158.44        156.60         6.79 o                         
   5   4  10          4.13         14.20         7.30 o                         
   6   4  10          3.63          4.21         8.39 o                         
   7   4  10          8.80         21.71        17.96 o                         
   8   4  10         97.19         95.85        21.30 o                         
   1   5  10         21.99         36.99         3.96 o                         
   2   5  10        333.51        420.71         9.36 o                         
   3   5  10        138.17        211.38         7.44 o                         
   4   5  10        159.07        176.65         7.75 o                         
   5   5  10        835.18        773.21        12.81 o                         
   6   5  10        580.39        525.01        13.93 o                         
   7   5  10         22.58         80.00        11.97 o                         
   8   5  10        137.09        158.20        18.97 o                         
   0   6  10       1227.30       1350.44        19.38 o                         
   1   6  10        334.04        363.08         8.90 o                         
   2   6  10        505.35        497.92         9.81 o                         
   3   6  10          3.11         -4.65         4.65 o                         
   4   6  10          6.55         19.73         5.85 o                         
   5   6  10         75.54        101.74         6.96 o                         
   6   6  10        261.97        300.22        13.45 o                         
   7   6  10        282.55        277.65        13.77 o                         
   8   6  10         52.13         69.31        22.33 o                         
   1   7  10          8.30         -0.30         4.58 o                         
   2   7  10        887.58        910.01        11.71 o                         
   3   7  10        556.27        540.13         9.87 o                         
   4   7  10          6.78         37.05         6.19 o                         
   5   7  10        396.85        412.19        10.86 o                         
   6   7  10        769.27        678.96        18.07 o                         
   7   7  10         15.51         38.26        13.41 o                         
   8   7  10         58.37         34.64        29.19 o                         
   0   8  10       1231.39       1299.16        20.63 o                         
   1   8  10       2160.11       2161.28        20.02 o                         
   2   8  10         82.03         67.31         5.13 o                         
   3   8  10        126.82        146.94         7.44 o                         
   4   8  10       1355.23       1344.96        17.61 o                         
   5   8  10        407.11        409.52        11.18 o                         
   6   8  10        258.08        274.09        16.82 o                         
   7   8  10         47.16         46.56        18.03 o                         
   8   8  10          1.64         31.49        42.58 o                         
   1   9  10        120.72        175.67         7.13 o                         
   2   9  10        169.67        211.92         8.84 o                         
   3   9  10         33.13         43.68         6.65 o                         
   4   9  10        539.72        589.05        14.06 o                         
   5   9  10        773.64        676.27        17.63 o                         
   6   9  10        273.23        299.43        14.72 o                         
   7   9  10        127.82        171.26        21.06 o                         
   0  10  10        416.72        438.33        17.98 o                         
   1  10  10       1184.79       1230.77        14.43 o                         
   2  10  10         46.49         50.62         6.01 o                         
   3  10  10        146.35        153.40         7.67 o                         
   4  10  10        382.74        412.06        14.15 o                         
   5  10  10        115.80        141.52        10.23 o                         
   6  10  10        290.40        309.33        16.56 o                         
   7  10  10        173.87        180.98        25.75 o                         
   1  11  10        172.90        158.37         7.90 o                         
   2  11  10          0.50         -4.60         6.43 o                         
   3  11  10       1424.27       1337.86        17.95 o                         
   4  11  10        137.45        138.68        11.40 o                         
   5  11  10        535.11        519.55        23.05 o                         
   6  11  10        222.76        255.00        15.57 o                         
   7  11  10          5.46         69.45        33.68 o                         
   0  12  10       2042.71       1903.30        27.17 o                         
   1  12  10        285.85        257.24         9.07 o                         
   2  12  10          4.31         -4.19         7.16 o                         
   3  12  10          0.64         14.02         6.63 o                         
   4  12  10        111.45        102.32        11.86 o                         
   5  12  10        521.18        510.23        17.79 o                         
   6  12  10          4.71         68.17        25.91 o                         
   7  12  10          3.01         16.56        33.72 o                         
   1  13  10         45.92         41.78         7.60 o                         
   2  13  10         26.39         18.90         8.68 o                         
   3  13  10         51.19         50.23         7.30 o                         
   4  13  10         26.80         26.72        11.72 o                         
   5  13  10          0.12         11.07        12.29 o                         
   6  13  10          8.39         50.68        25.53 o                         
   0  14  10        148.59        160.28        13.23 o                         
   1  14  10        115.45        135.47         9.46 o                         
   2  14  10         34.08         38.28         7.59 o                         
   3  14  10        358.90        353.12        17.30 o                         
   4  14  10         44.95         32.03        13.64 o                         
   5  14  10         96.91         95.13        19.19 o                         
   6  14  10          0.11         77.95        31.85 o                         
   1  15  10        179.17        187.53        11.03 o                         
   2  15  10         33.15         34.81         8.86 o                         
   3  15  10        555.36        531.89        22.42 o                         
   4  15  10        136.82        144.23        16.31 o                         
   5  15  10        118.72         63.47        25.94 o                         
   0  16  10        103.39         82.08        15.51 o                         
   1  16  10        149.52        186.64        14.39 o                         
   2  16  10          2.78         30.27        10.29 o                         
   3  16  10         40.49         73.72        16.42 o                         
   4  16  10         27.85         56.97        18.37 o                         
   5  16  10          0.01        -15.38        29.61 o                         
   1  17  10         19.97          7.34        12.94 o                         
   2  17  10         39.77         54.09        17.22 o                         
   3  17  10        226.50        248.86        21.48 o                         
   4  17  10         20.77         75.61        22.36 o                         
   0  18  10          5.25         27.53        24.39 o                         
   1  18  10        189.53        209.15        16.22 o                         
   2  18  10         11.38         33.82        16.91 o                         
   3  18  10        109.18        105.09        22.96 o                         
   1  19  10         38.63         35.13        22.70 o                         
   2  19  10         30.15         47.07        25.16 o                         
   1   1  11         28.71         44.81         4.20 o                         
   2   1  11        193.30        300.49         7.21 o                         
   3   1  11       1094.11       1111.59        14.51 o                         
   4   1  11       1459.57       1440.23        18.74 o                         
   5   1  11         72.73         99.75         8.02 o                         
   6   1  11       1043.78        993.77        19.59 o                         
   7   1  11        602.58        559.00        24.69 o                         
   8   1  11         31.68         22.31        18.54 o                         
   0   2  11      20031.10      21724.10       204.98 o                         
   1   2  11       2797.44       2684.00        23.70 o                         
   2   2  11        592.69        624.31         9.61 o                         
   3   2  11       2135.73       2133.80        21.45 o                         
   4   2  11       1019.44       1135.37        14.79 o                         
   5   2  11         31.83         31.25         6.46 o                         
   6   2  11          7.38         28.89         9.24 o                         
   7   2  11        147.27        149.73        12.91 o                         
   8   2  11         15.42         -2.37        17.12 o                         
   1   3  11         32.40         59.10         4.87 o                         
   2   3  11        174.04        266.78         8.24 o                         
   3   3  11       1873.58       1807.53        19.20 o                         
   4   3  11         72.49        119.94         6.86 o                         
   5   3  11        108.47        131.62         8.00 o                         
   6   3  11          3.66         17.95         8.32 o                         
   7   3  11        150.50        154.59        18.17 o                         
   8   3  11         17.52         18.19        24.99 o                         
   0   4  11       8455.61       9805.94       104.27 o                         
   1   4  11       1070.32       1071.44        11.79 o                         
   2   4  11        637.06        696.85        16.97 o                         
   3   4  11          0.06          8.43         4.95 o                         
   4   4  11        748.44        790.94        12.01 o                         
   5   4  11        230.48        224.45         9.38 o                         
   6   4  11        477.24        427.31        13.04 o                         
   7   4  11         19.72         56.20        12.06 o                         
   8   4  11          5.85         27.54        17.94 o                         
   1   5  11        331.18        330.34         7.51 o                         
   2   5  11       2112.05       2247.72        23.76 o                         
   3   5  11        237.41        244.51         8.11 o                         
   4   5  11        152.37        158.55         7.00 o                         
   5   5  11        162.12        167.70         8.31 o                         
   6   5  11         10.64         35.77         8.28 o                         
   7   5  11        969.49        911.16        22.45 o                         
   8   5  11         30.07         36.82        19.57 o                         
   0   6  11         85.08        144.01         8.47 o                         
   1   6  11       2734.21       2453.09        24.24 o                         
   2   6  11         52.30         65.16         5.56 o                         
   3   6  11        900.26        888.86        12.77 o                         
   4   6  11       1404.61       1362.90        15.70 o                         
   5   6  11          2.29          9.93         7.04 o                         
   6   6  11        230.26        257.78        12.67 o                         
   7   6  11          7.24         41.54        12.54 o                         
   8   6  11         67.34        102.14        24.19 o                         
   1   7  11          2.55         14.17         5.20 o                         
   2   7  11        840.21        869.06        12.78 o                         
   3   7  11        478.29        495.89         9.93 o                         
   4   7  11       2317.58       2189.55        23.20 o                         
   5   7  11         79.75         90.51         8.12 o                         
   6   7  11          9.47         33.85        10.87 o                         
   7   7  11         56.32         52.88        13.05 o                         
   8   7  11        142.83        119.16        27.45 o                         
   0   8  11         83.30         95.89         8.17 o                         
   1   8  11        652.31        598.01        12.92 o                         
   2   8  11         43.58         66.72         6.22 o                         
   3   8  11        526.17        526.08        10.98 o                         
   4   8  11       1819.82       1829.35        21.91 o                         
   5   8  11        188.79        196.14         9.13 o                         
   6   8  11         87.44        100.44        11.67 o                         
   7   8  11         37.06         38.26        16.34 o                         
   8   8  11        195.89        195.99        29.25 o                         
   1   9  11        150.82        169.50         6.77 o                         
   2   9  11       3147.99       3129.39        28.13 o                         
   3   9  11        315.91        362.26        10.02 o                         
   4   9  11       2260.97       2175.86        26.39 o                         
   5   9  11        233.06        256.49        10.40 o                         
   6   9  11          0.28          6.72        12.07 o                         
   7   9  11        210.64        230.06        30.01 o                         
   0  10  11       3807.66       3776.44        41.95 o                         
   1  10  11        687.74        642.61        12.01 o                         
   2  10  11        166.78        259.57        12.19 o                         
   3  10  11       1107.51       1090.04        17.08 o                         
   4  10  11        530.68        529.44        15.94 o                         
   5  10  11         30.41         39.15         9.74 o                         
   6  10  11          0.14          3.94        12.75 o                         
   7  10  11         31.24         -2.11        22.56 o                         
   1  11  11        117.08        115.42         7.20 o                         
   2  11  11       3062.20       3005.97        28.93 o                         
   3  11  11         39.63         61.86         7.34 o                         
   4  11  11        174.78        218.47        12.73 o                         
   5  11  11         22.15         13.00        10.50 o                         
   6  11  11         34.38         23.73        18.07 o                         
   7  11  11         93.22        109.40        33.87 o                         
   0  12  11        288.42        270.00        13.74 o                         
   1  12  11        772.78        717.99        13.41 o                         
   2  12  11         87.92        113.14         7.65 o                         
   3  12  11        875.33        847.86        16.26 o                         
   4  12  11         36.32         54.09        12.36 o                         
   5  12  11         45.48         73.88        11.87 o                         
   6  12  11         40.98         68.65        22.73 o                         
   1  13  11        244.60        249.26        10.33 o                         
   2  13  11        391.75        353.44        10.99 o                         
   3  13  11        287.08        282.00        14.21 o                         
   4  13  11          1.58         -4.12        13.03 o                         
   5  13  11        112.84        136.47        16.43 o                         
   6  13  11         79.83         98.81        34.41 o                         
   0  14  11        310.01        249.99        16.40 o                         
   1  14  11          8.02          0.57         8.44 o                         
   2  14  11          4.59         -8.23         8.23 o                         
   3  14  11         75.54         87.46        11.62 o                         
   4  14  11         22.86         70.20        15.89 o                         
   5  14  11        121.77        111.20        16.88 o                         
   6  14  11         13.19        -15.97        33.83 o                         
   1  15  11         42.48         23.35        10.00 o                         
   2  15  11        132.06        139.18        10.85 o                         
   3  15  11          0.01         25.76        15.33 o                         
   4  15  11         21.36         34.91        16.96 o                         
   5  15  11         68.73         61.52        42.94 o                         
   0  16  11         78.63         76.63        16.09 o                         
   1  16  11        340.73        357.10        14.43 o                         
   2  16  11        238.51        230.24        13.20 o                         
   3  16  11         21.41          5.12        16.98 o                         
   4  16  11         16.36          5.40        21.60 o                         
   1  17  11         49.03         62.78        13.20 o                         
   2  17  11        129.99        167.21        18.11 o                         
   3  17  11        124.94         92.02        22.64 o                         
   4  17  11        132.44        104.00        27.50 o                         
   0  18  11        181.54        201.15        28.72 o                         
   1  18  11         39.61         29.95        16.33 o                         
   2  18  11          5.52        -19.65        19.65 o                         
   3  18  11         32.07         46.19        27.34 o                         
   1  19  11         31.93         26.65        23.80 o                         
   0   0  12        730.95        552.50        17.59 o                         
   1   0  12        918.57        864.34        16.12 o                         
   2   0  12       1663.37       1463.55        24.04 o                         
   3   0  12          1.04         -1.52         6.81 o                         
   4   0  12        562.63        650.86        17.83 o                         
   5   0  12        105.44        111.59        13.02 o                         
   6   0  12        377.31        350.60        18.27 o                         
   7   0  12          0.11        -20.64        20.64 o                         
   8   0  12        109.29        142.51        33.17 o                         
   1   1  12       1218.06       1217.02        14.18 o                         
   2   1  12        917.76       1011.57        12.71 o                         
   3   1  12         39.02         54.62         5.34 o                         
   4   1  12       1678.79       1620.56        22.59 o                         
   5   1  12        326.17        339.58        11.76 o                         
   6   1  12         37.30         53.02        10.05 o                         
   7   1  12          0.13          9.24        23.82 o                         
   8   1  12         33.87         40.63        20.46 o                         
   0   2  12        756.84        975.20        16.70 o                         
   1   2  12          0.68          5.04         4.05 o                         
   2   2  12          3.65         47.43         5.52 o                         
   3   2  12          3.87          7.24         5.16 o                         
   4   2  12          3.56         37.97         6.03 o                         
   5   2  12          8.71         15.55         6.52 o                         
   6   2  12         77.37         80.89        10.37 o                         
   7   2  12         22.80         32.46        12.00 o                         
   8   2  12         58.22         52.94        19.16 o                         
   1   3  12         20.13         27.20         4.48 o                         
   2   3  12      10286.34      10595.44       103.17 o                         
   3   3  12         61.55         70.77         6.04 o                         
   4   3  12        907.91        904.13        13.37 o                         
   5   3  12        623.08        632.73        12.28 o                         
   6   3  12        241.58        249.55        13.15 o                         
   7   3  12         25.48          0.56        13.65 o                         
   8   3  12         76.73         96.29        19.93 o                         
   0   4  12       1793.25       1382.90        22.09 o                         
   1   4  12        525.32        455.46         8.69 o                         
   2   4  12       2866.27       2765.09        28.47 o                         
   3   4  12        304.03        269.52         8.30 o                         
   4   4  12       1526.07       1498.98        17.49 o                         
   5   4  12        202.44        229.60         9.95 o                         
   6   4  12         16.59         25.84         8.90 o                         
   7   4  12         92.91         75.18        11.16 o                         
   8   4  12         12.56         28.73        26.95 o                         
   1   5  12        515.61        484.65        10.41 o                         
   2   5  12       1685.88       1760.59        19.99 o                         
   3   5  12         33.00         28.88         7.79 o                         
   4   5  12        134.47        163.95         9.41 o                         
   5   5  12         86.46        116.95         9.24 o                         
   6   5  12         40.36         74.92         9.08 o                         
   7   5  12         36.41         34.66        17.01 o                         
   8   5  12         10.07         48.95        26.32 o                         
   0   6  12        331.61        383.94        13.97 o                         
   1   6  12        292.54        295.76         8.07 o                         
   2   6  12       1030.54       1020.59        13.49 o                         
   3   6  12          1.39         -5.90         5.90 o                         
   4   6  12        463.32        476.66        11.19 o                         
   5   6  12        327.09        310.44        12.43 o                         
   6   6  12         36.17         46.63         8.93 o                         
   7   6  12         78.53         73.45        15.76 o                         
   8   6  12          6.11         -4.76        53.49 o                         
   1   7  12         66.45         74.37         6.19 o                         
   2   7  12          0.31         -1.19         5.25 o                         
   3   7  12        262.85        267.82         9.11 o                         
   4   7  12        167.58        176.34         7.69 o                         
   5   7  12        665.45        629.08        14.42 o                         
   6   7  12        697.47        685.53        17.67 o                         
   7   7  12         57.54         49.53        18.89 o                         
   8   7  12         25.42         89.36        37.00 o                         
   0   8  12       2291.65       2235.46        29.85 o                         
   1   8  12        418.67        362.48         9.51 o                         
   2   8  12       2874.99       2836.83        27.29 o                         
   3   8  12         16.76         15.57         6.74 o                         
   4   8  12         22.69         33.61        11.42 o                         
   5   8  12          0.72          1.14         8.21 o                         
   6   8  12        245.61        222.13        14.32 o                         
   7   8  12         33.39         83.35        27.05 o                         
   1   9  12          2.45         20.14         5.45 o                         
   2   9  12       4620.57       4469.15        36.11 o                         
   3   9  12        838.93        825.01        15.10 o                         
   4   9  12         71.09         82.96         9.97 o                         
   5   9  12          0.05         11.57         9.58 o                         
   6   9  12         65.13         74.19        15.17 o                         
   7   9  12          2.61         16.00        21.14 o                         
   0  10  12       6221.70       6400.38        64.86 o                         
   1  10  12        424.34        445.43        10.32 o                         
   2  10  12       2401.35       2495.88        23.87 o                         
   3  10  12         26.37         53.23         8.06 o                         
   4  10  12        147.08        149.33        11.00 o                         
   5  10  12         93.00         97.95        11.25 o                         
   6  10  12         98.80         62.91        17.13 o                         
   7  10  12          0.87        -19.39        24.64 o                         
   1  11  12         99.02        116.12         7.32 o                         
   2  11  12       2670.90       2544.25        25.09 o                         
   3  11  12        154.32        160.05         8.96 o                         
   4  11  12       1105.25       1043.55        22.82 o                         
   5  11  12         96.73        126.71        11.62 o                         
   6  11  12        151.77        143.65        26.36 o                         
   7  11  12         25.63         16.21        33.64 o                         
   0  12  12       2329.71       2258.47        31.47 o                         
   1  12  12        539.08        561.23        12.52 o                         
   2  12  12        142.29        178.87        11.28 o                         
   3  12  12        120.25        103.89         8.80 o                         
   4  12  12        467.23        484.72        19.56 o                         
   5  12  12          1.93         20.92        12.58 o                         
   6  12  12          3.73          2.35        24.24 o                         
   1  13  12        204.34        209.35         9.91 o                         
   2  13  12        217.05        213.08        10.35 o                         
   3  13  12         21.52         11.59         9.38 o                         
   4  13  12        285.77        270.24        17.82 o                         
   5  13  12         26.17         45.41        16.43 o                         
   6  13  12          0.08         46.71        31.36 o                         
   0  14  12         23.34         20.75        12.77 o                         
   1  14  12        594.10        517.49        14.88 o                         
   2  14  12         20.44         23.18         9.20 o                         
   3  14  12          5.20        -13.57        13.57 o                         
   4  14  12        383.14        351.78        19.98 o                         
   5  14  12          7.56         21.29        19.65 o                         
   1  15  12         67.42         64.23        10.52 o                         
   2  15  12         60.22         53.96        11.53 o                         
   3  15  12          9.21         10.93        10.33 o                         
   4  15  12         55.97         93.42        19.67 o                         
   5  15  12        210.03        208.19        35.21 o                         
   0  16  12        710.52        775.43        31.32 o                         
   1  16  12          0.00        -11.65        11.65 o                         
   2  16  12         58.86         52.72        11.45 o                         
   3  16  12         13.40         23.36        18.82 o                         
   4  16  12        153.05        113.43        31.26 o                         
   1  17  12         11.76          2.27        14.52 o                         
   2  17  12        158.11        163.08        18.34 o                         
   3  17  12         76.04         77.92        24.98 o                         
   0  18  12        263.58        201.11        25.23 o                         
   1  18  12        169.11        169.31        18.65 o                         
   2  18  12        193.06        220.02        23.47 o                         
   1   1  13         93.33        100.71         5.84 o                         
   2   1  13       1596.85       1567.51        17.77 o                         
   3   1  13        227.87        249.14         8.60 o                         
   4   1  13        815.10        842.00        15.40 o                         
   5   1  13         96.71        115.90         8.90 o                         
   6   1  13         74.46        123.06        11.63 o                         
   7   1  13         13.16         16.87        14.97 o                         
   8   1  13         16.52         56.26        23.35 o                         
   0   2  13       3511.47       3028.59        38.74 o                         
   1   2  13        271.64        307.75         8.18 o                         
   2   2  13       2909.25       2762.17        27.10 o                         
   3   2  13         17.97         27.33         5.70 o                         
   4   2  13        350.76        347.56        10.44 o                         
   5   2  13         54.47         40.34         8.16 o                         
   6   2  13         54.19         59.16        10.32 o                         
   7   2  13         37.14         34.43        14.29 o                         
   8   2  13          2.17         22.20        23.38 o                         
   1   3  13       1329.63       1291.59        15.01 o                         
   2   3  13        534.73        533.25        11.33 o                         
   3   3  13         50.15         59.86         6.13 o                         
   4   3  13          0.05         15.98         6.39 o                         
   5   3  13         81.04         81.19         8.01 o                         
   6   3  13        379.76        355.41        13.98 o                         
   7   3  13         17.01          2.09        11.92 o                         
   8   3  13        243.64        269.86        28.93 o                         
   0   4  13       3437.17       3602.73        48.59 o                         
   1   4  13        246.18        267.08         8.32 o                         
   2   4  13         80.81         92.06         5.97 o                         
   3   4  13        154.94        168.09         7.27 o                         
   4   4  13          0.47         22.78         6.69 o                         
   5   4  13        331.86        337.85        11.37 o                         
   6   4  13         77.44         95.44         9.75 o                         
   7   4  13          0.32        -11.30        11.30 o                         
   8   4  13         32.89         78.79        30.73 o                         
   1   5  13          1.54         -0.92         4.82 o                         
   2   5  13          2.95          3.01         5.24 o                         
   3   5  13         67.03         61.34         6.47 o                         
   4   5  13       2718.26       2639.06        25.18 o                         
   5   5  13       1055.75       1004.63        17.66 o                         
   6   5  13        402.57        423.11        15.37 o                         
   7   5  13         11.81         11.20        10.76 o                         
   8   5  13        167.67        162.13        43.42 o                         
   0   6  13        167.92        159.71         9.87 o                         
   1   6  13         10.61         13.83         5.57 o                         
   2   6  13       1045.78        943.26        12.95 o                         
   3   6  13         60.08         47.16         6.78 o                         
   4   6  13        628.84        647.91        12.65 o                         
   5   6  13          7.56         39.58        10.25 o                         
   6   6  13         20.78         53.01        10.49 o                         
   7   6  13        154.13        116.13        14.93 o                         
   8   6  13         88.72         81.13        31.04 o                         
   1   7  13        151.89        158.13         7.32 o                         
   2   7  13         16.91          5.01         6.35 o                         
   3   7  13         77.23         58.52         7.65 o                         
   4   7  13          9.56         15.52         6.61 o                         
   5   7  13         18.62         19.58         9.55 o                         
   6   7  13         79.81        113.46        10.42 o                         
   7   7  13        121.59        158.24        18.19 o                         
   0   8  13        139.64        149.41        10.89 o                         
   1   8  13         66.00         67.13         6.36 o                         
   2   8  13          3.36         -7.49         7.49 o                         
   3   8  13        398.54        368.71        11.20 o                         
   4   8  13        569.37        517.66        15.82 o                         
   5   8  13         48.09         47.55         9.88 o                         
   6   8  13        143.51        144.88        16.09 o                         
   7   8  13        215.40        201.26        22.83 o                         
   1   9  13         80.91        123.78         7.44 o                         
   2   9  13        317.49        371.19        12.57 o                         
   3   9  13        117.31        105.83         8.99 o                         
   4   9  13        550.10        543.13        15.58 o                         
   5   9  13        139.70        147.68        10.69 o                         
   6   9  13          0.44          5.24        14.30 o                         
   7   9  13         25.36         50.23        24.22 o                         
   0  10  13       6516.98       6223.55        64.06 o                         
   1  10  13       1889.82       1794.40        18.87 o                         
   2  10  13        827.18        772.18        18.43 o                         
   3  10  13         22.06         27.63         8.06 o                         
   4  10  13         25.51         41.22        11.63 o                         
   5  10  13        136.39        136.49        12.07 o                         
   6  10  13         41.84         15.70        16.05 o                         
   7  10  13         20.53        -23.29        32.29 o                         
   1  11  13        103.59        145.98         8.08 o                         
   2  11  13        267.86        302.97        13.00 o                         
   3  11  13        211.44        225.88        10.42 o                         
   4  11  13          6.20         40.34        12.06 o                         
   5  11  13        264.04        251.32        14.57 o                         
   6  11  13         25.30         69.22        23.30 o                         
   0  12  13       5219.00       5069.62        65.41 o                         
   1  12  13        597.07        626.69        13.78 o                         
   2  12  13       1269.70       1221.62        17.56 o                         
   3  12  13         34.59         33.32         9.12 o                         
   4  12  13          0.04         11.21        13.88 o                         
   5  12  13          3.40         16.71        13.20 o                         
   6  12  13         55.83         90.17        26.80 o                         
   1  13  13         14.93          7.94         9.03 o                         
   2  13  13         25.43         47.90         9.07 o                         
   3  13  13         40.13         21.40         9.98 o                         
   4  13  13        248.80        331.18        31.06 o                         
   5  13  13        180.91        210.36        21.09 o                         
   6  13  13        192.24        199.26        35.58 o                         
   0  14  13         63.83         54.22        15.04 o                         
   1  14  13          0.69         -4.08         9.22 o                         
   2  14  13         69.53         55.82        10.06 o                         
   3  14  13        143.70        147.57        12.04 o                         
   4  14  13         46.24         49.62        18.32 o                         
   5  14  13         14.20         38.40        25.77 o                         
   1  15  13        285.65        283.12        14.07 o                         
   2  15  13        127.83        115.07        11.42 o                         
   3  15  13          1.78         15.79        12.10 o                         
   4  15  13         22.48         21.90        19.79 o                         
   5  15  13        103.93        165.57        30.70 o                         
   0  16  13        139.81        213.66        31.64 o                         
   1  16  13          2.24         -6.41        13.39 o                         
   2  16  13         84.43         63.49        15.53 o                         
   3  16  13        175.40        143.53        23.22 o                         
   4  16  13          6.32         -6.82        23.70 o                         
   1  17  13         32.80         27.64        16.26 o                         
   2  17  13         29.68          9.57        18.93 o                         
   3  17  13         40.13          0.66        33.88 o                         
   0  18  13          5.58         35.81        26.51 o                         
   1  18  13        248.00        277.61        20.43 o                         
   2  18  13        118.68        135.68        30.47 o                         
   0   0  14      10847.42      11005.81       322.34 o                         
   1   0  14         40.71         34.67         9.09 o                         
   2   0  14       2264.24       2174.63        39.78 o                         
   3   0  14        574.83        527.51        18.72 o                         
   4   0  14          6.56         17.92        11.69 o                         
   5   0  14          1.35          5.49        14.87 o                         
   6   0  14          5.20         21.33        14.56 o                         
   7   0  14         79.99         63.39        22.79 o                         
   8   0  14         60.43          5.82        54.50 o                         
   1   1  14         61.80         77.20         7.10 o                         
   2   1  14        248.71        283.16         9.47 o                         
   3   1  14       1206.10       1117.14        15.65 o                         
   4   1  14        153.30        160.94         8.06 o                         
   5   1  14        153.68        169.00        10.89 o                         
   6   1  14         33.92         49.86        10.14 o                         
   7   1  14         14.45         12.69        16.69 o                         
   8   1  14          1.68         41.21        23.68 o                         
   0   2  14       3425.39       3393.60        47.56 o                         
   1   2  14        146.09        161.53         7.21 o                         
   2   2  14        661.96        701.42        12.30 o                         
   3   2  14         65.92        132.04        10.56 o                         
   4   2  14         24.27         33.95         6.99 o                         
   5   2  14          8.12          6.48         7.77 o                         
   6   2  14          0.03          2.37         9.51 o                         
   7   2  14         76.29         74.81        14.80 o                         
   8   2  14          0.03         38.42        27.58 o                         
   1   3  14        227.42        200.37         7.63 o                         
   2   3  14        202.94        245.33         8.67 o                         
   3   3  14       2744.09       2664.83        28.29 o                         
   4   3  14         98.82         94.09         8.32 o                         
   5   3  14         54.42         42.49         8.78 o                         
   6   3  14        102.96        127.92        11.70 o                         
   7   3  14         48.47         40.31        14.21 o                         
   8   3  14          0.09        -18.08        26.41 o                         
   0   4  14        957.19        877.70        18.17 o                         
   1   4  14       1227.69       1134.64        16.04 o                         
   2   4  14          9.89         16.00         5.97 o                         
   3   4  14        504.46        483.48        11.44 o                         
   4   4  14         21.08         41.59         7.59 o                         
   5   4  14        628.67        580.02        13.69 o                         
   6   4  14         62.31         64.93        10.62 o                         
   7   4  14          6.21         -3.82        12.84 o                         
   8   4  14          3.70          6.24        27.37 o                         
   1   5  14         75.78        112.05         6.35 o                         
   2   5  14          1.79         -5.64         5.64 o                         
   3   5  14         52.74         46.52         7.29 o                         
   4   5  14        711.94        690.60        13.99 o                         
   5   5  14         38.50         36.23         7.56 o                         
   6   5  14        432.18        422.89        15.67 o                         
   7   5  14         16.28         19.62        14.59 o                         
   8   5  14          5.03         46.57        30.87 o                         
   0   6  14         80.18         68.19         8.89 o                         
   1   6  14          2.99         12.16         5.42 o                         
   2   6  14        585.48        529.40        11.66 o                         
   3   6  14         83.64        108.80         8.02 o                         
   4   6  14         89.77        119.40         8.35 o                         
   5   6  14        542.85        540.25        19.78 o                         
   6   6  14         36.78         66.13        10.81 o                         
   7   6  14          1.56        -16.76        16.76 o                         
   1   7  14         62.99         56.59         6.45 o                         
   2   7  14         30.35          7.63         6.88 o                         
   3   7  14       1328.75       1253.55        17.70 o                         
   4   7  14        432.96        432.49        11.67 o                         
   5   7  14         40.87         53.59        10.06 o                         
   6   7  14        855.27        817.84        18.37 o                         
   7   7  14         24.63         24.70        25.57 o                         
   0   8  14        802.98        699.04        17.53 o                         
   1   8  14       1379.24       1308.30        16.68 o                         
   2   8  14         57.34         66.55         7.77 o                         
   3   8  14         33.83         10.41         9.66 o                         
   4   8  14         82.77         77.89         8.02 o                         
   5   8  14         41.15         39.56        10.69 o                         
   6   8  14        208.30        212.85        12.43 o                         
   7   8  14        357.02        356.00        29.93 o                         
   1   9  14         68.62        114.48         7.93 o                         
   2   9  14        153.65        169.06         9.40 o                         
   3   9  14        440.72        399.19        13.56 o                         
   4   9  14          7.23         10.84         7.33 o                         
   5   9  14          4.52         19.58        11.32 o                         
   6   9  14          5.05          0.43        19.84 o                         
   7   9  14        206.33        245.17        25.12 o                         
   0  10  14        451.34        621.16        17.76 o                         
   1  10  14        246.15        227.54         9.34 o                         
   2  10  14        120.25        127.34         8.17 o                         
   3  10  14         27.33         55.37         9.54 o                         
   4  10  14         69.57         79.16        11.82 o                         
   5  10  14         19.30         15.71        11.98 o                         
   6  10  14          1.94         20.33        20.49 o                         
   7  10  14         40.45         82.88        29.88 o                         
   1  11  14        154.21        153.05         8.53 o                         
   2  11  14        274.89        290.20        11.41 o                         
   3  11  14        785.38        781.39        16.10 o                         
   4  11  14         91.62        127.97        13.60 o                         
   5  11  14        337.39        330.01        16.88 o                         
   6  11  14         27.08         -5.52        23.97 o                         
   0  12  14        353.74        344.15        24.72 o                         
   1  12  14        347.69        442.59        13.33 o                         
   2  12  14        269.44        298.32        11.63 o                         
   3  12  14        183.21        205.97        11.87 o                         
   4  12  14         12.97          5.01        15.20 o                         
   5  12  14         99.41         83.44        19.16 o                         
   6  12  14         36.47        -11.60        27.48 o                         
   1  13  14        176.01        193.96        11.23 o                         
   2  13  14        748.63        709.70        16.52 o                         
   3  13  14        228.50        222.45        13.66 o                         
   4  13  14         12.93         26.95        16.66 o                         
   5  13  14        153.69        159.61        18.15 o                         
   0  14  14        159.91        144.07        15.14 o                         
   1  14  14        266.91        342.24        15.27 o                         
   2  14  14        425.07        388.99        15.27 o                         
   3  14  14         42.43         56.42        15.56 o                         
   4  14  14        106.65        101.03        23.39 o                         
   5  14  14          4.06         20.40        34.37 o                         
   1  15  14         75.40         72.30        12.92 o                         
   2  15  14          1.21          5.75        11.69 o                         
   3  15  14        189.70        175.11        18.30 o                         
   4  15  14        129.55        139.16        22.26 o                         
   0  16  14         33.58         51.08        25.33 o                         
   1  16  14        167.74        170.14        16.59 o                         
   2  16  14         28.41          6.11        15.01 o                         
   3  16  14         66.87         60.08        26.29 o                         
   4  16  14          9.86         22.68        26.19 o                         
   1  17  14         64.49         92.18        17.87 o                         
   2  17  14         50.11         40.86        26.33 o                         
   3  17  14        108.99        113.05        30.12 o                         
   0  18  14          4.13          3.91        38.37 o                         
   1  18  14        130.68        154.64        20.82 o                         
   1   1  15        632.65        715.20        12.01 o                         
   2   1  15        584.35        586.89        11.78 o                         
   3   1  15         95.72        102.65         7.07 o                         
   4   1  15         55.49         54.54         7.89 o                         
   5   1  15        902.55        794.44        15.53 o                         
   6   1  15        259.97        246.36        13.54 o                         
   7   1  15         47.94         36.75        14.05 o                         
   8   1  15        120.29        142.45        33.27 o                         
   0   2  15       1614.89       1749.13        25.03 o                         
   1   2  15       2367.07       2085.64        22.47 o                         
   2   2  15        114.02        146.35         7.22 o                         
   3   2  15        523.22        551.07        12.33 o                         
   4   2  15        107.73        127.69         7.94 o                         
   5   2  15          0.43         12.94         8.78 o                         
   6   2  15         33.23         31.98        12.06 o                         
   7   2  15         18.93         -4.71        13.33 o                         
   8   2  15         58.76         74.71        28.26 o                         
   1   3  15        148.53        170.85         7.15 o                         
   2   3  15        247.98        266.89         9.44 o                         
   3   3  15        282.95        293.11        10.61 o                         
   4   3  15         74.16         64.61         7.82 o                         
   5   3  15         28.26          9.71         9.04 o                         
   6   3  15         31.66         46.22        12.75 o                         
   7   3  15         37.37         48.49        22.09 o                         
   8   3  15          4.23         -8.12        33.55 o                         
   0   4  15        982.52       1031.55        20.43 o                         
   1   4  15         20.19         33.95         5.64 o                         
   2   4  15          2.75         -1.06         6.14 o                         
   3   4  15        888.04        897.26        14.07 o                         
   4   4  15         34.96         42.23         7.72 o                         
   5   4  15          4.98          6.20         8.45 o                         
   6   4  15         22.78         29.54        12.79 o                         
   7   4  15          0.57        -15.14        15.14 o                         
   8   4  15          0.67         48.82        27.27 o                         
   1   5  15        692.08        689.20        12.00 o                         
   2   5  15         19.89          4.81         6.42 o                         
   3   5  15        241.91        254.34         9.62 o                         
   4   5  15         73.76         83.54         8.36 o                         
   5   5  15          4.29         10.92         9.59 o                         
   6   5  15        121.71        144.31        12.67 o                         
   7   5  15         64.39         31.28        15.08 o                         
   0   6  15       1139.71       1092.00        21.45 o                         
   1   6  15        850.55        829.60        13.52 o                         
   2   6  15        221.98        213.74         8.81 o                         
   3   6  15       1210.48       1178.63        16.73 o                         
   4   6  15        191.28        206.69        12.54 o                         
   5   6  15        441.95        430.99        15.51 o                         
   6   6  15          0.02          9.45        12.02 o                         
   7   6  15          2.62          5.48        18.07 o                         
   1   7  15        352.31        319.99        10.39 o                         
   2   7  15        133.46        139.29         8.14 o                         
   3   7  15        261.41        280.11        11.62 o                         
   4   7  15          3.71         19.31         8.53 o                         
   5   7  15        956.82        905.37        18.83 o                         
   6   7  15        158.01        197.00        14.18 o                         
   7   7  15          2.47          4.56        21.53 o                         
   0   8  15        533.07        484.33        18.62 o                         
   1   8  15        672.42        656.27        12.94 o                         
   2   8  15         30.48         26.68         7.01 o                         
   3   8  15        146.08        160.02         9.81 o                         
   4   8  15          2.96         -5.30         7.88 o                         
   5   8  15        213.73        256.46        14.21 o                         
   6   8  15         17.05         63.78        13.29 o                         
   7   8  15         72.97         71.81        24.03 o                         
   1   9  15       2385.00       2169.01        23.89 o                         
   2   9  15          3.53         -0.46         7.38 o                         
   3   9  15        268.54        285.35        11.97 o                         
   4   9  15        212.63        184.52        10.07 o                         
   5   9  15        310.10        319.86        15.56 o                         
   6   9  15         53.73         54.90        16.65 o                         
   7   9  15        399.97        456.50        48.56 o                         
   0  10  15       2407.31       2353.16        33.42 o                         
   1  10  15         58.26         41.68         8.15 o                         
   2  10  15        137.33        183.92        10.78 o                         
   3  10  15        979.79        986.67        20.09 o                         
   4  10  15         20.49         13.50         9.02 o                         
   5  10  15         61.84         55.36        14.20 o                         
   6  10  15         34.84         57.95        19.79 o                         
   1  11  15        404.52        420.21        15.97 o                         
   2  11  15        451.10        470.90        13.25 o                         
   3  11  15         81.85         84.95        10.92 o                         
   4  11  15         16.95         31.61        14.42 o                         
   5  11  15          3.59         24.94        15.80 o                         
   6  11  15         11.22        -25.92        25.92 o                         
   0  12  15          3.01          6.21        13.97 o                         
   1  12  15        113.58        121.39        10.46 o                         
   2  12  15        253.91        316.87        15.69 o                         
   3  12  15        164.43        182.63        13.01 o                         
   4  12  15          9.38         18.64        15.41 o                         
   5  12  15         91.17         72.03        21.58 o                         
   6  12  15         64.15         36.83        30.18 o                         
   1  13  15        667.71        582.52        15.46 o                         
   2  13  15         65.80         68.17        10.69 o                         
   3  13  15        217.41        245.76        13.98 o                         
   4  13  15         13.11         -3.92        18.24 o                         
   5  13  15         85.76        201.49        28.63 o                         
   0  14  15        199.33        230.59        18.92 o                         
   1  14  15        981.06        920.71        20.45 o                         
   2  14  15          1.20         31.26        12.40 o                         
   3  14  15        421.15        414.37        19.84 o                         
   4  14  15          8.25         32.68        20.14 o                         
   5  14  15         42.59        100.67        30.91 o                         
   1  15  15         60.60         72.81        14.61 o                         
   2  15  15         70.32         89.55        13.69 o                         
   3  15  15        342.11        313.64        21.34 o                         
   4  15  15        170.39        187.24        24.55 o                         
   0  16  15        149.77        142.51        23.53 o                         
   1  16  15        560.38        557.44        22.73 o                         
   2  16  15         33.45         73.27        19.11 o                         
   3  16  15        254.30        223.02        41.67 o                         
   1  17  15          9.52         -9.21        17.32 o                         
   2  17  15        161.64        182.11        32.96 o                         
   0  18  15          0.16         -2.33        29.32 o                         
   0   0  16       3641.72       3493.42        64.06 o                         
   1   0  16       1980.33       2022.36        30.84 o                         
   2   0  16       2842.70       2912.34        39.82 o                         
   3   0  16        599.46        568.78        17.23 o                         
   4   0  16        978.65        956.75        23.68 o                         
   5   0  16        158.64        161.68        17.25 o                         
   6   0  16         39.00         20.14        16.23 o                         
   7   0  16        153.80        184.86        26.26 o                         
   8   0  16        909.58        777.57        68.81 o                         
   1   1  16        979.47        999.43        14.30 o                         
   2   1  16        223.10        234.31         9.46 o                         
   3   1  16        159.83        159.34         8.48 o                         
   4   1  16        161.67        182.27         9.01 o                         
   5   1  16          0.97          6.84        10.03 o                         
   6   1  16          0.13         13.45        11.17 o                         
   7   1  16          0.05        -12.54        16.42 o                         
   0   2  16          1.25         13.51         7.91 o                         
   1   2  16       1219.73       1218.91        15.82 o                         
   2   2  16       1312.03       1252.84        16.60 o                         
   3   2  16         17.04         12.61         6.90 o                         
   4   2  16        364.38        361.84        12.19 o                         
   5   2  16         32.29         25.45         9.17 o                         
   6   2  16        173.97        173.11        18.50 o                         
   7   2  16         29.05         25.22        16.00 o                         
   1   3  16       1525.88       1609.26        18.11 o                         
   2   3  16        232.98        265.40        10.66 o                         
   3   3  16         72.40         89.99         8.15 o                         
   4   3  16         61.21         46.20         8.95 o                         
   5   3  16          0.23         -9.62         9.62 o                         
   6   3  16         14.65         26.25        10.69 o                         
   7   3  16         23.25         57.12        17.80 o                         
   0   4  16       1264.64       1214.76        24.57 o                         
   1   4  16        217.65        240.25         8.91 o                         
   2   4  16        763.57        765.77        13.85 o                         
   3   4  16       1056.93        966.15        15.11 o                         
   4   4  16         42.10         42.49         8.66 o                         
   5   4  16        147.14        135.39        12.05 o                         
   6   4  16         12.89         35.20        12.41 o                         
   7   4  16         32.90         31.66        16.59 o                         
   1   5  16          2.61          9.85         6.64 o                         
   2   5  16         63.64         60.77         7.70 o                         
   3   5  16       1523.45       1501.45        19.82 o                         
   4   5  16       1281.78       1222.55        18.01 o                         
   5   5  16         70.77         97.63         9.92 o                         
   6   5  16        235.83        250.32        14.90 o                         
   7   5  16         10.62         33.23        18.31 o                         
   0   6  16        306.82        267.65        14.59 o                         
   1   6  16         35.61         42.96         7.32 o                         
   2   6  16        412.80        407.72        12.14 o                         
   3   6  16        707.96        724.43        15.44 o                         
   4   6  16          9.02         66.92        11.17 o                         
   5   6  16         24.68         51.52         8.96 o                         
   6   6  16         58.03         83.41        14.38 o                         
   7   6  16         57.43         51.74        22.29 o                         
   1   7  16        451.12        392.15        11.73 o                         
   2   7  16        410.00        376.03        11.55 o                         
   3   7  16       1092.73       1083.17        17.65 o                         
   4   7  16        753.95        765.15        18.46 o                         
   5   7  16        781.03        791.50        20.91 o                         
   6   7  16        686.00        660.97        27.79 o                         
   7   7  16          0.23        -13.73        24.32 o                         
   0   8  16         10.41         13.97        10.91 o                         
   1   8  16       1298.37       1235.88        17.56 o                         
   2   8  16        612.95        571.36        14.83 o                         
   3   8  16        127.94        127.22        10.34 o                         
   4   8  16          5.31          7.61         8.76 o                         
   5   8  16        432.86        486.97        22.12 o                         
   6   8  16         30.02         59.72        15.71 o                         
   7   8  16         16.77         22.09        26.61 o                         
   1   9  16        955.84        865.31        16.07 o                         
   2   9  16         54.35         59.49         9.12 o                         
   3   9  16        235.77        228.91        12.23 o                         
   4   9  16         36.75         29.71        10.33 o                         
   5   9  16        124.05        120.20        13.60 o                         
   6   9  16         28.42         36.61        16.73 o                         
   0  10  16        138.90        161.56        14.30 o                         
   1  10  16         34.58         63.70         8.87 o                         
   2  10  16          8.54         24.24         8.36 o                         
   3  10  16         23.70         16.50        11.08 o                         
   4  10  16          0.51          6.87        10.52 o                         
   5  10  16         75.79         84.21        15.41 o                         
   6  10  16          0.58         31.94        22.83 o                         
   1  11  16       1714.24       1566.37        21.41 o                         
   2  11  16       1253.44       1218.26        21.31 o                         
   3  11  16        180.45        162.15        14.67 o                         
   4  11  16        267.96        282.30        14.62 o                         
   5  11  16         40.56         47.11        17.89 o                         
   6  11  16         54.88        122.19        35.21 o                         
   0  12  16         18.83         39.38        13.23 o                         
   1  12  16        691.93        627.85        15.97 o                         
   2  12  16        704.29        710.70        18.75 o                         
   3  12  16         45.54         71.44        15.86 o                         
   4  12  16        171.49        185.98        18.33 o                         
   5  12  16          3.35        -19.13        19.13 o                         
   1  13  16         32.82         32.90        12.74 o                         
   2  13  16          3.03          2.06        11.20 o                         
   3  13  16        624.11        588.99        22.35 o                         
   4  13  16        234.68        250.45        24.00 o                         
   5  13  16         93.24        145.37        31.49 o                         
   0  14  16         36.18         45.57        22.92 o                         
   1  14  16        428.17        379.28        18.23 o                         
   2  14  16        189.58        198.48        15.07 o                         
   3  14  16          3.46         33.98        17.64 o                         
   4  14  16        507.35        481.84        24.81 o                         
   1  15  16          0.89         10.07        15.05 o                         
   2  15  16        337.44        357.37        18.04 o                         
   3  15  16        338.09        366.58        26.83 o                         
   4  15  16         70.70         54.41        27.66 o                         
   0  16  16         38.54         42.22        23.87 o                         
   1  16  16         37.70         38.30        16.25 o                         
   2  16  16        147.16        111.17        23.31 o                         
   3  16  16         62.98        112.47        28.53 o                         
   1  17  16        101.55         18.38        26.96 o                         
   2  17  16         75.47         54.73        25.78 o                         
   1   1  17        567.05        569.74        12.55 o                         
   2   1  17         40.15         46.63         7.27 o                         
   3   1  17        704.67        661.56        14.04 o                         
   4   1  17        758.10        683.21        15.51 o                         
   5   1  17         93.03         89.20        10.38 o                         
   6   1  17        931.96        926.34        20.25 o                         
   7   1  17         47.06         48.26        17.17 o                         
   0   2  17       1779.99       1829.84        27.21 o                         
   1   2  17       3087.72       3014.73        28.18 o                         
   2   2  17        894.60        860.54        15.04 o                         
   3   2  17        365.59        329.59        11.63 o                         
   4   2  17        343.37        391.28        13.62 o                         
   5   2  17          2.23         11.91        12.07 o                         
   6   2  17         64.77         84.63        15.12 o                         
   7   2  17         46.20         78.80        21.39 o                         
   1   3  17       2615.34       2569.18        26.03 o                         
   2   3  17       1161.66       1092.29        16.48 o                         
   3   3  17          0.74          0.47         7.59 o                         
   4   3  17          8.74          5.40         8.93 o                         
   5   3  17        155.76        147.02        12.09 o                         
   6   3  17         53.71         40.04        11.74 o                         
   7   3  17         25.73         -9.27        25.66 o                         
   0   4  17        652.35        668.07        19.55 o                         
   1   4  17       1311.11       1375.33        17.27 o                         
   2   4  17        110.44        138.34         8.63 o                         
   3   4  17          0.21          4.10         7.89 o                         
   4   4  17         50.49         54.04         9.01 o                         
   5   4  17         38.19         18.15        10.06 o                         
   6   4  17         52.30         52.19        14.13 o                         
   7   4  17          6.10        -12.82        23.77 o                         
   1   5  17       1049.74        993.96        16.13 o                         
   2   5  17       1727.30       1621.13        20.61 o                         
   3   5  17        108.04        170.04         9.99 o                         
   4   5  17        419.39        458.27        17.66 o                         
   5   5  17         84.99         87.65        11.14 o                         
   6   5  17          0.58         20.85        14.03 o                         
   7   5  17        137.50        127.37        23.24 o                         
   0   6  17       1401.60       1266.82        25.17 o                         
   1   6  17        119.34         75.68         8.49 o                         
   2   6  17       1040.86        947.19        16.61 o                         
   3   6  17        940.03        969.58        17.44 o                         
   4   6  17       2232.60       2177.09        27.20 o                         
   5   6  17        138.38        173.08        14.34 o                         
   6   6  17         73.73        107.28        15.42 o                         
   7   6  17          2.28         57.42        26.35 o                         
   1   7  17          2.77         -8.00         8.00 o                         
   2   7  17        267.45        290.17        12.69 o                         
   3   7  17       1018.32        914.86        17.52 o                         
   4   7  17        109.14        144.73        10.71 o                         
   5   7  17         58.92        113.18        10.61 o                         
   6   7  17          0.01         34.38        17.48 o                         
   7   7  17          3.48         47.46        27.74 o                         
   0   8  17        882.62        872.99        24.68 o                         
   1   8  17         10.28          5.92         8.29 o                         
   2   8  17        690.17        681.71        16.42 o                         
   3   8  17         68.41         76.31        10.52 o                         
   4   8  17        330.00        337.38        12.88 o                         
   5   8  17         11.34         29.52        13.92 o                         
   6   8  17          5.86         26.59        18.33 o                         
   1   9  17         53.80         92.18         9.71 o                         
   2   9  17        197.20        230.60        11.47 o                         
   3   9  17        847.39        742.46        17.64 o                         
   4   9  17        379.49        404.46        16.27 o                         
   5   9  17        509.89        473.72        20.04 o                         
   6   9  17          0.21         19.53        22.68 o                         
   0  10  17        762.25        720.62        33.20 o                         
   1  10  17        364.13        365.88        14.24 o                         
   2  10  17         25.66         44.15         9.25 o                         
   3  10  17        235.40        216.66        14.68 o                         
   4  10  17        106.58        155.52        17.36 o                         
   5  10  17         20.08         42.87        18.66 o                         
   6  10  17         59.89         91.31        25.18 o                         
   1  11  17        427.70        339.57        12.44 o                         
   2  11  17         10.11         20.31         9.77 o                         
   3  11  17         35.56         22.42        12.81 o                         
   4  11  17         44.93         42.09        13.18 o                         
   5  11  17         15.04         -7.09        20.89 o                         
   0  12  17        928.36        820.13        30.12 o                         
   1  12  17        178.78        223.31        13.78 o                         
   2  12  17        244.41        281.93        14.20 o                         
   3  12  17         78.19         95.68        15.59 o                         
   4  12  17         15.22         12.29        15.98 o                         
   5  12  17         20.56         13.92        28.18 o                         
   1  13  17        199.86        205.60        14.58 o                         
   2  13  17          0.35         -8.23        12.38 o                         
   3  13  17         24.92         21.36        21.54 o                         
   4  13  17        698.84        634.94        29.20 o                         
   5  13  17        102.06         50.57        33.37 o                         
   0  14  17        648.73        630.30        40.05 o                         
   1  14  17         11.06         -6.66        14.74 o                         
   2  14  17          4.60         26.30        13.48 o                         
   3  14  17         14.40         15.33        23.00 o                         
   4  14  17         42.36         85.84        24.56 o                         
   1  15  17        114.76        116.55        17.59 o                         
   2  15  17         26.98         49.11        16.19 o                         
   3  15  17          9.79         40.30        30.54 o                         
   0  16  17        633.38        621.39        41.57 o                         
   1  16  17          2.61         15.00        17.79 o                         
   2  16  17        249.44        307.44        35.16 o                         
   1  17  17        113.33        140.26        24.03 o                         
   0   0  18        590.56        572.38        24.81 o                         
   1   0  18       5323.51       5254.87        64.76 o                         
   2   0  18         49.00         58.09        11.61 o                         
   3   0  18       3333.30       3352.91        46.54 o                         
   4   0  18         84.40        118.04        14.08 o                         
   5   0  18        397.73        364.69        22.96 o                         
   6   0  18        710.91        718.53        30.53 o                         
   7   0  18        265.28        252.17        50.99 o                         
   1   1  18       3217.03       3236.03        31.82 o                         
   2   1  18         65.33         80.14         8.36 o                         
   3   1  18         73.45        137.55         9.48 o                         
   4   1  18        112.49        118.87        10.70 o                         
   5   1  18          0.62         43.01        10.80 o                         
   6   1  18        215.47        259.84        16.93 o                         
   7   1  18        111.26        132.69        22.11 o                         
   0   2  18       3052.16       2766.88        36.75 o                         
   1   2  18       3627.00       3667.11        33.19 o                         
   2   2  18        192.82        177.22         9.65 o                         
   3   2  18         96.41        129.15         9.65 o                         
   4   2  18        283.96        283.51        14.20 o                         
   5   2  18        287.41        301.91        13.53 o                         
   6   2  18         86.59        109.70        14.19 o                         
   7   2  18        121.99        161.53        23.13 o                         
   1   3  18        617.89        706.16        16.52 o                         
   2   3  18        438.30        442.95        15.35 o                         
   3   3  18        279.59        286.01        12.40 o                         
   4   3  18        630.82        618.95        17.67 o                         
   5   3  18        164.39        158.86        11.90 o                         
   6   3  18        227.86        271.93        16.67 o                         
   7   3  18         15.98         36.93        24.28 o                         
   0   4  18       4151.76       3872.97        55.28 o                         
   1   4  18        717.24        695.82        13.70 o                         
   2   4  18       2403.99       2383.71        26.32 o                         
   3   4  18       1528.17       1408.85        20.27 o                         
   4   4  18        383.37        364.09        13.99 o                         
   5   4  18         60.98         59.19        11.99 o                         
   6   4  18          1.45        -13.20        13.20 o                         
   7   4  18         38.37         44.91        22.97 o                         
   1   5  18        973.74        868.70        15.65 o                         
   2   5  18       1334.84       1210.94        19.80 o                         
   3   5  18         51.43         66.74         9.35 o                         
   4   5  18         24.83         11.14         9.84 o                         
   5   5  18        121.23        133.88        12.04 o                         
   6   5  18        145.79        170.54        17.29 o                         
   7   5  18         50.64         24.66        30.46 o                         
   0   6  18        538.47        464.70        18.58 o                         
   1   6  18        160.81        144.74         9.83 o                         
   2   6  18        381.27        428.49        14.62 o                         
   3   6  18         51.15         46.84        10.41 o                         
   4   6  18         14.23         37.98        10.19 o                         
   5   6  18        410.26        467.11        17.96 o                         
   6   6  18         45.92         41.97        17.09 o                         
   7   6  18         54.85        107.76        36.44 o                         
   1   7  18        111.18        114.98         9.97 o                         
   2   7  18        355.66        371.25        15.38 o                         
   3   7  18        619.39        608.66        17.39 o                         
   4   7  18          7.33         37.89        13.40 o                         
   5   7  18       1066.43       1043.44        28.54 o                         
   6   7  18        465.80        546.77        26.68 o                         
   0   8  18        417.81        380.27        20.98 o                         
   1   8  18       2172.73       1941.62        27.57 o                         
   2   8  18        664.09        637.78        16.27 o                         
   3   8  18        425.95        440.94        16.24 o                         
   4   8  18        121.87        129.24        13.91 o                         
   5   8  18        150.64        172.18        12.48 o                         
   6   8  18         91.92         90.15        18.88 o                         
   1   9  18         37.66         70.73        10.51 o                         
   2   9  18          1.21         11.06        10.08 o                         
   3   9  18        183.61        215.95        14.34 o                         
   4   9  18          6.15         -8.14        15.42 o                         
   5   9  18         73.84         49.71        18.23 o                         
   6   9  18          1.10         29.88        27.71 o                         
   0  10  18        993.24       1039.90        28.67 o                         
   1  10  18       1221.12       1099.14        20.30 o                         
   2  10  18        199.14        182.01        11.95 o                         
   3  10  18         14.21         27.85        13.55 o                         
   4  10  18         13.23          4.37        15.52 o                         
   5  10  18          0.90        -20.50        20.50 o                         
   6  10  18         23.81         76.79        35.49 o                         
   1  11  18        232.20        266.31        14.20 o                         
   2  11  18         38.48         30.83        11.15 o                         
   3  11  18         59.84         83.24        13.88 o                         
   4  11  18          1.94         -4.32        14.21 o                         
   5  11  18          0.27         43.02        20.47 o                         
   0  12  18          0.03        -21.52        27.32 o                         
   1  12  18        152.60        156.67        15.83 o                         
   2  12  18        156.37        170.24        14.00 o                         
   3  12  18         29.97         24.25        15.03 o                         
   4  12  18          7.84         20.64        16.90 o                         
   5  12  18          4.62        -16.63        24.88 o                         
   1  13  18         12.76         30.41        14.71 o                         
   2  13  18          2.42         10.07        13.62 o                         
   3  13  18         21.07         14.64        19.20 o                         
   4  13  18         34.07         24.58        24.71 o                         
   0  14  18        274.69        308.80        29.05 o                         
   1  14  18        344.83        364.30        20.11 o                         
   2  14  18        260.19        267.51        19.80 o                         
   3  14  18        321.37        287.60        24.18 o                         
   4  14  18         58.45         41.30        26.52 o                         
   1  15  18         38.98         61.97        17.09 o                         
   2  15  18          9.70         60.32        23.96 o                         
   3  15  18         12.95         -1.02        28.07 o                         
   0  16  18         24.90         21.66        28.22 o                         
   1  16  18         61.80         54.29        21.97 o                         
   2  16  18          1.02        -20.31        25.26 o                         
   1   1  19        361.94        364.99        12.72 o                         
   2   1  19       1610.30       1532.14        20.73 o                         
   3   1  19       4508.53       4355.02        42.81 o                         
   4   1  19        684.44        633.49        19.29 o                         
   5   1  19        903.81        948.78        20.11 o                         
   6   1  19        197.79        167.14        16.04 o                         
   7   1  19          5.31         39.07        27.93 o                         
   0   2  19        963.15        984.24        21.64 o                         
   1   2  19       1056.08       1062.44        16.34 o                         
   2   2  19         39.34         67.10        10.70 o                         
   3   2  19        194.44        244.89        14.44 o                         
   4   2  19        378.31        363.02        14.55 o                         
   5   2  19        253.80        273.82        13.83 o                         
   6   2  19         35.65         40.89        15.75 o                         
   7   2  19          4.68         25.42        26.42 o                         
   1   3  19       1438.04       1408.89        18.66 o                         
   2   3  19        811.73        711.48        16.10 o                         
   3   3  19         89.50         70.05        11.02 o                         
   4   3  19        903.08        794.61        17.53 o                         
   5   3  19          0.10         12.42        12.32 o                         
   6   3  19         43.97         44.73        14.98 o                         
   7   3  19         30.65         29.68        26.39 o                         
   0   4  19       1562.98       1468.72        28.52 o                         
   1   4  19         36.09         28.71        10.28 o                         
   2   4  19        333.43        334.79        14.70 o                         
   3   4  19         11.18         11.86         9.51 o                         
   4   4  19         79.22        100.42        11.07 o                         
   5   4  19         30.47         22.42        12.65 o                         
   6   4  19          7.66         20.94        20.58 o                         
   7   4  19         41.76         51.40        29.57 o                         
   1   5  19         99.68        129.22         9.94 o                         
   2   5  19        228.85        210.59        12.46 o                         
   3   5  19         38.87         50.06         9.98 o                         
   4   5  19        186.71        187.04        12.06 o                         
   5   5  19          2.32         23.15        15.49 o                         
   6   5  19          2.34         23.28        21.43 o                         
   0   6  19        269.43        256.99        16.44 o                         
   1   6  19       1947.59       1717.48        22.75 o                         
   2   6  19        972.51        866.25        17.68 o                         
   3   6  19        860.11        867.74        18.52 o                         
   4   6  19        428.56        447.59        16.60 o                         
   5   6  19        115.16        129.40        15.24 o                         
   6   6  19         56.50        105.79        20.65 o                         
   1   7  19         84.57         97.27        11.31 o                         
   2   7  19         45.12         41.96        10.91 o                         
   3   7  19        361.75        368.65        15.43 o                         
   4   7  19         50.30         72.02        13.05 o                         
   5   7  19         18.65         73.84        16.39 o                         
   6   7  19         90.39         80.10        22.70 o                         
   0   8  19        674.48        625.58        24.45 o                         
   1   8  19        366.57        400.43        16.10 o                         
   2   8  19          3.29         16.84        12.04 o                         
   3   8  19       1280.68       1203.67        27.33 o                         
   4   8  19         65.30         77.78        16.08 o                         
   5   8  19          0.98         -9.14        15.98 o                         
   6   8  19          1.14         23.11        23.55 o                         
   1   9  19        368.64        390.42        18.94 o                         
   2   9  19         39.43         44.57        14.09 o                         
   3   9  19        778.07        750.07        25.01 o                         
   4   9  19          0.27         -5.27        15.87 o                         
   5   9  19         26.07         65.13        20.31 o                         
   6   9  19        127.79        138.67        28.39 o                         
   0  10  19         48.62         27.39        22.94 o                         
   1  10  19        144.67        176.34        14.78 o                         
   2  10  19         39.81         70.32        15.87 o                         
   3  10  19        327.23        336.04        18.09 o                         
   4  10  19        102.98         60.05        17.34 o                         
   5  10  19          2.74         28.37        21.49 o                         
   1  11  19         40.52         51.67        13.07 o                         
   2  11  19        155.68        174.67        15.48 o                         
   3  11  19          0.12         15.29        19.61 o                         
   4  11  19          1.12          7.51        17.36 o                         
   5  11  19          2.16          7.83        27.37 o                         
   0  12  19         41.70         85.95        20.99 o                         
   1  12  19        567.89        608.66        23.34 o                         
   2  12  19         59.39         68.92        14.56 o                         
   3  12  19        175.36        169.25        20.37 o                         
   4  12  19        219.48        261.43        35.91 o                         
   1  13  19         39.33         59.36        15.73 o                         
   2  13  19          9.76         23.45        15.48 o                         
   3  13  19        205.40        191.25        24.19 o                         
   4  13  19          3.59         17.12        26.63 o                         
   0  14  19        124.57        134.94        37.43 o                         
   1  14  19          4.47         35.61        17.03 o                         
   2  14  19        108.37        140.36        24.25 o                         
   3  14  19         68.84         70.06        33.00 o                         
   1  15  19         12.72         31.34        21.65 o                         
   2  15  19          0.16        -17.28        25.71 o                         
   0  16  19          0.72        -29.56        33.79 o                         
   0   0  20       2249.78       2210.31        45.50 o                         
   1   0  20       2295.84       2159.81        36.53 o                         
   2   0  20         97.52         79.72        16.28 o                         
   3   0  20        299.07        287.75        21.16 o                         
   4   0  20        105.56        143.66        16.65 o                         
   5   0  20         35.12         34.46        17.64 o                         
   6   0  20        149.02        191.97        26.22 o                         
   7   0  20         60.74         18.60        38.99 o                         
   1   1  20          2.58          3.90        10.59 o                         
   2   1  20          2.28         12.35         9.57 o                         
   3   1  20         60.56         98.04        11.07 o                         
   4   1  20        630.80        590.58        17.45 o                         
   5   1  20        238.22        295.52        15.43 o                         
   6   1  20          4.42         45.19        16.31 o                         
   7   1  20         50.37         56.89        29.41 o                         
   0   2  20         20.44         18.43        12.67 o                         
   1   2  20          5.09         30.86         8.58 o                         
   2   2  20          0.07         14.77        12.41 o                         
   3   2  20          0.05          4.93        10.26 o                         
   4   2  20         47.91         87.20        11.67 o                         
   5   2  20        141.47        139.01        14.02 o                         
   6   2  20         33.58         26.26        17.48 o                         
   1   3  20        112.32        147.06        11.87 o                         
   2   3  20         32.29         17.13         9.55 o                         
   3   3  20          4.06         22.61         9.95 o                         
   4   3  20        347.43        328.20        14.22 o                         
   5   3  20        345.48        356.25        16.92 o                         
   6   3  20         51.26         73.45        21.13 o                         
   0   4  20       2901.65       2859.51        42.91 o                         
   1   4  20       1324.82       1158.48        19.70 o                         
   2   4  20         27.50         10.38        12.20 o                         
   3   4  20        158.31        170.41        11.51 o                         
   4   4  20        160.56        197.88        12.52 o                         
   5   4  20         98.84        118.74        14.92 o                         
   6   4  20          7.19         -9.89        20.44 o                         
   1   5  20        168.84        170.70        13.10 o                         
   2   5  20         31.65         22.92        10.16 o                         
   3   5  20         40.73         33.25        10.57 o                         
   4   5  20        198.77        198.49        13.96 o                         
   5   5  20        260.07        252.21        16.10 o                         
   6   5  20         14.53         52.79        22.43 o                         
   0   6  20         69.99         70.49        15.04 o                         
   1   6  20        284.22        274.93        12.61 o                         
   2   6  20         33.11         44.88        10.99 o                         
   3   6  20        290.47        300.10        13.85 o                         
   4   6  20          3.08         14.94        12.80 o                         
   5   6  20         89.33        110.76        18.38 o                         
   6   6  20          0.76         24.30        23.09 o                         
   1   7  20        160.15        176.83        11.73 o                         
   2   7  20         71.50         51.69        12.10 o                         
   3   7  20          9.92          1.59        13.00 o                         
   4   7  20         72.29         83.66        14.78 o                         
   5   7  20        247.86        310.90        34.57 o                         
   6   7  20          4.20         19.93        24.01 o                         
   0   8  20       1987.20       1801.44        40.27 o                         
   1   8  20        402.06        439.86        20.66 o                         
   2   8  20         53.18         68.83        13.17 o                         
   3   8  20         53.87         48.58        22.92 o                         
   4   8  20         86.29         87.62        20.42 o                         
   5   8  20          1.15         10.74        16.98 o                         
   6   8  20          3.04        -33.39        33.39 o                         
   1   9  20          2.88         24.93        12.38 o                         
   2   9  20          3.28         37.23        17.30 o                         
   3   9  20         44.87         75.05        17.41 o                         
   4   9  20         95.58        108.09        19.23 o                         
   5   9  20        167.75        168.76        26.32 o                         
   0  10  20          2.42          7.37        20.53 o                         
   1  10  20        637.36        668.79        23.84 o                         
   2  10  20        177.72        214.18        20.66 o                         
   3  10  20          7.15         11.46        18.48 o                         
   4  10  20         53.24         90.26        17.55 o                         
   5  10  20          3.29         67.84        26.09 o                         
   1  11  20         17.44         18.72        15.91 o                         
   2  11  20        167.13        162.83        21.65 o                         
   3  11  20        128.39        143.74        20.01 o                         
   4  11  20        207.22        264.45        27.34 o                         
   0  12  20        279.34        283.63        48.41 o                         
   1  12  20         22.24         18.75        16.50 o                         
   2  12  20         85.85        121.36        20.99 o                         
   3  12  20         78.32         96.76        20.59 o                         
   4  12  20         56.81         81.48        30.30 o                         
   1  13  20          1.13         12.02        20.56 o                         
   2  13  20          0.01         13.39        19.99 o                         
   3  13  20        110.51        111.86        23.06 o                         
   0  14  20        188.04        251.88        33.04 o                         
   1  14  20          7.03          5.24        26.44 o                         
   2  14  20         41.75         68.07        25.09 o                         
   1  15  20         46.46         34.60        26.76 o                         
   1   1  21         46.18         48.81         9.98 o                         
   2   1  21        147.81        182.84        17.02 o                         
   3   1  21        205.33        244.40        12.71 o                         
   4   1  21        370.57        351.78        17.42 o                         
   5   1  21        743.24        677.57        22.26 o                         
   6   1  21         65.58        114.61        22.49 o                         
   0   2  21         90.14        100.17        17.62 o                         
   1   2  21        163.51        206.97        11.73 o                         
   2   2  21       2636.68       2566.97        29.83 o                         
   3   2  21       1076.82       1041.99        19.90 o                         
   4   2  21          4.47         36.55        12.03 o                         
   5   2  21          1.55         34.64        15.92 o                         
   6   2  21         25.00         83.71        25.22 o                         
   1   3  21        307.95        309.19        13.28 o                         
   2   3  21       2801.76       2545.83        28.85 o                         
   3   3  21        167.27        198.98        12.35 o                         
   4   3  21        125.30        145.18        13.33 o                         
   5   3  21          4.90          7.47        17.75 o                         
   6   3  21        114.00        151.04        23.62 o                         
   0   4  21       1644.89       1483.65        39.07 o                         
   1   4  21        693.32        638.47        17.32 o                         
   2   4  21        133.29        143.93        12.15 o                         
   3   4  21         57.27         39.41        12.58 o                         
   4   4  21         28.03         52.58        13.52 o                         
   5   4  21         11.85          5.93        15.46 o                         
   6   4  21         50.53        -11.58        23.60 o                         
   1   5  21         75.66         92.17        10.96 o                         
   2   5  21        711.51        638.17        17.36 o                         
   3   5  21          0.01         19.35        11.86 o                         
   4   5  21        440.53        459.97        19.50 o                         
   5   5  21          9.41         16.49        17.61 o                         
   6   5  21         82.20        147.36        38.22 o                         
   0   6  21        573.51        433.44        24.77 o                         
   1   6  21        836.21        733.37        19.01 o                         
   2   6  21        589.94        557.49        20.04 o                         
   3   6  21         23.87         21.13        13.13 o                         
   4   6  21        118.89        139.87        16.26 o                         
   5   6  21         34.46        108.04        21.40 o                         
   6   6  21         29.45         37.23        30.36 o                         
   1   7  21        328.70        301.10        18.45 o                         
   2   7  21         75.18         74.88        15.93 o                         
   3   7  21          1.83          2.86        15.03 o                         
   4   7  21          0.25         14.94        15.75 o                         
   5   7  21        277.33        305.64        26.07 o                         
   0   8  21          3.84         -7.50        18.68 o                         
   1   8  21        188.54        199.58        16.85 o                         
   2   8  21         40.69         48.99        17.08 o                         
   3   8  21          4.60          5.39        19.63 o                         
   4   8  21         50.53         50.71        18.55 o                         
   5   8  21          3.71          1.64        25.66 o                         
   1   9  21          4.59         31.94        15.47 o                         
   2   9  21        318.44        362.93        22.60 o                         
   3   9  21         30.54         68.39        21.17 o                         
   4   9  21         73.10         64.03        19.70 o                         
   5   9  21         13.46        -15.01        27.56 o                         
   0  10  21        446.18        485.19        35.84 o                         
   1  10  21          9.83         58.85        24.36 o                         
   2  10  21        834.31        798.53        34.51 o                         
   3  10  21         82.01         66.00        20.84 o                         
   4  10  21         52.77        105.30        24.44 o                         
   1  11  21         62.23         87.42        24.51 o                         
   2  11  21         14.49         27.18        21.11 o                         
   3  11  21         37.69         88.20        27.42 o                         
   4  11  21         72.09         83.35        28.89 o                         
   0  12  21        133.00         89.56        27.39 o                         
   1  12  21          5.12        -23.34        24.19 o                         
   2  12  21        323.08        405.67        37.59 o                         
   3  12  21          7.83         59.80        27.17 o                         
   1  13  21          0.30        -25.90        25.90 o                         
   2  13  21        265.07        356.62        36.75 o                         
   3  13  21        102.45        148.83        28.68 o                         
   0  14  21          0.56         15.30        32.40 o                         
   1  14  21         12.56        -21.97        21.97 o                         
   2  14  21         58.71         47.94        34.96 o                         
   0   0  22          3.14        -14.46        22.16 o                         
   1   0  22        568.78        493.95        23.26 o                         
   2   0  22        136.52        129.20        16.11 o                         
   3   0  22       1055.85       1036.11        29.02 o                         
   4   0  22       1463.29       1447.15        53.36 o                         
   5   0  22        782.96        715.80        35.81 o                         
   6   0  22        280.41        287.17        52.15 o                         
   1   1  22         85.38         77.35        10.69 o                         
   2   1  22         17.02         23.47        10.74 o                         
   3   1  22         28.37         56.68        12.24 o                         
   4   1  22        221.87        300.57        16.04 o                         
   5   1  22         59.29        103.42        17.11 o                         
   6   1  22          0.03         45.80        23.93 o                         
   0   2  22       1881.11       1842.95        36.74 o                         
   1   2  22        130.30        162.06        12.11 o                         
   2   2  22         41.00         32.82        10.79 o                         
   3   2  22         65.25         77.65        13.37 o                         
   4   2  22        711.60        672.31        21.76 o                         
   5   2  22         29.81         34.36        16.84 o                         
   6   2  22        227.80        230.27        37.96 o                         
   1   3  22        144.88        164.66        11.76 o                         
   2   3  22        198.98        227.02        12.66 o                         
   3   3  22          9.96         39.78        12.83 o                         
   4   3  22        138.41        153.91        15.64 o                         
   5   3  22         25.40          1.08        18.79 o                         
   6   3  22          4.09         -6.04        27.49 o                         
   0   4  22       4803.52       4271.88        59.47 o                         
   1   4  22        584.83        573.79        19.35 o                         
   2   4  22         41.01         54.65        11.85 o                         
   3   4  22        409.71        400.82        23.57 o                         
   4   4  22         24.80         41.67        15.99 o                         
   5   4  22          6.34         21.94        21.29 o                         
   6   4  22         75.35         86.82        29.88 o                         
   1   5  22        437.64        386.98        17.24 o                         
   2   5  22        462.25        409.63        17.68 o                         
   3   5  22        123.75        104.65        15.58 o                         
   4   5  22         11.75          1.48        16.29 o                         
   5   5  22          0.85         30.20        21.78 o                         
   0   6  22        462.94        415.26        23.78 o                         
   1   6  22        403.21        425.17        19.91 o                         
   2   6  22        165.60        196.63        18.61 o                         
   3   6  22          1.56          9.69        15.40 o                         
   4   6  22         33.29         42.56        17.68 o                         
   5   6  22          0.04         34.90        24.09 o                         
   1   7  22        102.54        102.69        17.16 o                         
   2   7  22        225.08        230.39        19.50 o                         
   3   7  22        272.68        288.71        18.95 o                         
   4   7  22         20.40          3.62        20.32 o                         
   5   7  22         30.27         95.66        37.65 o                         
   0   8  22        474.20        476.13        32.30 o                         
   1   8  22        100.39         87.56        20.79 o                         
   2   8  22         33.40         50.77        23.63 o                         
   3   8  22        106.24        103.69        22.73 o                         
   4   8  22         45.61         53.27        19.76 o                         
   5   8  22          1.29         -9.42        37.84 o                         
   1   9  22         50.45         62.73        18.87 o                         
   2   9  22        210.19        210.28        27.20 o                         
   3   9  22         62.07         73.55        24.73 o                         
   4   9  22          3.25         26.23        23.67 o                         
   0  10  22        283.41        310.87        61.38 o                         
   1  10  22         71.37        109.43        19.69 o                         
   2  10  22          0.19         10.25        22.45 o                         
   3  10  22         78.56        164.30        26.30 o                         
   4  10  22        230.38        258.42        31.95 o                         
   1  11  22         13.45         43.68        21.56 o                         
   2  11  22         60.33        109.55        22.05 o                         
   3  11  22        278.55        295.20        25.55 o                         
   0  12  22        304.83        387.02        34.07 o                         
   1  12  22         44.71         48.09        22.93 o                         
   2  12  22         38.04         93.12        32.57 o                         
   3  12  22         98.10        146.66        27.95 o                         
   1  13  22         78.83        116.47        23.21 o                         
   2  13  22         22.38          9.93        26.59 o                         
   0  14  22        143.71        194.12        41.61 o                         
   1   1  23         30.35         14.05        11.24 o                         
   2   1  23       1012.88       1018.68        21.57 o                         
   3   1  23        423.90        411.00        19.47 o                         
   4   1  23         70.70         75.82        18.65 o                         
   5   1  23         77.10        132.71        27.10 o                         
   6   1  23        280.84        326.28        30.65 o                         
   0   2  23        179.67        195.39        26.73 o                         
   1   2  23       1001.74        966.39        20.62 o                         
   2   2  23          2.73         34.61        12.37 o                         
   3   2  23        426.66        434.29        19.76 o                         
   4   2  23        116.59        157.66        20.92 o                         
   5   2  23        429.33        396.33        25.12 o                         
   1   3  23        170.87        180.91        13.38 o                         
   2   3  23        461.78        436.94        18.58 o                         
   3   3  23        493.78        544.11        24.72 o                         
   4   3  23          0.02          5.36        17.32 o                         
   5   3  23          0.13         -2.38        23.52 o                         
   0   4  23         28.44         33.54        17.19 o                         
   1   4  23        238.41        269.17        15.05 o                         
   2   4  23         24.38         40.68        14.17 o                         
   3   4  23        184.92        236.21        19.08 o                         
   4   4  23         57.22         77.11        19.88 o                         
   5   4  23          2.85         32.03        23.99 o                         
   1   5  23         25.76         23.83        14.16 o                         
   2   5  23        301.90        266.05        22.49 o                         
   3   5  23        582.17        529.83        25.75 o                         
   4   5  23          2.32          5.89        20.94 o                         
   5   5  23        296.20        353.63        30.07 o                         
   0   6  23        550.50        558.59        31.76 o                         
   1   6  23        182.65        165.86        17.65 o                         
   2   6  23        252.55        291.68        23.12 o                         
   3   6  23        229.97        242.23        20.90 o                         
   4   6  23         70.03         51.21        20.25 o                         
   5   6  23          1.62         23.49        27.80 o                         
   1   7  23         13.73        -10.86        16.10 o                         
   2   7  23        152.03        147.47        22.25 o                         
   3   7  23         47.17         55.43        21.79 o                         
   4   7  23         33.41         42.97        22.09 o                         
   5   7  23         35.13         82.68        30.71 o                         
   0   8  23        124.60        128.14        30.24 o                         
   1   8  23        118.93        178.00        19.88 o                         
   2   8  23         12.33         -2.70        21.57 o                         
   3   8  23          2.48          8.64        31.59 o                         
   4   8  23        267.54        279.53        38.40 o                         
   1   9  23        180.69        185.74        21.85 o                         
   2   9  23         38.54         71.08        23.29 o                         
   3   9  23        437.71        454.97        30.40 o                         
   4   9  23        136.61        140.33        33.69 o                         
   0  10  23        356.95        444.20        45.88 o                         
   1  10  23        385.12        389.69        30.55 o                         
   2  10  23         32.61         47.35        25.44 o                         
   3  10  23        122.93        155.81        41.29 o                         
   1  11  23          0.01         17.39        22.95 o                         
   2  11  23         52.27         53.82        34.42 o                         
   3  11  23        185.96        253.68        34.93 o                         
   0  12  23        148.00        233.03        81.12 o                         
   1  12  23        191.14        231.95        24.37 o                         
   2  12  23         67.01        104.03        26.68 o                         
   1  13  23          0.05          4.42        31.17 o                         
   0   0  24       2355.73       2357.78        61.54 o                         
   1   0  24        459.30        482.04        31.67 o                         
   2   0  24        427.41        467.18        30.31 o                         
   3   0  24        573.32        656.99        37.88 o                         
   4   0  24        281.73        293.59        31.58 o                         
   5   0  24         73.02         68.09        30.20 o                         
   1   1  24         22.37         32.05        15.53 o                         
   2   1  24          7.67         27.84        16.48 o                         
   3   1  24         18.85         68.07        19.06 o                         
   4   1  24        222.43        272.90        25.07 o                         
   5   1  24        254.56        258.54        24.53 o                         
   0   2  24        237.02        286.33        27.68 o                         
   1   2  24          0.06         -0.12        15.33 o                         
   2   2  24         34.78         21.24        16.61 o                         
   3   2  24         61.02         45.30        18.06 o                         
   4   2  24         98.29        158.53        23.23 o                         
   5   2  24        226.37        281.20        25.22 o                         
   1   3  24        138.53        150.17        17.41 o                         
   2   3  24        146.66        188.29        18.91 o                         
   3   3  24         95.37        131.18        24.57 o                         
   4   3  24        336.34        341.73        28.57 o                         
   5   3  24         98.65        149.05        24.44 o                         
   0   4  24          2.51          7.69        24.02 o                         
   1   4  24        825.28        769.41        27.30 o                         
   2   4  24        506.90        563.04        25.30 o                         
   3   4  24          0.19         -5.32        18.23 o                         
   4   4  24         99.36        148.66        24.29 o                         
   5   4  24         20.24         11.26        28.46 o                         
   1   5  24         32.99         44.66        23.34 o                         
   2   5  24          0.38         25.04        17.62 o                         
   3   5  24         30.07         17.59        31.28 o                         
   4   5  24          0.02         -9.28        24.01 o                         
   5   5  24        116.66        188.12        30.66 o                         
   0   6  24         31.38          3.51        25.41 o                         
   1   6  24         23.44         21.09        17.85 o                         
   2   6  24         89.75        120.81        22.91 o                         
   3   6  24         62.38         81.84        28.88 o                         
   4   6  24        208.92        211.96        30.47 o                         
   1   7  24         32.30         56.98        19.17 o                         
   2   7  24        209.31        267.94        33.62 o                         
   3   7  24         95.39        134.78        29.12 o                         
   4   7  24         11.54         46.67        26.32 o                         
   0   8  24          1.44         44.43        82.79 o                         
   1   8  24        625.99        666.97        31.68 o                         
   2   8  24        457.44        447.83        37.12 o                         
   3   8  24         42.04         77.59        25.84 o                         
   4   8  24         72.37         27.99        58.97 o                         
   1   9  24         25.99         84.56        21.93 o                         
   2   9  24         64.21        127.26        53.74 o                         
   3   9  24         87.51        185.63        44.31 o                         
   0  10  24        204.57        174.84        36.86 o                         
   1  10  24        259.12        264.91        25.27 o                         
   2  10  24          0.46         14.98        30.18 o                         
   3  10  24        363.35        434.19        34.75 o                         
   1  11  24         11.20        -37.59        39.93 o                         
   2  11  24        143.71        176.13        31.38 o                         
   0  12  24         99.49         93.55        49.44 o                         
   1  12  24          7.49         39.97        29.37 o                         
   1   1  25         68.89         49.38        18.94 o                         
   2   1  25        417.78        471.01        26.83 o                         
   3   1  25        166.84        174.40        24.88 o                         
   4   1  25         51.19         62.03        24.50 o                         
   5   1  25          4.99         48.78        28.57 o                         
   0   2  25        898.71       1030.82        60.14 o                         
   1   2  25         64.74         89.32        19.26 o                         
   2   2  25        462.78        518.17        27.86 o                         
   3   2  25          0.01         -3.42        23.54 o                         
   4   2  25        169.78        227.22        26.06 o                         
   5   2  25          0.57         63.57        29.19 o                         
   1   3  25         90.02         87.55        24.69 o                         
   2   3  25          8.75         34.74        20.27 o                         
   3   3  25         41.87        106.91        26.79 o                         
   4   3  25         45.65         40.48        23.70 o                         
   0   4  25        216.50        231.92        30.17 o                         
   1   4  25          2.48         17.64        22.34 o                         
   2   4  25         44.40         47.31        31.63 o                         
   3   4  25          1.03        -35.69        35.69 o                         
   4   4  25          1.51          3.24        21.90 o                         
   1   5  25         15.70          5.58        18.96 o                         
   2   5  25         64.02         94.10        25.07 o                         
   3   5  25         66.46         71.23        29.41 o                         
   4   5  25        142.28        164.73        25.73 o                         
   0   6  25        645.95        690.59        46.31 o                         
   1   6  25         15.71         48.36        20.56 o                         
   2   6  25         76.24         12.01        28.01 o                         
   3   6  25        383.06        415.55        31.11 o                         
   4   6  25        284.88        289.62        35.58 o                         
   1   7  25          8.37        -10.00        21.21 o                         
   2   7  25         12.42          2.40        42.48 o                         
   3   7  25          5.69         43.26        31.77 o                         
   4   7  25         46.22         85.68        45.34 o                         
   0   8  25          4.08         -2.09        34.61 o                         
   1   8  25        432.70        520.44        30.07 o                         
   2   8  25        160.08        149.00        32.32 o                         
   3   8  25          9.61         22.67        37.17 o                         
   1   9  25          0.36         16.62        28.71 o                         
   2   9  25        371.29        372.21        36.41 o                         
   3   9  25         16.21         18.82        36.39 o                         
   0  10  25        770.27        737.62        62.72 o                         
   1  10  25        141.75        255.58        32.15 o                         
   2  10  25         21.81         49.83        36.45 o                         
   1  11  25         19.40         42.47        27.06 o                         
   0   0  26        206.58        282.92        64.50 o                         
   1   0  26       1063.50       1116.23        60.82 o                         
   2   0  26        215.05        280.70        37.05 o                         
   3   0  26         19.24         51.17        33.04 o                         
   4   0  26         20.23         -4.49        45.87 o                         
   1   1  26         25.71         97.73        20.80 o                         
   2   1  26         34.48         63.26        23.46 o                         
   3   1  26          0.21         23.64        25.66 o                         
   4   1  26         71.01        138.71        31.75 o                         
   0   2  26         19.47         60.30        28.05 o                         
   1   2  26        130.39        157.69        21.68 o                         
   2   2  26          0.24        -20.57        26.63 o                         
   3   2  26        139.57        195.02        25.04 o                         
   4   2  26          8.16         45.48        27.12 o                         
   1   3  26         20.60         14.19        23.38 o                         
   2   3  26         12.79          7.03        31.21 o                         
   3   3  26         30.18         53.49        29.21 o                         
   4   3  26        163.16        155.53        28.71 o                         
   0   4  26        298.96        293.21        49.49 o                         
   1   4  26          0.07        -15.88        25.23 o                         
   2   4  26        351.55        364.98        42.11 o                         
   3   4  26          3.04          8.53        27.20 o                         
   4   4  26         15.26         29.74        27.58 o                         
   1   5  26          0.74        -15.18        24.64 o                         
   2   5  26          6.07         46.70        39.21 o                         
   3   5  26         10.13         -4.85        32.25 o                         
   4   5  26          5.12         16.92        29.99 o                         
   0   6  26        278.28        241.47        33.00 o                         
   1   6  26        105.39        143.41        25.37 o                         
   2   6  26         22.65         29.11        34.61 o                         
   3   6  26         66.87        102.00        34.45 o                         
   1   7  26          0.01         -9.86        24.81 o                         
   2   7  26        167.25        177.06        32.86 o                         
   3   7  26         49.82         75.64        35.11 o                         
   0   8  26        285.86        356.07        39.84 o                         
   1   8  26        414.89        509.31        36.31 o                         
   2   8  26        225.21        411.20        56.97 o                         
   1   9  26          5.53         71.86        26.14 o                         
   2   9  26        105.94         85.46        44.80 o                         
   0  10  26        835.62        886.84        60.15 o                         
   1   1  27          0.84          5.44        30.71 o                         
   2   1  27          4.38        -26.14        26.14 o                         
   3   1  27         59.32         54.24        33.55 o                         
   0   2  27         24.76         54.67        31.85 o                         
   1   2  27        231.43        265.94        34.87 o                         
   2   2  27          0.32        -22.99        22.99 o                         
   3   2  27         37.15         74.56        26.17 o                         
   1   3  27          0.14         -1.38        32.42 o                         
   2   3  27          0.39         -1.09        23.44 o                         
   3   3  27         93.86        118.21        28.71 o                         
   0   4  27          0.04        -22.33        39.39 o                         
   1   4  27          5.32         32.17        32.05 o                         
   2   4  27          8.82         31.60        28.75 o                         
   3   4  27         37.91         20.94        27.29 o                         
   1   5  27        120.07         90.15        54.22 o                         
   2   5  27         59.86         81.33        29.68 o                         
   3   5  27         21.97         49.47        29.05 o                         
   0   6  27        128.73         70.09        34.06 o                         
   1   6  27        449.33        445.10        35.72 o                         
   2   6  27          6.27         45.47        30.85 o                         
   1   7  27        119.55         92.85        35.00 o                         
   2   7  27          4.47         83.93        32.50 o                         
   0   8  27        123.51        148.38        53.52 o                         
   1   8  27        143.08        180.29        27.06 o                         
   0   0  28        218.39         94.46        69.49 o                         
   1   0  28        122.81        160.98        36.18 o                         
   2   0  28          0.17         61.18        37.83 o                         
   3   0  28        130.15        172.57        44.36 o                         
   1   1  28        146.35        213.54        26.71 o                         
   2   1  28         72.52         96.50        29.40 o                         
   3   1  28         51.95         55.66        31.79 o                         
   0   2  28          0.00         69.55        56.58 o                         
   1   2  28        300.28        305.77        45.14 o                         
   2   2  28         11.10         39.01        27.34 o                         
   3   2  28          0.70         45.92        30.25 o                         
   1   3  28          6.35         99.94        33.02 o                         
   2   3  28         39.12         50.97        33.62 o                         
   0   4  28        219.95        228.60       128.98 o                         
   1   4  28        414.32        410.41        34.97 o                         
   2   4  28        141.02        148.47        31.81 o                         
   1   5  28          0.13        -25.41        33.36 o                         
   2   5  28        211.44        224.28        35.35 o                         
   0   6  28         76.17         86.54        41.58 o                         
   1   6  28        131.81        101.03        49.87 o                         
   1   1  29        195.78        226.21        33.61 o                         
   2   1  29        125.76        137.92        31.63 o                         
   0   2  29        192.41        210.18        68.43 o                         
   1   2  29         52.61         90.01        30.95 o                         
   1   3  29          7.85         19.32        32.29 o                         
   0   4  29         25.46         32.62        57.03 o                         
   1   4  29         14.70          1.46        32.69 o                         
                                                                                
