# Supplementary material for: The crystal structures of three 3-methyl-1H-1,2,4-triazole-5-thio­nes, including a second polymorph of 4-[(E)-(5-bromo-2-hy­droxy­benzyl­idene)amino]-3-methyl-1H-1,2,4-triazole-5(4H)-thione and a redetermination of 4-amino-3-methyl-1H-1,2,4-triazole-5(4H)-thione
Source: Acta Crystallogr E Crystallogr Commun. 2015 Aug 6;71(Pt 9):1003–9. doi: 10.1107/S205698901501422X (PMC4555427; doi:10.1107/S205698901501422X)
Supplement: Supplementary file 4 [file e-71-01003-IIIsup4.hkl]

data_III                                                                        
_shelx_title ' mps4cg'                                                          
_shelx_refln_list_code          4                                               
_shelx_F_calc_maximum      137.40                                               
_exptl_crystal_F_000       624.00                                               
_reflns_d_resolution_high  0.8240                                               
                                                                                
loop_                                                                           
 _space_group_symop_operation_xyz                                               
 'x, y, z'                                                                      
 '-x, y+1/2, -z+1/2'                                                            
 '-x, -y, -z'                                                                   
 'x, -y-1/2, z-1/2'                                                             
                                                                                
_cell_length_a     4.4122                                                       
_cell_length_b    14.7450                                                       
_cell_length_c    18.7911                                                       
_cell_angle_alpha  90.000                                                       
_cell_angle_beta   95.828                                                       
_cell_angle_gamma  90.000                                                       
                                                                                
_shelx_F_squared_multiplier     1.000                                           
                                                                                
loop_                                                                           
 _refln_index_h                                                                 
 _refln_index_k                                                                 
 _refln_index_l                                                                 
 _refln_F_squared_calc                                                          
 _refln_F_squared_meas                                                          
 _refln_F_squared_sigma                                                         
 _refln_observed_status                                                         
   1   0   0       3873.47       3897.46        66.74 o                         
   2   0   0       4103.51       4156.01        82.80 o                         
   3   0   0        588.58        556.09        15.39 o                         
   4   0   0        717.56        658.63        35.94 o                         
   5   0   0        368.87        364.15        35.29 o                         
   1   1   0       3223.03       3363.14        45.24 o                         
   2   1   0         39.73         35.86         4.39 o                         
   3   1   0        475.82        431.54        10.51 o                         
   4   1   0          0.60          4.35         9.48 o                         
   5   1   0        131.00        157.58        22.04 o                         
   1   2   0      14320.09      13629.29       465.38 o                         
   2   2   0       1025.74       1005.23        16.09 o                         
   3   2   0        644.57        580.13        11.58 o                         
   4   2   0        161.66        185.04        12.17 o                         
   5   2   0         21.89         88.72        30.95 o                         
   1   3   0         22.53         29.10         2.54 o                         
   2   3   0        413.91        437.17        11.95 o                         
   3   3   0         39.62         51.46         8.83 o                         
   4   3   0         84.28        106.80        11.11 o                         
   5   3   0         92.55         71.37        16.16 o                         
   0   4   0         10.48         11.60         4.82 o                         
   1   4   0       2837.53       3007.82        39.40 o                         
   2   4   0        161.88        201.52         8.38 o                         
   3   4   0        438.94        502.91        22.50 o                         
   4   4   0        124.96        165.13         9.87 o                         
   5   4   0          2.08         37.45        21.67 o                         
   1   5   0         15.55         54.81         6.06 o                         
   2   5   0         37.08         74.72         5.72 o                         
   3   5   0         66.59         98.61         9.77 o                         
   4   5   0          6.56         18.70        13.20 o                         
   5   5   0        122.62        129.61        17.46 o                         
   0   6   0        254.49        298.55        12.88 o                         
   1   6   0       2799.49       2874.78        41.07 o                         
   2   6   0       5948.75       5874.83        79.63 o                         
   3   6   0       2334.31       2316.85        36.63 o                         
   4   6   0        380.93        332.04        14.36 o                         
   5   6   0         15.64          9.23        12.33 o                         
   1   7   0         20.52         29.54         4.72 o                         
   2   7   0        208.90        227.81         9.30 o                         
   3   7   0         33.00         46.10         8.25 o                         
   4   7   0          8.53         15.24        12.96 o                         
   0   8   0        125.28        140.12        14.59 o                         
   1   8   0       3018.43       3111.20        39.96 o                         
   2   8   0       2098.74       1964.64        28.82 o                         
   3   8   0        803.50        735.72        14.73 o                         
   4   8   0        446.08        393.67        15.81 o                         
   1   9   0        176.51        218.44         8.66 o                         
   2   9   0          0.26          0.12         6.72 o                         
   3   9   0        322.21        287.66        12.30 o                         
   4   9   0         49.59         38.39        13.35 o                         
   0  10   0         65.72         95.35        11.06 o                         
   1  10   0        323.37        348.63        10.75 o                         
   2  10   0        264.15        251.65        10.87 o                         
   3  10   0        760.16        678.16        18.09 o                         
   4  10   0         34.01         25.54        13.81 o                         
   1  11   0         73.86        101.73         8.59 o                         
   2  11   0        192.08        193.74         9.03 o                         
   3  11   0         42.39         42.28         9.36 o                         
   4  11   0         11.05         24.86        14.66 o                         
   0  12   0        102.73         59.98        10.65 o                         
   1  12   0       1147.94       1026.15        17.40 o                         
   2  12   0        157.82        192.45        10.49 o                         
   3  12   0          0.47          3.19        10.28 o                         
   1  13   0        205.12        193.41        10.82 o                         
   2  13   0          1.91         24.24         9.40 o                         
   3  13   0         23.66         29.26        13.17 o                         
   0  14   0       1295.88       1192.84        31.28 o                         
   1  14   0        176.61        194.20        11.00 o                         
   2  14   0        389.83        318.19        15.21 o                         
   3  14   0         14.44         25.78        13.86 o                         
   1  15   0          6.98         -0.94        10.33 o                         
   2  15   0         69.22         80.33        12.58 o                         
   0  16   0        539.65        585.91        30.36 o                         
   1  16   0        139.15        172.04        15.82 o                         
   2  16   0         27.28         33.45        16.48 o                         
   1  17   0         64.93         50.65        17.15 o                         
  -5   1   1         47.54        113.04        27.72 o                         
  -4   1   1        106.01         95.17        10.86 o                         
  -3   1   1       2788.13       2661.75        42.58 o                         
  -2   1   1       3941.93       3891.90        48.89 o                         
  -1   1   1      11529.52      10803.61       522.15 o                         
   1   1   1       1161.40       1177.99        17.78 o                         
   2   1   1       3504.26       3586.00        50.75 o                         
   3   1   1       3631.35       3633.94        52.13 o                         
   4   1   1        767.85        740.61        22.02 o                         
   5   1   1        202.41        219.49        14.01 o                         
  -5   2   1        311.24        341.85        24.76 o                         
  -4   2   1        282.70        306.78        15.64 o                         
  -3   2   1         15.02         23.68         6.28 o                         
  -2   2   1       2511.26       2590.52        35.40 o                         
  -1   2   1       4945.39       5222.10        70.03 o                         
   1   2   1       4208.57       4275.17        55.36 o                         
   2   2   1        857.71        853.22        13.61 o                         
   3   2   1         32.17         49.61         6.52 o                         
   4   2   1         59.59         85.82         9.25 o                         
   5   2   1        228.68        231.23        15.47 o                         
  -5   3   1          0.60         25.46        19.98 o                         
  -4   3   1        237.82        242.76        14.01 o                         
  -3   3   1        145.11        157.55         8.32 o                         
  -2   3   1       2920.14       2832.76        40.50 o                         
  -1   3   1        141.79        106.92         4.58 o                         
   0   3   1        540.51        536.65         7.84 o                         
   1   3   1        174.22        422.90        15.35 o                         
   2   3   1        471.55        456.47         9.54 o                         
   3   3   1         84.23         98.96         6.78 o                         
   4   3   1        321.80        343.58        15.35 o                         
   5   3   1         17.46         34.95        19.47 o                         
  -5   4   1          4.61         20.47        16.28 o                         
  -4   4   1        392.73        390.44        13.09 o                         
  -3   4   1       2141.45       2079.83        32.60 o                         
  -2   4   1       1828.93       1878.66        26.52 o                         
  -1   4   1       2500.14       2674.99        35.08 o                         
   0   4   1       3468.25       3491.64        50.48 o                         
   1   4   1        477.22        535.98         8.32 o                         
   2   4   1       1658.51       1808.95        25.63 o                         
   3   4   1        813.13        773.79        14.93 o                         
   4   4   1        199.69        198.49        11.42 o                         
   5   4   1         78.47         65.46        22.66 o                         
  -5   5   1        123.99        112.00        16.30 o                         
  -4   5   1         57.07         77.18        13.27 o                         
  -3   5   1          9.96         46.75         6.94 o                         
  -2   5   1        149.23        148.11         7.04 o                         
  -1   5   1       3214.33       3408.82        44.62 o                         
   0   5   1       9045.20       9041.91       131.14 o                         
   1   5   1       3124.88       3254.77        44.34 o                         
   2   5   1       2917.03       3102.16        41.16 o                         
   3   5   1          7.28          3.17         6.79 o                         
   4   5   1          8.76         22.04        15.94 o                         
   5   5   1         27.04         54.90        28.52 o                         
  -5   6   1          9.86         -9.43        14.77 o                         
  -4   6   1          1.61          0.55         9.23 o                         
  -3   6   1        230.25        246.05        12.08 o                         
  -2   6   1        959.34        953.97        14.73 o                         
  -1   6   1       3389.46       3475.56        45.57 o                         
   0   6   1       2635.73       2743.58        37.50 o                         
   1   6   1       1369.91       1430.16        19.81 o                         
   2   6   1         11.11         17.17         4.62 o                         
   3   6   1        550.78        543.12        16.87 o                         
   4   6   1         17.34         16.40        12.96 o                         
  -4   7   1         64.77         78.49         9.88 o                         
  -3   7   1         17.28         23.57         6.81 o                         
  -2   7   1       1232.81       1278.01        18.94 o                         
  -1   7   1        838.60        782.35        13.27 o                         
   0   7   1       2444.17       2330.64        33.57 o                         
   1   7   1       9466.31       9530.89       133.23 o                         
   2   7   1       1299.46       1276.33        20.46 o                         
   3   7   1        650.42        612.63        15.07 o                         
   4   7   1        130.53        120.32        11.29 o                         
  -4   8   1          1.05         14.08        10.30 o                         
  -3   8   1         58.44         76.28         7.32 o                         
  -2   8   1         71.23         90.29         7.03 o                         
  -1   8   1        141.15        170.62         7.95 o                         
   0   8   1         81.57         72.07         5.98 o                         
   1   8   1          6.62         41.57         5.32 o                         
   2   8   1         34.59         28.39         6.30 o                         
   3   8   1        960.46        906.31        20.17 o                         
   4   8   1          4.10         12.97        12.90 o                         
  -4   9   1        247.30        250.26        15.46 o                         
  -3   9   1         51.38         60.40         8.05 o                         
  -2   9   1        365.78        337.67        11.10 o                         
  -1   9   1        429.94        401.46        10.52 o                         
   0   9   1       6204.42       6437.15        90.51 o                         
   1   9   1       2667.19       2542.21        35.94 o                         
   2   9   1       1137.39       1081.45        23.49 o                         
   3   9   1         29.79         44.53         9.67 o                         
   4   9   1        127.74        133.89        13.68 o                         
  -4  10   1        141.40        140.58        14.73 o                         
  -3  10   1        199.86        197.76        10.16 o                         
  -2  10   1         20.71         36.79         6.83 o                         
  -1  10   1        222.11        206.09        10.22 o                         
   0  10   1        404.27        472.12        11.18 o                         
   1  10   1        331.50        374.98        11.35 o                         
   2  10   1        292.75        272.09        10.95 o                         
   3  10   1          7.42         19.57        11.22 o                         
   4  10   1         13.26         29.91        13.74 o                         
  -4  11   1         30.70         31.13        12.36 o                         
  -3  11   1          0.36          4.70         8.80 o                         
  -2  11   1        916.12        831.20        16.69 o                         
  -1  11   1        208.05        255.36        10.16 o                         
   0  11   1        509.18        577.28        13.53 o                         
   1  11   1        142.42        236.85        10.15 o                         
   2  11   1          0.16         -3.68         8.26 o                         
   3  11   1          1.04         -7.25         9.72 o                         
   4  11   1         32.68         51.20        17.61 o                         
  -3  12   1        169.20        175.86        11.50 o                         
  -2  12   1        359.07        353.18        14.53 o                         
  -1  12   1          6.54         27.62         8.34 o                         
   0  12   1        130.68        166.06         9.17 o                         
   1  12   1       1539.45       1452.20        21.24 o                         
   2  12   1        452.64        461.93        13.73 o                         
   3  12   1        133.15        150.55        11.93 o                         
  -3  13   1         69.45         76.68        12.39 o                         
  -2  13   1         18.22         25.29         9.60 o                         
  -1  13   1        107.26        115.21         9.47 o                         
   0  13   1        190.52        173.13         9.72 o                         
   1  13   1         25.47         45.82         9.54 o                         
   2  13   1         15.16         13.40        10.17 o                         
   3  13   1         95.26        103.85        12.66 o                         
  -3  14   1         12.27         23.50        14.16 o                         
  -2  14   1         35.38         69.66        11.71 o                         
  -1  14   1          1.20          3.29        10.02 o                         
   0  14   1          2.58         17.24         8.95 o                         
   1  14   1         41.37         16.05         9.16 o                         
   2  14   1        138.74        164.03        12.20 o                         
   3  14   1         38.27         67.65        14.36 o                         
  -2  15   1        175.51        212.49        14.49 o                         
  -1  15   1        316.28        310.58        14.49 o                         
   0  15   1         12.73         12.74         9.83 o                         
   1  15   1         12.87         -4.91        10.45 o                         
   2  15   1         73.94         81.04        12.60 o                         
  -2  16   1         86.69         44.74        14.70 o                         
  -1  16   1         42.81          9.25        13.23 o                         
   0  16   1          5.08          0.30        12.09 o                         
   1  16   1         14.71          5.46        13.90 o                         
   2  16   1         14.63         41.05        16.78 o                         
  -1  17   1          4.55          6.94        19.88 o                         
   0  17   1          4.18         21.69        14.88 o                         
   1  17   1          6.22         22.37        19.81 o                         
  -5   0   2          0.83         32.79        35.69 o                         
  -4   0   2         34.64         84.50        26.90 o                         
  -3   0   2          0.33          7.11         9.84 o                         
  -2   0   2        110.88        115.03         6.14 o                         
  -1   0   2         23.14         39.15         4.78 o                         
   1   0   2       2579.15       2819.16        56.21 o                         
   2   0   2       1928.77       1964.37        37.14 o                         
   3   0   2         33.05         64.57         9.37 o                         
   4   0   2         90.85        145.30        21.25 o                         
   5   0   2         30.20         34.23        33.69 o                         
  -5   1   2          9.18         28.14        21.39 o                         
  -4   1   2         44.79         49.24        18.61 o                         
  -3   1   2        109.53        107.07         5.94 o                         
  -2   1   2       1695.27       1733.99        22.30 o                         
  -1   1   2         49.05         43.47         2.75 o                         
   1   1   2       6524.16       6430.16        89.83 o                         
   2   1   2        389.53        414.23         7.88 o                         
   3   1   2        144.62        156.06         6.90 o                         
   4   1   2         82.66        113.44        13.27 o                         
   5   1   2          1.60         15.84        19.40 o                         
  -5   2   2          0.42         11.21        16.43 o                         
  -4   2   2         17.69         18.76         7.64 o                         
  -3   2   2         76.46        120.55         6.91 o                         
  -2   2   2       1014.36       1054.35        15.35 o                         
  -1   2   2        923.33        990.91        14.44 o                         
   0   2   2       3813.41       3629.33        64.01 o                         
   1   2   2       7425.12       7491.57       100.39 o                         
   2   2   2       2813.30       3079.12        42.25 o                         
   3   2   2        117.34        136.37         7.29 o                         
   4   2   2         16.76         50.69        12.47 o                         
   5   2   2         17.91         42.94        29.76 o                         
  -5   3   2        276.97        292.98        25.90 o                         
  -4   3   2        385.77        341.24        13.51 o                         
  -3   3   2       3385.16       3371.12        48.37 o                         
  -2   3   2       5972.02       6014.88        78.18 o                         
  -1   3   2       8564.90       8054.06       110.61 o                         
   0   3   2       9379.77       9222.69       133.91 o                         
   1   3   2      11840.23      11737.57       163.38 o                         
   2   3   2       7625.59       7948.16       111.41 o                         
   3   3   2       1602.69       1581.52        23.87 o                         
   4   3   2        840.15        872.84        22.45 o                         
   5   3   2        297.25        272.12        21.03 o                         
  -5   4   2         85.28        115.97        16.21 o                         
  -4   4   2          3.20         35.23        11.57 o                         
  -3   4   2         31.94         56.15         6.61 o                         
  -2   4   2        870.50        823.31        12.50 o                         
  -1   4   2       1076.74       1045.37        14.47 o                         
   0   4   2        524.87        578.41         8.88 o                         
   1   4   2        959.11        982.74        13.86 o                         
   2   4   2         61.81         92.37         5.38 o                         
   3   4   2          0.58          7.91         8.28 o                         
   4   4   2        558.56        596.58        16.90 o                         
   5   4   2          1.86         27.07        21.25 o                         
  -5   5   2         29.06         10.91        13.49 o                         
  -4   5   2        298.38        260.06        14.31 o                         
  -3   5   2        565.46        471.56        12.95 o                         
  -2   5   2       1873.75       1758.86        24.22 o                         
  -1   5   2       6623.12       6205.54       103.79 o                         
   0   5   2       6704.08       6537.63        91.16 o                         
   1   5   2       2702.86       2705.92        35.83 o                         
   2   5   2       2368.83       2225.72        30.14 o                         
   3   5   2       1137.33       1098.62        20.71 o                         
   4   5   2        263.28        244.80        12.90 o                         
   5   5   2         45.64         52.07        15.86 o                         
  -5   6   2          1.46        -16.58        16.58 o                         
  -4   6   2          3.27         16.73        10.54 o                         
  -3   6   2        343.95        313.06        12.15 o                         
  -2   6   2        784.35        882.62        13.83 o                         
  -1   6   2         10.96         39.79         4.48 o                         
   0   6   2       2074.59       2266.33        29.11 o                         
   1   6   2        318.43        347.07         7.71 o                         
   2   6   2        574.96        595.06        11.78 o                         
   3   6   2         73.50         96.04         8.09 o                         
   4   6   2        166.91        180.58        12.35 o                         
  -4   7   2        431.98        363.16        14.51 o                         
  -3   7   2        345.40        316.95        12.15 o                         
  -2   7   2         38.73         34.24         6.35 o                         
  -1   7   2         12.37         73.48         8.33 o                         
   0   7   2        284.77        286.20         7.46 o                         
   1   7   2          7.90         30.55         6.09 o                         
   2   7   2        621.23        617.54        14.21 o                         
   3   7   2       1160.65       1124.33        20.00 o                         
   4   7   2          4.97         16.81        14.20 o                         
  -4   8   2          0.42         38.92        10.77 o                         
  -3   8   2         17.32         25.64         7.48 o                         
  -2   8   2         15.31         25.92         6.47 o                         
  -1   8   2       1942.49       2094.89        29.68 o                         
   0   8   2        235.49        354.87         9.95 o                         
   1   8   2         51.37         98.33         5.99 o                         
   2   8   2         46.79         74.90         6.85 o                         
   3   8   2        352.35        349.36        13.43 o                         
   4   8   2         11.88         -9.15        12.75 o                         
  -4   9   2        382.47        399.07        22.01 o                         
  -3   9   2        332.51        313.64        12.71 o                         
  -2   9   2        210.08        213.62         9.16 o                         
  -1   9   2        871.68        830.53        13.58 o                         
   0   9   2       1421.35       1365.08        21.55 o                         
   1   9   2         90.77        132.99         8.70 o                         
   2   9   2        760.55        728.33        20.59 o                         
   3   9   2        920.78        853.11        18.65 o                         
   4   9   2         11.96         -1.84        14.02 o                         
  -4  10   2        100.57         92.53        10.85 o                         
  -3  10   2         12.57         10.18         8.23 o                         
  -2  10   2       1108.52       1104.47        19.08 o                         
  -1  10   2        371.69        405.91        13.22 o                         
   0  10   2         18.29         23.73         6.21 o                         
   1  10   2       1138.55       1092.20        19.47 o                         
   2  10   2        113.16        117.02         9.22 o                         
   3  10   2        123.06        129.02        11.62 o                         
   4  10   2        147.61        143.47        15.04 o                         
  -4  11   2         21.88         32.65        11.58 o                         
  -3  11   2         83.22         77.42         9.65 o                         
  -2  11   2        593.41        605.58        14.88 o                         
  -1  11   2       2184.39       2085.46        29.26 o                         
   0  11   2       3073.87       3043.06        42.92 o                         
   1  11   2       1672.61       1679.30        31.99 o                         
   2  11   2        238.61        234.74        12.32 o                         
   3  11   2         16.48         22.84         9.55 o                         
   4  11   2        183.55        163.45        17.99 o                         
  -3  12   2          0.07          7.73        10.48 o                         
  -2  12   2          3.22         -1.93         8.85 o                         
  -1  12   2         13.96         34.98         9.58 o                         
   0  12   2         37.89         26.45         8.08 o                         
   1  12   2         26.52         25.22         8.35 o                         
   2  12   2         43.72         46.36        10.38 o                         
   3  12   2        178.70        145.97        11.54 o                         
  -3  13   2         47.69         55.55        12.27 o                         
  -2  13   2        232.64        253.78        13.33 o                         
  -1  13   2        392.34        420.30        14.00 o                         
   0  13   2        542.91        562.87        14.74 o                         
   1  13   2        424.25        421.36        13.66 o                         
   2  13   2         79.51        103.03         9.32 o                         
   3  13   2         27.14         48.42        13.23 o                         
  -3  14   2          6.45         12.81        13.30 o                         
  -2  14   2         60.63         74.10        11.67 o                         
  -1  14   2          0.12         -7.71        10.11 o                         
   0  14   2         11.18          1.12         9.50 o                         
   1  14   2        341.44        356.20        14.29 o                         
   2  14   2        171.18        174.17        15.76 o                         
   3  14   2          0.70         11.93        15.74 o                         
  -2  15   2          1.25          9.52        15.17 o                         
  -1  15   2         59.91         92.62        10.84 o                         
   0  15   2         79.82        119.87        10.78 o                         
   1  15   2         13.52         45.26        10.83 o                         
   2  15   2          0.05         41.46        13.86 o                         
  -2  16   2         33.34         10.98        15.38 o                         
  -1  16   2          9.07         -2.13        13.24 o                         
   0  16   2         28.78          7.87        12.42 o                         
   1  16   2        155.90        170.33        14.17 o                         
   2  16   2         96.68        103.39        18.82 o                         
  -1  17   2          6.15        -11.27        17.58 o                         
   0  17   2          4.93          0.26        16.00 o                         
   1  17   2         45.20         35.32        19.20 o                         
  -5   1   3         57.90         63.92        21.22 o                         
  -4   1   3        532.09        509.01        18.95 o                         
  -3   1   3        792.47        781.65        17.96 o                         
  -2   1   3        113.84        112.75         4.33 o                         
  -1   1   3        478.83        557.62        12.24 o                         
   0   1   3       2914.26       2861.75        43.24 o                         
   1   1   3       1528.26       1797.55        25.73 o                         
   2   1   3       6951.45       7197.30        96.92 o                         
   3   1   3        116.26        104.67         7.02 o                         
   4   1   3          2.24         48.17        14.04 o                         
   5   1   3          1.16          8.79        24.74 o                         
  -5   2   3         19.05         66.84        18.74 o                         
  -4   2   3        130.81        172.17        14.03 o                         
  -3   2   3        608.53        547.34        10.64 o                         
  -2   2   3       2336.98       2332.24        30.80 o                         
  -1   2   3       6522.31       6338.54       102.38 o                         
   0   2   3      11894.25      11060.17       252.15 o                         
   1   2   3       6247.58       6463.22        86.76 o                         
   2   2   3        390.58        392.96         8.57 o                         
   3   2   3       1033.40       1060.72        18.93 o                         
   4   2   3       1379.98       1466.72        28.32 o                         
   5   2   3          4.60         -0.01        19.20 o                         
  -5   3   3         16.34         35.24        14.84 o                         
  -4   3   3          0.43          8.46         8.43 o                         
  -3   3   3        133.86        129.80         6.22 o                         
  -2   3   3         11.89          8.48         3.61 o                         
  -1   3   3        122.80        141.27         8.86 o                         
   0   3   3         65.58         55.35         2.77 o                         
   1   3   3       5005.74       5064.74        65.75 o                         
   2   3   3         14.82          0.59         4.57 o                         
   3   3   3        888.08        961.07        17.23 o                         
   4   3   3         21.56         51.96        11.87 o                         
   5   3   3          6.26         12.71        34.79 o                         
  -5   4   3         83.15         65.64        24.76 o                         
  -4   4   3        345.49        296.63        18.65 o                         
  -3   4   3       1521.43       1519.47        23.29 o                         
  -2   4   3       1141.91       1060.77        15.38 o                         
  -1   4   3       5721.48       5526.28        77.41 o                         
   0   4   3       6913.19       6743.44        90.50 o                         
   1   4   3       6727.31       6828.49        88.42 o                         
   2   4   3       7024.29       7148.15       104.98 o                         
   3   4   3       2292.13       2319.50        33.64 o                         
   4   4   3        249.52        224.13        14.60 o                         
   5   4   3        250.05        253.83        23.70 o                         
  -5   5   3          1.57         17.72        16.29 o                         
  -4   5   3         29.19         25.64         8.15 o                         
  -3   5   3        345.01        302.25        10.40 o                         
  -2   5   3        680.03        740.69        15.98 o                         
  -1   5   3       4592.72       4647.48        62.76 o                         
   0   5   3       4352.72       4580.66        59.51 o                         
   1   5   3        640.00        707.68        10.98 o                         
   2   5   3        337.26        339.94        10.93 o                         
   3   5   3          8.52         14.83         6.62 o                         
   4   5   3        245.87        264.25        13.36 o                         
  -5   6   3         17.56          5.71        18.62 o                         
  -4   6   3        284.07        258.12        13.93 o                         
  -3   6   3         30.68         38.60         7.77 o                         
  -2   6   3       1491.14       1500.04        21.30 o                         
  -1   6   3       1703.69       1587.97        22.62 o                         
   0   6   3       3948.30       4078.26        51.50 o                         
   1   6   3       3922.84       4143.35        54.45 o                         
   2   6   3        887.61        911.30        15.20 o                         
   3   6   3         63.27         55.79         8.44 o                         
   4   6   3         21.10         25.17         9.12 o                         
  -4   7   3         32.98         67.89        12.51 o                         
  -3   7   3         83.11        108.24         9.75 o                         
  -2   7   3       2094.23       2031.55        28.51 o                         
  -1   7   3        639.17        586.73        10.66 o                         
   0   7   3        190.75        148.33         6.26 o                         
   1   7   3        772.05        895.28        14.44 o                         
   2   7   3        335.09        337.64        10.38 o                         
   3   7   3          1.18          8.33         7.57 o                         
   4   7   3         13.56         24.14        11.21 o                         
  -4   8   3        372.81        376.03        19.49 o                         
  -3   8   3         22.02         30.64         7.56 o                         
  -2   8   3         94.68        131.93         8.55 o                         
  -1   8   3          5.30          4.54         5.88 o                         
   0   8   3        213.63        232.99         9.61 o                         
   1   8   3        145.33        151.22         7.61 o                         
   2   8   3        100.97        121.57         7.46 o                         
   3   8   3          0.68         13.00         8.48 o                         
   4   8   3          0.96         -9.70        12.88 o                         
  -4   9   3         23.73         36.35        10.50 o                         
  -3   9   3        112.27        111.96         8.77 o                         
  -2   9   3        568.33        543.56        12.28 o                         
  -1   9   3       3301.07       3271.11        43.59 o                         
   0   9   3        458.30        408.25        10.91 o                         
   1   9   3        387.54        372.20        10.97 o                         
   2   9   3         25.18          5.74         7.64 o                         
   3   9   3        158.04        183.51         9.05 o                         
   4   9   3         36.37         24.80        13.96 o                         
  -4  10   3          7.45         17.65        10.54 o                         
  -3  10   3        238.14        238.60        11.26 o                         
  -2  10   3        552.45        590.40        13.10 o                         
  -1  10   3       1007.62       1022.26        18.79 o                         
   0  10   3        417.35        373.75        11.13 o                         
   1  10   3        499.55        467.98        13.49 o                         
   2  10   3        592.00        554.76        15.01 o                         
   3  10   3        858.70        782.77        20.95 o                         
   4  10   3        196.62        175.34        16.97 o                         
  -4  11   3          9.82         19.60        12.45 o                         
  -3  11   3         10.49         17.42         9.98 o                         
  -2  11   3          0.23         26.96         8.50 o                         
  -1  11   3        490.04        531.95        12.81 o                         
   0  11   3        581.76        637.60        14.87 o                         
   1  11   3       1527.10       1394.38        27.92 o                         
   2  11   3          9.83         -3.54         9.26 o                         
   3  11   3        104.02        109.36        10.35 o                         
   4  11   3         12.03         18.13        19.52 o                         
  -3  12   3        201.59        187.87        12.80 o                         
  -2  12   3       1055.24       1025.90        18.68 o                         
  -1  12   3        538.62        506.42        13.62 o                         
   0  12   3        144.73        176.78         9.69 o                         
   1  12   3        348.73        341.32        15.84 o                         
   2  12   3        572.91        537.33        17.94 o                         
   3  12   3        397.98        346.02        16.38 o                         
  -3  13   3          3.89         -0.04        11.75 o                         
  -2  13   3         91.33        110.23         9.53 o                         
  -1  13   3         24.54         30.64         8.81 o                         
   0  13   3          5.41          5.42         8.34 o                         
   1  13   3          3.44         21.49         9.99 o                         
   2  13   3        114.04        123.03        10.16 o                         
   3  13   3          2.67         18.93        12.86 o                         
  -3  14   3         58.27         54.24        13.89 o                         
  -2  14   3          7.66         17.77        11.78 o                         
  -1  14   3          0.98         19.93        10.45 o                         
   0  14   3         16.88         25.55         9.27 o                         
   1  14   3         61.80        140.44        12.47 o                         
   2  14   3         62.35         74.64        12.92 o                         
   3  14   3          1.39         25.61        16.60 o                         
  -2  15   3         12.75         -0.51        12.89 o                         
  -1  15   3          1.77         -7.38        10.73 o                         
   0  15   3         90.27         89.60        10.73 o                         
   1  15   3         51.29         84.04        11.42 o                         
   2  15   3        311.66        326.80        24.43 o                         
  -2  16   3         15.56          0.66        17.23 o                         
  -1  16   3          7.16         -2.70        12.64 o                         
   0  16   3         98.70         63.27        13.52 o                         
   1  16   3        182.69        167.41        14.42 o                         
   2  16   3         19.70         33.07        18.00 o                         
  -1  17   3         20.14         22.95        17.78 o                         
   0  17   3          5.53         14.63        16.94 o                         
   1  17   3         48.36         63.78        20.58 o                         
  -5   0   4        132.48        166.21        31.00 o                         
  -4   0   4        248.89        267.14        15.52 o                         
  -3   0   4        899.41        757.08        20.47 o                         
  -2   0   4        405.11        366.91        14.41 o                         
   0   0   4      10085.38       9758.82       333.30 o                         
   1   0   4       7280.65       7242.36       143.10 o                         
   2   0   4        216.12        207.48        10.17 o                         
   3   0   4       1145.38       1163.26        27.08 o                         
   4   0   4        442.44        481.66        25.72 o                         
   5   0   4        479.51        471.01        39.60 o                         
  -5   1   4          7.18         18.15        19.53 o                         
  -4   1   4         99.32        104.48         8.50 o                         
  -3   1   4         97.19         90.53         7.34 o                         
  -2   1   4        558.52        547.16        14.44 o                         
  -1   1   4      10602.99      10282.12       202.14 o                         
   0   1   4       3594.63       3564.89        52.06 o                         
   1   1   4         51.33         77.94         3.61 o                         
   2   1   4       1563.25       1756.28        25.99 o                         
   3   1   4        170.48        203.15         8.76 o                         
   4   1   4        524.49        565.68        22.66 o                         
   5   1   4         52.75         63.31        34.60 o                         
  -5   2   4         51.05         71.42        17.49 o                         
  -4   2   4        128.85        148.93        10.94 o                         
  -3   2   4        276.23        239.05        11.67 o                         
  -2   2   4       3907.43       3918.41        55.22 o                         
  -1   2   4        900.99       1063.85        25.98 o                         
   0   2   4      13105.84      12425.21       267.64 o                         
   1   2   4       1755.25       1793.38        23.87 o                         
   2   2   4       1419.14       1461.55        22.12 o                         
   3   2   4         78.28         93.63         6.47 o                         
   4   2   4        219.27        242.91        12.57 o                         
   5   2   4         25.08         26.31        32.42 o                         
  -5   3   4          0.48         16.70        17.37 o                         
  -4   3   4        183.13        152.99        16.23 o                         
  -3   3   4          1.81         11.19         5.79 o                         
  -2   3   4        286.61        323.24         7.52 o                         
  -1   3   4        566.34        555.87         8.97 o                         
   0   3   4       1426.06       1405.00        19.62 o                         
   1   3   4       2415.61       2506.70        34.34 o                         
   2   3   4        513.20        499.14         9.80 o                         
   3   3   4       1200.70       1240.14        19.92 o                         
   4   3   4         32.60         41.34        10.06 o                         
   5   3   4         88.67         97.46        18.12 o                         
  -5   4   4         17.03         15.68        21.11 o                         
  -4   4   4         28.83        101.56        17.21 o                         
  -3   4   4          1.48         11.20         6.41 o                         
  -2   4   4        345.04        307.30        13.75 o                         
  -1   4   4          0.37         28.68         5.42 o                         
   0   4   4       4047.30       4201.99        54.63 o                         
   1   4   4       1527.07       1729.49        23.42 o                         
   2   4   4       1193.75       1243.45        18.85 o                         
   3   4   4        503.33        575.74        15.27 o                         
   4   4   4         30.11         58.10         9.45 o                         
   5   4   4         30.23         -3.38        24.19 o                         
  -5   5   4          2.63         20.18        28.49 o                         
  -4   5   4          6.72         40.85         8.89 o                         
  -3   5   4        401.71        397.48        13.30 o                         
  -2   5   4        799.91        824.31        14.32 o                         
  -1   5   4        315.69        282.00         7.15 o                         
   0   5   4       1485.72       1647.28        22.36 o                         
   1   5   4       1092.78       1165.13        16.73 o                         
   2   5   4        819.49        855.25        14.95 o                         
   3   5   4        256.43        257.88        10.96 o                         
   4   5   4        759.37        753.50        23.37 o                         
  -5   6   4         41.47         14.82        35.07 o                         
  -4   6   4        499.34        460.85        16.56 o                         
  -3   6   4       1830.82       1751.99        26.12 o                         
  -2   6   4       1437.59       1437.36        21.29 o                         
  -1   6   4        204.85        222.02         7.38 o                         
   0   6   4       1573.62       1635.31        22.46 o                         
   1   6   4       5987.46       6252.80        81.51 o                         
   2   6   4       4179.93       4312.35        56.95 o                         
   3   6   4       1348.87       1335.35        22.90 o                         
   4   6   4         71.49        106.79        10.04 o                         
  -4   7   4         28.75         65.60        15.45 o                         
  -3   7   4         44.56         44.12         9.66 o                         
  -2   7   4          4.05          2.94         8.00 o                         
  -1   7   4          3.36         11.51         6.18 o                         
   0   7   4        168.29        192.79         7.43 o                         
   1   7   4        425.53        439.58        10.08 o                         
   2   7   4         17.52         17.66         6.10 o                         
   3   7   4          2.49          5.64         8.14 o                         
   4   7   4         35.68         39.67        10.49 o                         
  -4   8   4        155.71        157.28        11.78 o                         
  -3   8   4        565.61        553.93        15.27 o                         
  -2   8   4       1723.27       1660.67        24.94 o                         
  -1   8   4        172.34        193.99        11.07 o                         
   0   8   4       1507.49       1488.76        21.15 o                         
   1   8   4       2219.20       2268.14        33.65 o                         
   2   8   4       1238.21       1172.14        18.42 o                         
   3   8   4       1693.86       1649.49        28.11 o                         
   4   8   4        391.26        360.61        17.41 o                         
  -4   9   4         80.36         73.40         9.66 o                         
  -3   9   4         76.25         82.92         9.84 o                         
  -2   9   4          0.77         -4.97         8.15 o                         
  -1   9   4         13.15         18.41         7.46 o                         
   0   9   4        686.03        701.41        12.97 o                         
   1   9   4        247.36        242.17        10.13 o                         
   2   9   4        858.87        784.71        17.67 o                         
   3   9   4          2.74          5.36         7.94 o                         
   4   9   4         45.95         45.12        15.27 o                         
  -4  10   4         78.59         62.71        10.99 o                         
  -3  10   4        125.87        128.42        11.65 o                         
  -2  10   4        294.23        322.32        12.53 o                         
  -1  10   4         54.14         77.93         7.96 o                         
   0  10   4        120.36        139.11         8.51 o                         
   1  10   4        111.59        131.19         8.26 o                         
   2  10   4       2028.43       2024.20        30.46 o                         
   3  10   4        131.90        150.17        12.29 o                         
   4  10   4         79.22         84.68        16.88 o                         
  -4  11   4         96.79         87.05        10.94 o                         
  -3  11   4         15.95         27.10        10.63 o                         
  -2  11   4         78.29        111.93         9.59 o                         
  -1  11   4         74.69         81.03         7.46 o                         
   0  11   4        713.32        707.73        15.42 o                         
   1  11   4        700.22        644.63        17.09 o                         
   2  11   4         79.74         98.40        10.59 o                         
   3  11   4         83.19         81.66        10.81 o                         
   4  11   4         27.42         57.33        24.22 o                         
  -3  12   4         75.09         89.21        12.45 o                         
  -2  12   4        314.95        320.65        13.05 o                         
  -1  12   4         37.24         32.77         8.52 o                         
   0  12   4       1377.65       1161.27        20.97 o                         
   1  12   4        136.96        167.26        10.72 o                         
   2  12   4          0.40         -1.47        10.05 o                         
   3  12   4         96.03        102.23        19.03 o                         
  -3  13   4         46.47         48.85        11.98 o                         
  -2  13   4         94.64         91.82        10.78 o                         
  -1  13   4         55.11         83.85         9.45 o                         
   0  13   4        171.52        170.99        11.23 o                         
   1  13   4        217.17        302.06        16.22 o                         
   2  13   4        166.45        157.86        11.17 o                         
   3  13   4         67.24         68.52        14.61 o                         
  -3  14   4        107.03         93.43        13.23 o                         
  -2  14   4         57.82         71.47        13.02 o                         
  -1  14   4        714.48        615.59        17.57 o                         
   0  14   4        149.38        168.01        10.51 o                         
   1  14   4        699.33        625.26        19.82 o                         
   2  14   4          7.58         -1.47        11.49 o                         
   3  14   4         10.21         32.57        17.18 o                         
  -2  15   4          6.18          3.14        12.75 o                         
  -1  15   4          5.87         -8.99        12.24 o                         
   0  15   4          9.76         -4.62        10.16 o                         
   1  15   4         72.09        125.91        13.95 o                         
   2  15   4          2.18         22.25        16.31 o                         
  -2  16   4         15.68         -7.53        16.03 o                         
  -1  16   4        308.23        315.62        17.58 o                         
   0  16   4        233.13        300.89        19.12 o                         
   1  16   4         55.33         73.26        15.34 o                         
   2  16   4         26.72         46.93        16.87 o                         
  -1  17   4         30.92         29.53        19.40 o                         
   0  17   4         27.52         41.07        17.36 o                         
   1  17   4          8.24          0.87        19.06 o                         
  -5   1   5         28.25         32.35        16.64 o                         
  -4   1   5        462.54        416.34        12.40 o                         
  -3   1   5       1637.09       1499.77        23.86 o                         
  -2   1   5       6619.77       6219.68       118.92 o                         
  -1   1   5       2414.31       2265.85        33.34 o                         
   0   1   5       2694.72       2633.50        37.13 o                         
   1   1   5       4873.55       5090.93        68.63 o                         
   2   1   5       7461.22       7511.38       105.43 o                         
   3   1   5       3340.55       3356.22        46.67 o                         
   4   1   5       1543.37       1611.87        32.20 o                         
   5   1   5        138.50        159.14        22.59 o                         
  -5   2   5         32.68         44.32        16.36 o                         
  -4   2   5         62.70         81.13        11.92 o                         
  -3   2   5        220.84        272.50        10.08 o                         
  -2   2   5        287.98        322.60         9.56 o                         
  -1   2   5       2724.03       2792.09        45.43 o                         
   0   2   5       1012.12       1088.68        16.63 o                         
   1   2   5        192.36        228.01         5.40 o                         
   2   2   5        565.55        642.65        11.14 o                         
   3   2   5         14.45         34.04         6.63 o                         
   4   2   5        209.53        222.41        11.82 o                         
   5   2   5          4.15        -11.22        21.61 o                         
  -5   3   5         39.56         36.49        14.11 o                         
  -4   3   5         83.74         81.37        10.30 o                         
  -3   3   5        572.29        494.99        14.37 o                         
  -2   3   5        222.87        149.92         7.46 o                         
  -1   3   5       1059.36       1021.12        15.94 o                         
   0   3   5        382.58        402.33         8.44 o                         
   1   3   5        354.19        429.86         7.53 o                         
   2   3   5        389.41        376.17         9.41 o                         
   3   3   5       1477.21       1472.21        22.90 o                         
   4   3   5         51.21         68.11        11.34 o                         
   5   3   5         38.48         20.86        21.00 o                         
  -5   4   5         21.71         18.80        19.96 o                         
  -4   4   5        248.54        291.29        24.31 o                         
  -3   4   5        111.42        161.57         7.04 o                         
  -2   4   5         82.95        143.49         9.08 o                         
  -1   4   5         51.02         95.82         6.59 o                         
   0   4   5         57.14        117.89        18.14 o                         
   1   4   5         71.00         94.65         4.96 o                         
   2   4   5        420.34        458.10         9.95 o                         
   3   4   5         47.13         63.67         7.79 o                         
   4   4   5        351.63        345.36        14.05 o                         
  -5   5   5         30.87         51.78        29.97 o                         
  -4   5   5         70.80         94.34        13.65 o                         
  -3   5   5          6.48         19.87         6.62 o                         
  -2   5   5        885.87        929.34        18.15 o                         
  -1   5   5       3749.59       3814.92        52.97 o                         
   0   5   5       2992.33       3139.67        41.36 o                         
   1   5   5       7472.28       7982.33       103.56 o                         
   2   5   5         52.33         63.65         5.73 o                         
   3   5   5         21.07         25.25         7.27 o                         
   4   5   5          2.18         35.67        11.38 o                         
  -5   6   5          5.82         52.38        37.22 o                         
  -4   6   5         17.55         39.23         9.25 o                         
  -3   6   5         47.44         49.84         8.57 o                         
  -2   6   5        930.01        913.72        14.94 o                         
  -1   6   5       1005.27       1046.46        14.69 o                         
   0   6   5        287.52        309.62         7.87 o                         
   1   6   5         30.65         52.22         5.16 o                         
   2   6   5        356.74        334.44        10.06 o                         
   3   6   5         27.82         22.41         7.67 o                         
   4   6   5        248.01        253.20        14.49 o                         
  -4   7   5         42.36         92.65        11.25 o                         
  -3   7   5        710.10        639.78        16.44 o                         
  -2   7   5        686.21        653.23        15.04 o                         
  -1   7   5       2146.12       2026.32        26.73 o                         
   0   7   5      10752.94      10947.50       141.72 o                         
   1   7   5       3451.74       3310.11        44.18 o                         
   2   7   5       3314.20       3456.72        46.41 o                         
   3   7   5        361.94        320.65        12.38 o                         
   4   7   5        191.15        195.70        12.64 o                         
  -4   8   5         13.41          3.49        13.88 o                         
  -3   8   5         14.05         23.19        10.86 o                         
  -2   8   5         38.95         34.91         9.94 o                         
  -1   8   5         87.64        119.33         8.05 o                         
   0   8   5        109.06        130.36         6.76 o                         
   1   8   5          9.13         -2.30         6.62 o                         
   2   8   5       1204.97       1205.58        19.00 o                         
   3   8   5         11.15          9.89         9.32 o                         
   4   8   5         22.44         13.81        12.08 o                         
  -4   9   5         58.07         60.70        11.26 o                         
  -3   9   5        156.49        139.42         9.97 o                         
  -2   9   5        166.32        168.60         9.53 o                         
  -1   9   5       3613.88       3459.34        49.99 o                         
   0   9   5       3501.94       3281.11        50.53 o                         
   1   9   5       2962.75       3097.15        43.43 o                         
   2   9   5         57.64         73.50         7.39 o                         
   3   9   5        343.55        334.67        12.74 o                         
   4   9   5         26.79          9.58        12.87 o                         
  -4  10   5         12.61         31.43        11.04 o                         
  -3  10   5         50.58         58.78        10.92 o                         
  -2  10   5         27.45         40.96         8.92 o                         
  -1  10   5          2.55         29.77         8.01 o                         
   0  10   5          1.35         24.05         7.68 o                         
   1  10   5         10.76         14.72         7.43 o                         
   2  10   5         22.98         33.59         7.93 o                         
   3  10   5         14.23         23.18         9.35 o                         
   4  10   5          0.52        -18.52        18.52 o                         
  -4  11   5          4.35          3.68        12.95 o                         
  -3  11   5        185.26        194.31        12.88 o                         
  -2  11   5         17.21         38.60         8.83 o                         
  -1  11   5        145.24        197.16        10.64 o                         
   0  11   5        373.27        441.74        15.28 o                         
   1  11   5         80.89        152.31         9.89 o                         
   2  11   5         26.44         26.89         8.64 o                         
   3  11   5         99.76        129.69        14.51 o                         
  -3  12   5        145.25        179.09        13.09 o                         
  -2  12   5         32.18         55.90         9.10 o                         
  -1  12   5         12.61         23.82         8.82 o                         
   0  12   5        760.71        620.69        16.03 o                         
   1  12   5        323.25        337.82        16.33 o                         
   2  12   5         74.10         95.25         9.93 o                         
   3  12   5         53.11         48.57        13.50 o                         
  -3  13   5          6.67         44.62        13.63 o                         
  -2  13   5         87.19        101.17        10.36 o                         
  -1  13   5        312.65        283.16        13.18 o                         
   0  13   5         22.21         46.05        11.45 o                         
   1  13   5          5.47         29.80        10.36 o                         
   2  13   5        170.88        137.39        13.98 o                         
   3  13   5        290.57        238.82        23.09 o                         
  -3  14   5          8.40         16.81        13.97 o                         
  -2  14   5          1.07         15.01        11.56 o                         
  -1  14   5          1.75          9.26        10.46 o                         
   0  14   5        122.82         99.08        10.31 o                         
   1  14   5        114.54        191.50        13.56 o                         
   2  14   5         56.72         59.41        13.12 o                         
  -2  15   5        248.70        237.91        15.60 o                         
  -1  15   5         40.89         49.82        12.38 o                         
   0  15   5         10.77          7.61        10.53 o                         
   1  15   5         88.65        100.54        12.51 o                         
   2  15   5        276.96        227.89        17.72 o                         
  -2  16   5          0.19         -1.57        15.72 o                         
  -1  16   5          0.10          5.07        13.92 o                         
   0  16   5          9.18         17.28        15.41 o                         
   1  16   5         38.59         50.06        15.43 o                         
  -1  17   5          5.75         18.46        18.20 o                         
   0  17   5         11.07         43.79        25.79 o                         
   1  17   5         18.68         20.15        17.19 o                         
  -5   0   6         20.55         20.53        21.99 o                         
  -4   0   6        135.62        110.68        19.89 o                         
  -3   0   6        488.33        507.84        21.18 o                         
  -2   0   6        465.78        461.37        15.77 o                         
  -1   0   6        176.36        143.93         6.72 o                         
   0   0   6       8573.50       8408.65       153.36 o                         
   1   0   6       7950.93       7477.26       147.86 o                         
   2   0   6       1170.03       1337.40        33.20 o                         
   3   0   6       1115.78       1164.16        31.29 o                         
   4   0   6         15.59         28.47        17.39 o                         
  -5   1   6          8.78          7.94        15.84 o                         
  -4   1   6          1.04         22.18        12.35 o                         
  -3   1   6        175.41        173.49         8.20 o                         
  -2   1   6         38.05         50.62         6.31 o                         
  -1   1   6         10.84         77.67         6.49 o                         
   0   1   6       4915.73       4940.94        66.33 o                         
   1   1   6        375.85        361.49         8.67 o                         
   2   1   6        215.17        273.71         7.97 o                         
   3   1   6        120.92        155.83         8.24 o                         
   4   1   6         12.39          8.80        11.67 o                         
  -5   2   6         14.03         22.82        15.10 o                         
  -4   2   6         25.05         62.94        14.05 o                         
  -3   2   6          2.12         15.04         8.25 o                         
  -2   2   6         15.49         31.76         6.58 o                         
  -1   2   6       2580.55       2558.35        39.57 o                         
   0   2   6       7490.70       7356.19       107.07 o                         
   1   2   6       9722.57       9602.93       128.83 o                         
   2   2   6       1941.36       1952.21        27.78 o                         
   3   2   6        291.93        313.13        10.98 o                         
   4   2   6        118.16        135.12        10.42 o                         
  -5   3   6         24.16         31.85        15.16 o                         
  -4   3   6        706.72        673.47        22.64 o                         
  -3   3   6       1048.23       1021.49        22.62 o                         
  -2   3   6       2401.38       2248.01        33.93 o                         
  -1   3   6       3398.91       3406.43        48.01 o                         
   0   3   6       5412.17       5484.81        76.76 o                         
   1   3   6       5723.76       5874.46        76.37 o                         
   2   3   6       2071.77       2179.65        30.91 o                         
   3   3   6        916.39        976.27        18.06 o                         
   4   3   6        647.64        620.74        19.11 o                         
  -5   4   6          1.36          8.40        18.82 o                         
  -4   4   6          0.09         32.24        17.23 o                         
  -3   4   6        162.06        196.54         8.75 o                         
  -2   4   6        525.03        516.41        14.24 o                         
  -1   4   6         19.48         34.19         4.46 o                         
   0   4   6         67.03         86.88         6.40 o                         
   1   4   6         44.59        108.44         4.84 o                         
   2   4   6        131.21        163.28         7.28 o                         
   3   4   6       1515.26       1542.33        25.41 o                         
   4   4   6        141.86        185.95        11.86 o                         
  -5   5   6         23.59         17.67        19.17 o                         
  -4   5   6         17.04         30.44        11.95 o                         
  -3   5   6        458.05        402.14        20.05 o                         
  -2   5   6       2027.76       1866.35        29.18 o                         
  -1   5   6       1390.55       1453.43        21.73 o                         
   0   5   6       1404.53       1349.16        19.76 o                         
   1   5   6       2732.50       2838.09        37.88 o                         
   2   5   6       1358.17       1274.67        18.92 o                         
   3   5   6        689.13        686.04        16.09 o                         
   4   5   6         65.28         86.59        12.18 o                         
  -4   6   6         89.61         70.88        10.84 o                         
  -3   6   6        379.36        344.41        18.49 o                         
  -2   6   6        269.71        371.56        17.63 o                         
  -1   6   6       3250.98       3237.97        43.96 o                         
   0   6   6        157.56        151.83         6.18 o                         
   1   6   6        258.67        287.57         9.18 o                         
   2   6   6        171.12        165.97         7.28 o                         
   3   6   6        908.91        884.78        18.64 o                         
   4   6   6        727.31        705.77        21.22 o                         
  -4   7   6         92.11        106.33        13.51 o                         
  -3   7   6         41.94         31.98        10.73 o                         
  -2   7   6         18.41         39.26         8.12 o                         
  -1   7   6        400.03        405.62         9.59 o                         
   0   7   6         63.12        104.39         5.86 o                         
   1   7   6        353.54        344.04         9.74 o                         
   2   7   6       1519.96       1533.13        23.56 o                         
   3   7   6         99.38        111.83         9.20 o                         
   4   7   6          0.41        -10.99        12.18 o                         
  -4   8   6         28.71         44.72        14.28 o                         
  -3   8   6         42.46         37.73         9.49 o                         
  -2   8   6       1474.10       1442.69        23.57 o                         
  -1   8   6        296.05        297.18         9.60 o                         
   0   8   6        468.15        468.02        11.22 o                         
   1   8   6        606.00        605.61        12.54 o                         
   2   8   6       1886.63       1854.33        26.91 o                         
   3   8   6        167.40        168.53        10.13 o                         
   4   8   6        471.52        466.99        20.57 o                         
  -4   9   6         53.51         59.01        11.08 o                         
  -3   9   6        136.71        164.59        12.60 o                         
  -2   9   6        108.71        157.65        11.84 o                         
  -1   9   6        552.31        606.88        15.17 o                         
   0   9   6          4.45         19.75         6.08 o                         
   1   9   6        539.24        551.43        13.27 o                         
   2   9   6        875.10        811.25        15.54 o                         
   3   9   6         13.30         -1.70        10.19 o                         
   4   9   6          5.81         -8.95        15.60 o                         
  -4  10   6          0.12         -7.51        10.99 o                         
  -3  10   6        385.88        348.61        15.89 o                         
  -2  10   6        334.32        401.15        12.92 o                         
  -1  10   6        146.60        195.45        10.25 o                         
   0  10   6        246.61        269.14        11.28 o                         
   1  10   6        209.20        194.51         8.69 o                         
   2  10   6         30.45         41.74         8.16 o                         
   3  10   6        649.36        600.35        19.83 o                         
   4  10   6         71.77         67.85        15.68 o                         
  -4  11   6         11.04         11.29        14.95 o                         
  -3  11   6         31.94         60.99        11.83 o                         
  -2  11   6        558.38        551.93        15.39 o                         
  -1  11   6       1426.14       1294.44        22.45 o                         
   0  11   6       1535.45       1474.06        24.27 o                         
   1  11   6        245.89        242.59        10.36 o                         
   2  11   6         24.95         14.36         9.14 o                         
   3  11   6        166.43        164.92        13.08 o                         
  -3  12   6         39.96         37.27        12.87 o                         
  -2  12   6          0.24         37.25        10.98 o                         
  -1  12   6         42.31         56.44        11.10 o                         
   0  12   6         29.68         23.64         9.58 o                         
   1  12   6        174.14        183.54        10.81 o                         
   2  12   6        457.35        416.90        15.22 o                         
   3  12   6          0.37          0.71        13.68 o                         
  -3  13   6         65.09         62.74        13.83 o                         
  -2  13   6         91.53        123.53        11.38 o                         
  -1  13   6        278.47        278.65        13.50 o                         
   0  13   6        255.93        318.15        15.63 o                         
   1  13   6         53.19         74.18         9.97 o                         
   2  13   6         50.59         41.14        10.65 o                         
   3  13   6         86.16         75.58        16.48 o                         
  -3  14   6          0.85          9.11        17.74 o                         
  -2  14   6         16.39         21.21        12.27 o                         
  -1  14   6         15.97         20.56        11.76 o                         
   0  14   6        447.14        421.41        19.56 o                         
   1  14   6        479.24        456.47        20.59 o                         
   2  14   6         41.96         41.77        13.76 o                         
  -2  15   6         20.48         30.70        15.00 o                         
  -1  15   6         38.15         41.12        13.77 o                         
   0  15   6         39.64         86.83        11.77 o                         
   1  15   6          2.48         52.13        14.74 o                         
   2  15   6          0.89         33.62        14.42 o                         
  -2  16   6          0.37        -15.38        15.38 o                         
  -1  16   6         26.84         33.86        16.25 o                         
   0  16   6        203.18        259.18        18.57 o                         
   1  16   6        252.36        273.28        22.39 o                         
  -1  17   6          2.12         12.44        17.54 o                         
   0  17   6          3.60         28.14        25.53 o                         
  -5   1   7         22.49         19.64        13.77 o                         
  -4   1   7         45.28         21.89        10.06 o                         
  -3   1   7          3.79         26.71         8.19 o                         
  -2   1   7        674.76        788.43        27.82 o                         
  -1   1   7         77.21        126.06         7.28 o                         
   0   1   7        156.68        154.76         4.48 o                         
   1   1   7       4541.80       4888.66        66.08 o                         
   2   1   7          1.70         12.66         5.38 o                         
   3   1   7        224.70        241.78         9.98 o                         
   4   1   7        128.52        163.31        10.90 o                         
  -5   2   7         39.80         38.54        12.95 o                         
  -4   2   7        139.19        154.99        16.47 o                         
  -3   2   7        545.42        472.75        18.66 o                         
  -2   2   7       1857.04       1743.00        31.75 o                         
  -1   2   7       6795.97       6479.42        99.00 o                         
   0   2   7       3658.77       3774.67        53.15 o                         
   1   2   7       2076.95       2047.58        28.51 o                         
   2   2   7       1313.65       1326.57        20.94 o                         
   3   2   7       2779.42       2928.43        43.34 o                         
   4   2   7         56.48         54.49         9.47 o                         
  -5   3   7          9.23         26.01        13.45 o                         
  -4   3   7          5.82         23.91        12.21 o                         
  -3   3   7         19.09         16.88        10.47 o                         
  -2   3   7         57.46         94.61         9.61 o                         
  -1   3   7        141.52        191.65         6.71 o                         
   0   3   7       1226.05       1330.68        19.82 o                         
   1   3   7        257.96        331.50         7.09 o                         
   2   3   7       1450.73       1536.04        23.65 o                         
   3   3   7        176.17        214.31        10.51 o                         
   4   3   7        178.44        213.01        17.10 o                         
  -5   4   7         37.92         72.93        27.51 o                         
  -4   4   7        446.25        416.33        20.56 o                         
  -3   4   7        464.62        404.61        20.96 o                         
  -2   4   7       2333.86       2233.81        34.12 o                         
  -1   4   7       4381.67       4173.73        56.58 o                         
   0   4   7       6600.93       6352.35        89.24 o                         
   1   4   7       7740.49       7785.87       101.04 o                         
   2   4   7       4876.83       5175.79        73.52 o                         
   3   4   7       1037.46       1006.82        19.78 o                         
   4   4   7        775.68        752.35        17.86 o                         
  -5   5   7         19.39         25.92        45.62 o                         
  -4   5   7         11.41         32.78        17.79 o                         
  -3   5   7         34.26         46.40         9.45 o                         
  -2   5   7        565.53        576.94        13.51 o                         
  -1   5   7       1339.79       1434.46        20.29 o                         
   0   5   7        390.48        413.93         8.95 o                         
   1   5   7       1457.39       1444.14        20.50 o                         
   2   5   7        763.10        778.38        14.51 o                         
   3   5   7         55.74         52.04         8.63 o                         
   4   5   7        128.75        140.22        12.02 o                         
  -4   6   7          4.89         44.43        16.92 o                         
  -3   6   7        546.42        484.57        18.50 o                         
  -2   6   7        421.54        367.02        11.18 o                         
  -1   6   7       1264.48       1167.56        18.55 o                         
   0   6   7       4452.15       4666.31        61.34 o                         
   1   6   7       1179.35       1194.68        17.91 o                         
   2   6   7        208.51        181.63         8.12 o                         
   3   6   7         29.11         38.05         7.43 o                         
   4   6   7        225.18        248.37        15.24 o                         
  -4   7   7          4.26         19.24        11.85 o                         
  -3   7   7         70.34         91.83         9.67 o                         
  -2   7   7          0.83         20.20         8.87 o                         
  -1   7   7         49.33         97.49         6.60 o                         
   0   7   7         20.21         57.24         5.45 o                         
   1   7   7       1678.87       1695.73        24.31 o                         
   2   7   7        464.47        455.78        12.46 o                         
   3   7   7         26.17         19.09         9.83 o                         
   4   7   7          6.28        -10.03        13.59 o                         
  -4   8   7          3.66          7.39        11.56 o                         
  -3   8   7         43.59         52.54        12.23 o                         
  -2   8   7         13.81         31.54         9.76 o                         
  -1   8   7        105.72        139.25         7.37 o                         
   0   8   7        111.73        135.57         7.79 o                         
   1   8   7         33.23         17.31         6.22 o                         
   2   8   7         12.77         18.99         7.92 o                         
   3   8   7         11.08         24.64        10.36 o                         
   4   8   7          3.01          1.71        14.31 o                         
  -4   9   7          1.42          4.91        10.65 o                         
  -3   9   7         19.29         32.36        13.07 o                         
  -2   9   7        443.73        471.00        12.77 o                         
  -1   9   7        142.17        133.62         7.91 o                         
   0   9   7        147.86        162.96         8.29 o                         
   1   9   7        291.76        253.89        10.12 o                         
   2   9   7         30.46         35.07         8.78 o                         
   3   9   7          9.17          8.03        10.55 o                         
   4   9   7         39.64         13.25        19.81 o                         
  -4  10   7         48.16         42.02        13.11 o                         
  -3  10   7        229.25        230.38        15.55 o                         
  -2  10   7        558.81        624.59        15.54 o                         
  -1  10   7        234.19        214.19         9.77 o                         
   0  10   7        954.06        937.17        17.12 o                         
   1  10   7        483.94        422.72        12.68 o                         
   2  10   7       1718.31       1634.40        26.01 o                         
   3  10   7        507.38        435.70        15.19 o                         
  -4  11   7          3.74          9.83        14.07 o                         
  -3  11   7         28.42         60.67        13.61 o                         
  -2  11   7        133.83        198.75        12.29 o                         
  -1  11   7        432.03        434.41        15.70 o                         
   0  11   7        803.39        732.63        16.23 o                         
   1  11   7         24.79         28.93         7.81 o                         
   2  11   7        238.54        230.44        11.54 o                         
   3  11   7          7.84         -9.65        13.87 o                         
  -3  12   7        267.72        278.27        17.18 o                         
  -2  12   7        434.75        440.05        20.30 o                         
  -1  12   7        224.57        247.43        15.95 o                         
   0  12   7         89.19        137.34        13.32 o                         
   1  12   7        728.56        716.37        15.48 o                         
   2  12   7        601.84        550.67        15.59 o                         
   3  12   7        248.60        252.01        19.20 o                         
  -3  13   7         87.54         83.53        13.42 o                         
  -2  13   7          0.28         18.93        10.77 o                         
  -1  13   7         20.22         30.02        10.77 o                         
   0  13   7        116.88        180.93        13.98 o                         
   1  13   7         27.76         40.55         8.79 o                         
   2  13   7          0.43         -2.51        10.80 o                         
   3  13   7         17.11          1.60        20.78 o                         
  -3  14   7          2.18        -14.42        19.12 o                         
  -2  14   7          1.63         27.73        12.70 o                         
  -1  14   7         35.45         60.78        11.64 o                         
   0  14   7         72.51        124.31        12.37 o                         
   1  14   7         98.72        145.84        11.49 o                         
   2  14   7         17.87         16.52        13.38 o                         
  -2  15   7          5.65          3.41        14.74 o                         
  -1  15   7          0.25          0.98        13.68 o                         
   0  15   7         15.98         75.03        15.34 o                         
   1  15   7        149.96        137.68        15.68 o                         
   2  15   7         86.35         93.79        22.08 o                         
  -1  16   7         54.48         47.42        15.97 o                         
   0  16   7        134.18        121.52        16.43 o                         
   1  16   7         61.33         48.92        17.49 o                         
   0  17   7          5.26         26.06        17.50 o                         
  -5   0   8         45.33         69.51        19.95 o                         
  -4   0   8         71.80         24.11        14.12 o                         
  -3   0   8         13.01         39.01        11.74 o                         
  -2   0   8      18879.05      16349.93       389.20 o                         
  -1   0   8       4210.32       4158.62       101.26 o                         
   0   0   8       4482.47       4346.31        80.08 o                         
   1   0   8        132.25        173.20         8.12 o                         
   2   0   8        335.25        372.98        14.00 o                         
   3   0   8         16.79         54.89        10.22 o                         
   4   0   8        668.04        679.33        24.50 o                         
  -5   1   8         26.53         20.79        11.84 o                         
  -4   1   8         37.17         17.66        12.53 o                         
  -3   1   8         77.25         58.45         8.13 o                         
  -2   1   8       7529.94       7137.45       122.22 o                         
  -1   1   8        497.26        543.25        10.01 o                         
   0   1   8        393.46        367.64         7.43 o                         
   1   1   8       1600.69       1721.01        24.31 o                         
   2   1   8        823.78        887.31        14.89 o                         
   3   1   8       1029.47       1094.30        19.80 o                         
   4   1   8        406.51        400.74        15.47 o                         
  -5   2   8          3.95         12.21        13.18 o                         
  -4   2   8         36.93         43.56        12.05 o                         
  -3   2   8        515.91        460.20        20.26 o                         
  -2   2   8        197.37        438.53        30.99 o                         
  -1   2   8       2399.79       2287.85        35.88 o                         
   0   2   8        853.49        794.72        13.10 o                         
   1   2   8       1485.27       1515.73        21.73 o                         
   2   2   8         69.90         94.46         6.15 o                         
   3   2   8        275.25        272.19        11.43 o                         
   4   2   8         26.35         20.19         8.98 o                         
  -5   3   8         78.08        106.05        18.71 o                         
  -4   3   8          5.88         45.98        10.63 o                         
  -3   3   8        322.42        324.96        15.69 o                         
  -2   3   8        410.03        366.09        13.04 o                         
  -1   3   8       1916.03       1811.55        27.43 o                         
   0   3   8       2903.17       2898.80        41.41 o                         
   1   3   8       2509.96       2469.18        33.06 o                         
   2   3   8       3718.48       3741.69        51.66 o                         
   3   3   8         85.02        123.16         7.53 o                         
   4   3   8        468.78        457.65        16.54 o                         
  -5   4   8          0.83         98.42        26.43 o                         
  -4   4   8          0.02         33.82        12.11 o                         
  -3   4   8         21.29         17.99        10.10 o                         
  -2   4   8          1.34          8.11         5.99 o                         
  -1   4   8       1323.87       1330.25        19.35 o                         
   0   4   8       1761.28       1795.03        26.54 o                         
   1   4   8        622.79        682.77        11.44 o                         
   2   4   8        675.66        678.00        13.13 o                         
   3   4   8        495.12        511.70        13.82 o                         
   4   4   8         82.84         84.17        11.63 o                         
  -4   5   8        230.63        242.33        18.92 o                         
  -3   5   8        459.07        454.34        17.19 o                         
  -2   5   8        398.34        358.42        10.32 o                         
  -1   5   8       2244.68       2164.94        31.75 o                         
   0   5   8       3247.78       3272.58        46.99 o                         
   1   5   8       1941.93       1989.06        27.36 o                         
   2   5   8        945.12        918.63        16.41 o                         
   3   5   8       2228.44       2174.48        32.97 o                         
   4   5   8        288.70        281.82        15.97 o                         
  -4   6   8        221.10        258.50        21.24 o                         
  -3   6   8        220.25        268.40        12.25 o                         
  -2   6   8         43.40         55.83         7.67 o                         
  -1   6   8        260.28        328.44         9.48 o                         
   0   6   8       1248.93       1383.55        20.79 o                         
   1   6   8       2180.37       2189.86        30.28 o                         
   2   6   8       1488.95       1500.77        22.31 o                         
   3   6   8         96.07        152.14        10.16 o                         
   4   6   8          1.26         -7.22        13.23 o                         
  -4   7   8          6.45         32.84        14.51 o                         
  -3   7   8          1.64          0.84         9.68 o                         
  -2   7   8         11.67         12.93         6.87 o                         
  -1   7   8        168.01        226.58        10.76 o                         
   0   7   8        297.43        279.91         9.22 o                         
   1   7   8          2.88         50.91         6.84 o                         
   2   7   8          0.79         -6.77         6.77 o                         
   3   7   8        212.27        225.97        12.50 o                         
   4   7   8          6.10         -8.58        15.27 o                         
  -4   8   8         27.40         50.69        10.66 o                         
  -3   8   8        358.52        316.09        13.91 o                         
  -2   8   8         91.10        113.71        10.98 o                         
  -1   8   8        182.24        185.11         9.00 o                         
   0   8   8        600.80        613.59        13.65 o                         
   1   8   8        301.13        269.96        10.02 o                         
   2   8   8       2242.08       2194.56        31.33 o                         
   3   8   8        615.65        573.03        15.63 o                         
   4   8   8         22.01          4.63        15.35 o                         
  -4   9   8         61.32         60.40        12.78 o                         
  -3   9   8          8.14         38.75        11.67 o                         
  -2   9   8         28.43         37.07         9.82 o                         
  -1   9   8        553.24        519.72        13.06 o                         
   0   9   8        410.97        438.00        13.42 o                         
   1   9   8        991.06        916.81        17.30 o                         
   2   9   8        108.62        120.35         9.42 o                         
   3   9   8        184.69        190.07        13.14 o                         
   4   9   8          2.31        -15.70        17.32 o                         
  -4  10   8         24.17          8.55        12.58 o                         
  -3  10   8         74.92         78.53        14.43 o                         
  -2  10   8         20.36         58.88        10.62 o                         
  -1  10   8         34.38         32.81         8.29 o                         
   0  10   8          4.85          6.29         6.37 o                         
   1  10   8       1789.19       1726.23        29.54 o                         
   2  10   8        179.37        206.52        10.59 o                         
   3  10   8        222.26        268.71        16.51 o                         
  -3  11   8        148.28        139.12        12.86 o                         
  -2  11   8         87.57        106.98        10.59 o                         
  -1  11   8        817.55        779.25        17.55 o                         
   0  11   8        732.01        675.80        15.00 o                         
   1  11   8        601.94        585.08        14.06 o                         
   2  11   8        237.08        224.29        13.48 o                         
   3  11   8        192.89        134.61        16.83 o                         
  -3  12   8         31.56         43.89        12.73 o                         
  -2  12   8          0.24         34.78        10.43 o                         
  -1  12   8        543.49        466.62        17.80 o                         
   0  12   8         79.05         91.59         9.78 o                         
   1  12   8          1.35          9.94         8.47 o                         
   2  12   8        241.87        248.40        12.80 o                         
   3  12   8          2.67         -9.96        15.09 o                         
  -3  13   8         24.37         14.16        13.98 o                         
  -2  13   8         76.50        121.71        12.75 o                         
  -1  13   8         45.73         61.35        10.69 o                         
   0  13   8        487.12        512.70        16.57 o                         
   1  13   8        336.72        341.90        15.28 o                         
   2  13   8        260.55        276.44        14.58 o                         
  -2  14   8        116.76        107.50        13.69 o                         
  -1  14   8         15.79         46.67        12.58 o                         
   0  14   8        521.65        479.76        21.64 o                         
   1  14   8          0.94         26.93        11.60 o                         
   2  14   8         12.33         31.96        14.35 o                         
  -2  15   8          4.16         14.67        15.94 o                         
  -1  15   8          6.93         26.56        14.10 o                         
   0  15   8         20.41         60.41        13.89 o                         
   1  15   8          1.19         20.20        12.66 o                         
   2  15   8         27.54         39.65        18.97 o                         
  -1  16   8        110.53        156.65        18.61 o                         
   0  16   8         38.69         73.15        18.80 o                         
   1  16   8         39.09         84.38        22.12 o                         
  -5   1   9         28.34         39.21        12.98 o                         
  -4   1   9        226.72        192.99        12.87 o                         
  -3   1   9       1244.18       1109.01        21.04 o                         
  -2   1   9       1494.21       1381.33        23.71 o                         
  -1   1   9       1541.89       1449.70        22.34 o                         
   0   1   9       2508.07       2650.71        36.39 o                         
   1   1   9       4259.50       4329.18        61.18 o                         
   2   1   9       4598.44       4595.30        62.98 o                         
   3   1   9       4000.87       3995.56        60.61 o                         
   4   1   9        492.32        472.58        15.26 o                         
  -5   2   9         27.25         55.54        18.24 o                         
  -4   2   9          0.23         26.66        10.69 o                         
  -3   2   9         25.95         55.73        11.89 o                         
  -2   2   9        330.27        418.42        14.37 o                         
  -1   2   9         14.05         59.81         5.33 o                         
   0   2   9        173.91        209.07         6.00 o                         
   1   2   9       2378.71       2527.43        35.06 o                         
   2   2   9        106.50        131.38         7.10 o                         
   3   2   9          2.78          4.51         8.69 o                         
   4   2   9         81.88        101.57        12.29 o                         
  -5   3   9         27.16         59.34        21.11 o                         
  -4   3   9         49.28         64.63        10.30 o                         
  -3   3   9         83.08         91.51        10.25 o                         
  -2   3   9        270.01        310.75        16.77 o                         
  -1   3   9         25.55         77.30         5.79 o                         
   0   3   9         65.07         71.77         5.47 o                         
   1   3   9        409.10        403.66         9.29 o                         
   2   3   9       1964.64       1981.36        29.05 o                         
   3   3   9         97.85        130.99         8.12 o                         
   4   3   9        220.44        227.31        16.43 o                         
  -4   4   9          0.08         32.08         9.92 o                         
  -3   4   9         47.98         98.24        11.63 o                         
  -2   4   9        345.02        447.98        10.86 o                         
  -1   4   9        447.11        488.35        11.23 o                         
   0   4   9        676.43        760.55        18.56 o                         
   1   4   9         13.88          9.17         4.80 o                         
   2   4   9        194.35        236.71         9.34 o                         
   3   4   9       1138.88       1107.42        19.67 o                         
   4   4   9         39.92         48.94        13.90 o                         
  -4   5   9          0.90         35.10        15.88 o                         
  -3   5   9        120.73        168.13        13.38 o                         
  -2   5   9        552.60        547.02        13.45 o                         
  -1   5   9        558.22        596.85        12.32 o                         
   0   5   9       5233.57       5425.66        76.79 o                         
   1   5   9        191.33        162.04         7.25 o                         
   2   5   9          6.58         -6.77         6.77 o                         
   3   5   9        211.68        221.35        12.45 o                         
   4   5   9        122.89        137.88        19.77 o                         
  -4   6   9          3.46         11.53        19.17 o                         
  -3   6   9        140.11        151.13        10.30 o                         
  -2   6   9        104.48        113.38         9.89 o                         
  -1   6   9          3.54         88.38         9.35 o                         
   0   6   9         41.55         49.05         6.25 o                         
   1   6   9          0.54          1.26         5.84 o                         
   2   6   9        403.94        357.21        11.30 o                         
   3   6   9        139.65        190.28        10.69 o                         
   4   6   9          7.31        -10.23        15.74 o                         
  -4   7   9        184.46        211.45        17.28 o                         
  -3   7   9        239.54        230.18        12.65 o                         
  -2   7   9        549.69        519.48        13.83 o                         
  -1   7   9       3772.72       3792.86        54.65 o                         
   0   7   9       2330.77       2223.65        31.08 o                         
   1   7   9       5509.15       5325.95        70.20 o                         
   2   7   9        367.88        314.89        10.50 o                         
   3   7   9        216.24        227.51        10.99 o                         
   4   7   9        204.16        225.99        17.76 o                         
  -4   8   9          0.98         19.49        10.02 o                         
  -3   8   9          7.75          9.34         9.10 o                         
  -2   8   9         33.86         66.42         8.34 o                         
  -1   8   9        182.52        239.15        13.93 o                         
   0   8   9          0.92          4.96         6.25 o                         
   1   8   9        483.84        459.08        12.86 o                         
   2   8   9          7.89         -4.53         7.54 o                         
   3   8   9         80.77         64.26        10.79 o                         
   4   8   9        123.65        111.19        18.05 o                         
  -4   9   9         20.77         29.51        11.60 o                         
  -3   9   9         30.54         14.81        11.44 o                         
  -2   9   9        797.31        672.18        14.95 o                         
  -1   9   9       1549.72       1372.47        24.17 o                         
   0   9   9       2206.01       2265.10        34.26 o                         
   1   9   9         59.61         71.46         7.63 o                         
   2   9   9        463.61        466.86        13.73 o                         
   3   9   9         27.81          8.07        14.50 o                         
  -4  10   9         62.20         49.26        15.79 o                         
  -3  10   9          0.12          9.58        11.30 o                         
  -2  10   9        108.09        158.23        12.36 o                         
  -1  10   9        114.70        180.52        12.53 o                         
   0  10   9        155.73        172.55         9.48 o                         
   1  10   9        103.67        119.18         8.17 o                         
   2  10   9        236.48        228.33        11.47 o                         
   3  10   9         36.19         29.81        13.39 o                         
  -3  11   9          0.05         17.47        12.14 o                         
  -2  11   9         19.86         43.61        10.80 o                         
  -1  11   9        225.74        273.47        17.12 o                         
   0  11   9        189.76        234.36        11.60 o                         
   1  11   9        151.17        194.68        10.41 o                         
   2  11   9         48.78         56.00        10.20 o                         
   3  11   9          1.84         -4.84        16.21 o                         
  -3  12   9         32.08         23.22        13.51 o                         
  -2  12   9         77.65        122.24        11.73 o                         
  -1  12   9        105.47         99.20         9.74 o                         
   0  12   9         47.89         88.34         9.59 o                         
   1  12   9          0.38         23.17         8.41 o                         
   2  12   9         10.52         20.58        10.34 o                         
   3  12   9         25.60         13.19        21.15 o                         
  -3  13   9         11.10         18.19        17.07 o                         
  -2  13   9        145.83        155.43        13.73 o                         
  -1  13   9        120.48        122.62        11.81 o                         
   0  13   9          3.97         43.57         9.55 o                         
   1  13   9         54.67         58.72         9.97 o                         
   2  13   9        377.18        327.36        17.24 o                         
  -2  14   9          0.26          5.26        15.69 o                         
  -1  14   9        127.87        109.05        13.18 o                         
   0  14   9         16.04         48.65        10.77 o                         
   1  14   9         30.83         41.50        12.62 o                         
   2  14   9          0.01          7.66        15.83 o                         
  -2  15   9         22.32         42.37        17.57 o                         
  -1  15   9          2.78         53.56        14.53 o                         
   0  15   9         45.78         82.39        17.65 o                         
   1  15   9        141.78        123.42        16.48 o                         
  -1  16   9          6.17         29.53        20.65 o                         
   0  16   9         30.21         55.30        22.83 o                         
  -5   0  10         31.94         53.00        26.09 o                         
  -4   0  10        159.11        154.98        15.15 o                         
  -3   0  10        264.76        280.31        19.19 o                         
  -2   0  10        108.97        107.20        11.26 o                         
  -1   0  10       4756.97       4718.63       115.16 o                         
   0   0  10       5764.25       5479.55       100.71 o                         
   1   0  10       3107.80       3085.31        57.99 o                         
   2   0  10       3297.50       3321.58        62.99 o                         
   3   0  10         30.18         31.01        11.25 o                         
   4   0  10        183.17        199.72        17.00 o                         
  -5   1  10         11.02         46.78        16.13 o                         
  -4   1  10          9.56         29.41        13.26 o                         
  -3   1  10         63.41         76.85         7.11 o                         
  -2   1  10         10.09         41.93         6.48 o                         
  -1   1  10        856.76        888.88        14.77 o                         
   0   1  10         75.12         94.59         7.69 o                         
   1   1  10        112.40        137.54         6.23 o                         
   2   1  10          4.69         -2.85         6.28 o                         
   3   1  10         16.36         18.28         8.09 o                         
   4   1  10          0.08         -8.80         8.80 o                         
  -4   2  10         26.08         64.55        11.16 o                         
  -3   2  10        100.98        162.85        16.95 o                         
  -2   2  10        993.97        921.47        23.03 o                         
  -1   2  10       2121.23       1936.42        29.60 o                         
   0   2  10       7431.25       7221.58        97.20 o                         
   1   2  10       3863.50       3706.59        50.76 o                         
   2   2  10       1137.57       1094.99        18.90 o                         
   3   2  10        418.38        393.10        11.81 o                         
   4   2  10          9.87         -3.83        10.64 o                         
  -4   3  10         58.87         96.23        10.38 o                         
  -3   3  10        266.64        312.20        16.72 o                         
  -2   3  10        371.55        457.88        15.53 o                         
  -1   3  10        484.53        527.08        13.28 o                         
   0   3  10        766.58        791.22        14.11 o                         
   1   3  10        615.34        685.99        12.53 o                         
   2   3  10        102.79        195.47         9.04 o                         
   3   3  10        415.37        401.39        12.59 o                         
   4   3  10          1.75        -12.73        12.73 o                         
  -4   4  10          9.83         39.66        12.98 o                         
  -3   4  10         92.96        133.44        11.34 o                         
  -2   4  10         13.50         34.67         6.20 o                         
  -1   4  10         26.41         51.54         6.32 o                         
   0   4  10         51.87         75.95         5.89 o                         
   1   4  10        307.82        332.83         8.84 o                         
   2   4  10       1359.90       1346.57        21.31 o                         
   3   4  10        575.56        625.44        16.04 o                         
   4   4  10          0.62        -12.99        12.99 o                         
  -4   5  10         37.71         58.63        15.56 o                         
  -3   5  10        270.98        280.52        15.25 o                         
  -2   5  10         29.23        105.80         9.39 o                         
  -1   5  10        206.89        179.91        10.18 o                         
   0   5  10        891.54        893.31        16.76 o                         
   1   5  10        371.73        324.94         9.34 o                         
   2   5  10        627.70        589.79        13.42 o                         
   3   5  10          4.86         20.28         8.35 o                         
   4   5  10         46.25         30.34        13.91 o                         
  -4   6  10         76.10        109.17        19.56 o                         
  -3   6  10        118.32        145.90         9.81 o                         
  -2   6  10       1228.24       1177.63        21.31 o                         
  -1   6  10        676.83        646.12        13.13 o                         
   0   6  10         16.33         22.17         9.04 o                         
   1   6  10         91.99         91.24         6.56 o                         
   2   6  10       1222.09       1248.68        21.42 o                         
   3   6  10       1815.60       1760.96        27.96 o                         
   4   6  10        708.40        649.03        24.76 o                         
  -4   7  10         13.76         47.16        17.30 o                         
  -3   7  10         34.58         56.18         9.67 o                         
  -2   7  10        207.13        221.60        11.06 o                         
  -1   7  10         35.07        103.04         8.08 o                         
   0   7  10         31.47         18.83         6.64 o                         
   1   7  10        721.75        663.99        17.11 o                         
   2   7  10        266.11        264.12        10.63 o                         
   3   7  10          2.00          0.48        10.08 o                         
   4   7  10          1.73        -16.57        16.57 o                         
  -4   8  10         16.98         43.50        14.86 o                         
  -3   8  10        360.14        282.25        15.36 o                         
  -2   8  10        366.90        411.44        11.46 o                         
  -1   8  10        553.58        461.08        15.44 o                         
   0   8  10       1099.97       1065.64        18.15 o                         
   1   8  10       2724.25       2603.21        37.39 o                         
   2   8  10        298.93        269.54        11.87 o                         
   3   8  10       1182.17       1107.49        24.02 o                         
  -4   9  10         51.14         52.17        12.78 o                         
  -3   9  10          1.23         21.35        10.84 o                         
  -2   9  10         58.94        100.76        10.62 o                         
  -1   9  10         59.65         69.37        10.30 o                         
   0   9  10         56.54         95.85         7.52 o                         
   1   9  10        255.21        219.73        10.03 o                         
   2   9  10         20.96         10.50         8.63 o                         
   3   9  10         20.50         13.10        14.08 o                         
  -3  10  10        102.13         82.67        11.54 o                         
  -2  10  10        200.86        230.78        12.03 o                         
  -1  10  10          1.80         45.74        10.29 o                         
   0  10  10         76.46         82.52         8.34 o                         
   1  10  10         10.55         22.39         6.90 o                         
   2  10  10        948.91        808.14        19.64 o                         
   3  10  10        247.62        251.01        15.61 o                         
  -3  11  10         54.23         60.02        12.76 o                         
  -2  11  10        200.97        228.72        14.38 o                         
  -1  11  10        551.84        552.29        19.47 o                         
   0  11  10         79.47         85.30        10.69 o                         
   1  11  10        197.98        198.73         9.69 o                         
   2  11  10         11.10         21.25         9.66 o                         
   3  11  10          0.33         -5.33        15.76 o                         
  -3  12  10          1.66          8.68        15.99 o                         
  -2  12  10         30.45         51.67        11.82 o                         
  -1  12  10          1.63         28.94        10.79 o                         
   0  12  10        124.56        131.72        11.06 o                         
   1  12  10        463.27        415.87        14.61 o                         
   2  12  10          8.01         -3.37        10.87 o                         
  -3  13  10          3.17         26.54        26.05 o                         
  -2  13  10         57.81         84.49        18.68 o                         
  -1  13  10         23.13         64.30        12.17 o                         
   0  13  10          9.34         43.16        12.70 o                         
   1  13  10         49.96         76.06        12.90 o                         
   2  13  10         25.31         33.84        12.05 o                         
  -2  14  10          8.52         31.89        16.70 o                         
  -1  14  10        184.00        204.20        16.64 o                         
   0  14  10        343.77        326.61        18.08 o                         
   1  14  10        125.10        134.79        12.52 o                         
   2  14  10        169.67        215.17        19.13 o                         
  -1  15  10         31.12         85.53        19.34 o                         
   0  15  10         12.06         80.89        18.82 o                         
   1  15  10          2.55         21.68        14.81 o                         
   0  16  10        196.93        278.06        26.82 o                         
  -4   1  11         15.26         47.47        13.36 o                         
  -3   1  11        316.41        386.17        15.47 o                         
  -2   1  11        428.56        554.99        16.11 o                         
  -1   1  11        820.19        779.96        14.48 o                         
   0   1  11        323.77        415.20         9.14 o                         
   1   1  11        226.90        275.81         8.57 o                         
   2   1  11        954.22        971.12        16.92 o                         
   3   1  11        534.28        545.69        14.36 o                         
   4   1  11        627.35        609.34        18.80 o                         
  -4   2  11         43.26         94.83        12.84 o                         
  -3   2  11        270.18        314.27        19.97 o                         
  -2   2  11       1185.86       1146.55        23.90 o                         
  -1   2  11        788.07        779.75        16.10 o                         
   0   2  11       1761.81       1740.88        25.96 o                         
   1   2  11        394.19        406.73         9.62 o                         
   2   2  11       2154.34       2205.12        33.66 o                         
   3   2  11         84.76        116.32         8.57 o                         
   4   2  11        185.61        188.05        13.98 o                         
  -4   3  11          3.36         26.04        10.39 o                         
  -3   3  11         44.66         55.57         9.67 o                         
  -2   3  11         37.44         55.43         8.29 o                         
  -1   3  11          3.57         32.32         5.09 o                         
   0   3  11        723.02        727.05        13.15 o                         
   1   3  11        654.96        665.51        12.54 o                         
   2   3  11        500.39        498.36        12.04 o                         
   3   3  11        520.96        485.99        14.03 o                         
   4   3  11        231.51        246.19        17.71 o                         
  -4   4  11         58.42         87.78        13.91 o                         
  -3   4  11        369.90        351.67        17.57 o                         
  -2   4  11       1085.30        975.95        17.16 o                         
  -1   4  11       1990.32       1771.49        26.68 o                         
   0   4  11       2673.99       2504.90        36.79 o                         
   1   4  11       3665.39       3694.14        53.11 o                         
   2   4  11       1241.33       1174.00        19.59 o                         
   3   4  11        935.25        896.31        18.49 o                         
   4   4  11        258.98        306.89        18.58 o                         
  -4   5  11          0.39         37.36        18.19 o                         
  -3   5  11         22.76         51.35        10.57 o                         
  -2   5  11        116.17        178.91         9.03 o                         
  -1   5  11        109.11         96.91         9.00 o                         
   0   5  11       1074.43       1006.11        17.87 o                         
   1   5  11       1811.10       1833.39        26.04 o                         
   2   5  11        123.86        133.46         8.41 o                         
   3   5  11         54.79         70.01         9.10 o                         
   4   5  11          3.08        -19.02        19.02 o                         
  -4   6  11         96.44        109.64        19.25 o                         
  -3   6  11         30.83         37.18         7.96 o                         
  -2   6  11        151.03        171.89         9.39 o                         
  -1   6  11       1596.35       1417.12        23.67 o                         
   0   6  11        579.86        572.44        13.52 o                         
   1   6  11        217.28        198.52         8.66 o                         
   2   6  11         12.36          3.14         7.61 o                         
   3   6  11        205.34        215.47        11.50 o                         
   4   6  11         79.90         39.96        17.63 o                         
  -4   7  11          3.72         34.31        21.14 o                         
  -3   7  11         34.53         45.41         9.37 o                         
  -2   7  11        244.75        294.64        12.27 o                         
  -1   7  11        136.98        169.78         9.73 o                         
   0   7  11       1644.25       1639.05        25.87 o                         
   1   7  11       1112.37       1052.64        18.04 o                         
   2   7  11        455.53        401.38        12.80 o                         
   3   7  11        217.80        218.43        13.89 o                         
  -4   8  11          5.47         40.26        14.52 o                         
  -3   8  11         24.35         43.84        10.92 o                         
  -2   8  11         12.35         53.76         9.93 o                         
  -1   8  11         30.43         68.03         8.91 o                         
   0   8  11          1.69         22.61         7.41 o                         
   1   8  11         83.56         98.12         7.90 o                         
   2   8  11          9.46         11.36         9.19 o                         
   3   8  11          0.17         -2.59        12.83 o                         
  -4   9  11          0.71          9.03        18.32 o                         
  -3   9  11          3.59         43.52        10.94 o                         
  -2   9  11          6.22         30.20         7.93 o                         
  -1   9  11         12.33         35.35         9.89 o                         
   0   9  11        279.46        270.12        11.03 o                         
   1   9  11        489.43        480.32        13.03 o                         
   2   9  11        315.37        320.54        13.03 o                         
   3   9  11          3.25          2.70        14.26 o                         
  -3  10  11         95.04        114.68        13.60 o                         
  -2  10  11         43.58         71.05         9.87 o                         
  -1  10  11        520.87        526.72        21.58 o                         
   0  10  11        104.06        131.30         9.64 o                         
   1  10  11       1279.69       1142.06        19.92 o                         
   2  10  11        432.16        435.96        14.74 o                         
   3  10  11        492.24        480.55        21.46 o                         
  -3  11  11          9.83          9.48        14.43 o                         
  -2  11  11        107.83        130.54        13.40 o                         
  -1  11  11        165.92        152.75        12.92 o                         
   0  11  11         14.37         25.12        10.67 o                         
   1  11  11        204.20        217.78         9.52 o                         
   2  11  11          1.85         23.17        10.35 o                         
   3  11  11         63.52         90.93        16.52 o                         
  -3  12  11        124.10        108.26        14.64 o                         
  -2  12  11         94.87        124.08        15.40 o                         
  -1  12  11          4.88         38.31        12.05 o                         
   0  12  11        364.18        311.61        15.95 o                         
   1  12  11        282.24        250.11        11.12 o                         
   2  12  11        256.47        272.33        15.16 o                         
  -2  13  11         17.83         51.14        20.49 o                         
  -1  13  11        129.15        199.49        16.25 o                         
   0  13  11         11.25         20.97        14.11 o                         
   1  13  11         26.09         29.61        13.10 o                         
   2  13  11         10.99         22.47        14.31 o                         
  -2  14  11         19.23         28.46        27.52 o                         
  -1  14  11         61.12        108.02        18.64 o                         
   0  14  11         71.10        101.08        18.95 o                         
   1  14  11         23.93         54.03        15.11 o                         
  -1  15  11         82.17        156.67        21.73 o                         
   0  15  11          3.58         46.41        16.23 o                         
   1  15  11         52.60         78.42        18.67 o                         
  -4   0  12         58.44         57.16        19.35 o                         
  -3   0  12       1140.35       1170.45        80.90 o                         
  -2   0  12        637.31        681.31        25.01 o                         
  -1   0  12        606.54        635.65        17.63 o                         
   0   0  12        438.82        490.54        14.69 o                         
   1   0  12         37.06        108.98        10.08 o                         
   2   0  12        602.88        604.74        18.48 o                         
   3   0  12         56.22        100.28        14.04 o                         
   4   0  12         47.02         29.82        12.20 o                         
  -4   1  12          0.56         38.37        21.77 o                         
  -3   1  12       2553.06       2118.24        73.92 o                         
  -2   1  12         33.16         64.26         8.04 o                         
  -1   1  12        332.29        302.14        10.02 o                         
   0   1  12        450.25        482.18        10.45 o                         
   1   1  12        923.27        949.07        15.22 o                         
   2   1  12        917.71        919.61        16.80 o                         
   3   1  12        954.64        945.09        18.63 o                         
   4   1  12        136.95        159.39        14.40 o                         
  -4   2  12         41.08         99.59        29.90 o                         
  -3   2  12         59.57         86.28        14.90 o                         
  -2   2  12         66.48        162.64        11.81 o                         
  -1   2  12         53.70         95.13         7.03 o                         
   0   2  12        570.59        529.20        10.88 o                         
   1   2  12        347.76        397.95        10.06 o                         
   2   2  12         63.29         70.60         7.87 o                         
   3   2  12         17.27         17.53         8.18 o                         
   4   2  12        169.15        181.38        13.62 o                         
  -4   3  12         81.83        129.98        18.25 o                         
  -3   3  12         45.95         70.68        11.59 o                         
  -2   3  12        648.37        590.65        15.64 o                         
  -1   3  12       1142.75       1041.74        17.65 o                         
   0   3  12       2175.23       2139.79        31.77 o                         
   1   3  12       3463.89       3371.82        46.97 o                         
   2   3  12        444.62        429.13        12.20 o                         
   3   3  12        826.66        833.72        17.35 o                         
   4   3  12        306.86        326.28        23.80 o                         
  -4   4  12          4.95         34.94        15.63 o                         
  -3   4  12          0.04         18.71        11.26 o                         
  -2   4  12        133.18        170.23         9.84 o                         
  -1   4  12        638.69        635.42        13.84 o                         
   0   4  12         48.98         71.63         6.17 o                         
   1   4  12        156.94        175.47         9.39 o                         
   2   4  12       1371.51       1270.75        21.09 o                         
   3   4  12         79.94         85.92        10.17 o                         
   4   4  12        105.87         89.81        17.53 o                         
  -4   5  12         91.14         90.63        18.85 o                         
  -3   5  12        102.09        113.16        12.34 o                         
  -2   5  12        901.18        816.00        15.92 o                         
  -1   5  12       1945.52       1788.17        32.17 o                         
   0   5  12       1576.37       1474.06        23.36 o                         
   1   5  12       1034.59        951.79        16.34 o                         
   2   5  12       2424.07       2311.45        34.18 o                         
   3   5  12        645.82        608.33        16.83 o                         
  -4   6  12          5.99         59.12        19.35 o                         
  -3   6  12          0.34          8.48        14.71 o                         
  -2   6  12          6.06         59.74        10.96 o                         
  -1   6  12          4.99         78.41        11.27 o                         
   0   6  12        190.22        203.11        11.62 o                         
   1   6  12        306.79        326.41        10.29 o                         
   2   6  12          6.57         22.97         8.30 o                         
   3   6  12         20.90         22.25        10.68 o                         
  -4   7  12          0.05         42.52        21.24 o                         
  -3   7  12          7.68          8.59         9.12 o                         
  -2   7  12         65.51         83.47        10.32 o                         
  -1   7  12         77.36         92.55         8.03 o                         
   0   7  12          1.50         24.29         7.28 o                         
   1   7  12          9.65          4.53         8.28 o                         
   2   7  12        387.20        354.71        14.88 o                         
   3   7  12         50.06         42.05        11.86 o                         
  -4   8  12         36.78         90.18        31.46 o                         
  -3   8  12          9.85         28.16        12.24 o                         
  -2   8  12          3.66         66.64        10.31 o                         
  -1   8  12         48.89         61.29         8.47 o                         
   0   8  12         57.82         81.68         8.04 o                         
   1   8  12        893.69        813.59        17.16 o                         
   2   8  12        284.10        266.99        11.73 o                         
   3   8  12         20.11         14.31        16.22 o                         
  -3   9  12         12.60         11.97        13.98 o                         
  -2   9  12        148.96        171.82        11.48 o                         
  -1   9  12        155.04        208.87        12.54 o                         
   0   9  12        385.39        361.21        12.64 o                         
   1   9  12        281.54        286.40        12.55 o                         
   2   9  12        272.64        265.71        12.24 o                         
   3   9  12          8.23        -12.63        15.06 o                         
  -3  10  12          1.24         40.18        15.22 o                         
  -2  10  12         14.33         28.67        11.14 o                         
  -1  10  12         54.71         76.04        11.66 o                         
   0  10  12        596.16        527.76        15.22 o                         
   1  10  12         42.44         63.87         9.30 o                         
   2  10  12        243.12        247.81        14.92 o                         
   3  10  12         24.21          6.41        16.40 o                         
  -3  11  12         19.51         20.99        15.35 o                         
  -2  11  12        354.25        374.19        19.13 o                         
  -1  11  12        231.08        248.38        17.21 o                         
   0  11  12        612.95        555.70        16.93 o                         
   1  11  12        225.29        232.15        12.59 o                         
   2  11  12        355.88        317.13        15.61 o                         
  -3  12  12          5.45          3.70        26.64 o                         
  -2  12  12         71.67         82.72        18.74 o                         
  -1  12  12         48.14         72.33        13.66 o                         
   0  12  12          6.27          0.81        10.67 o                         
   1  12  12        172.58        180.19        13.25 o                         
   2  12  12         88.96         95.85        13.87 o                         
  -2  13  12          1.36         43.51        20.26 o                         
  -1  13  12        355.36        376.95        26.92 o                         
   0  13  12        216.46        237.74        14.88 o                         
   1  13  12        351.03        316.33        21.78 o                         
   2  13  12          7.79         14.66        13.65 o                         
  -2  14  12          4.60          3.21        23.51 o                         
  -1  14  12        137.48        243.38        28.74 o                         
   0  14  12          7.16         21.93        18.25 o                         
   1  14  12         63.94         87.91        15.99 o                         
  -1  15  12          0.01         54.47        20.22 o                         
   0  15  12          7.62         43.70        19.06 o                         
  -4   1  13         83.85         96.47        10.36 o                         
  -3   1  13        313.25        379.76        26.12 o                         
  -2   1  13        307.26        339.25        13.64 o                         
  -1   1  13        489.97        505.17        11.67 o                         
   0   1  13        650.17        676.77        12.87 o                         
   1   1  13       1819.88       1824.60        25.87 o                         
   2   1  13       3428.90       3329.40        51.07 o                         
   3   1  13        695.92        666.74        16.98 o                         
   4   1  13         76.82         98.47        14.43 o                         
  -4   2  13         31.97         59.59        18.34 o                         
  -3   2  13         22.17         62.60        10.27 o                         
  -2   2  13        113.75        178.12        14.87 o                         
  -1   2  13        378.82        424.71        11.33 o                         
   0   2  13       1914.78       1897.72        28.51 o                         
   1   2  13        422.92        405.44        11.54 o                         
   2   2  13        290.46        307.20        11.93 o                         
   3   2  13        278.43        286.93        12.18 o                         
   4   2  13         86.24         70.98        14.10 o                         
  -4   3  13         12.82         46.79        27.19 o                         
  -3   3  13          2.20         35.51        11.82 o                         
  -2   3  13          0.87         27.82         9.33 o                         
  -1   3  13         18.64         80.54         7.56 o                         
   0   3  13        156.34        163.70         8.64 o                         
   1   3  13        740.32        748.40        14.36 o                         
   2   3  13         23.52         27.86         8.06 o                         
   3   3  13        512.96        485.74        16.09 o                         
  -4   4  13         40.65         81.14        21.32 o                         
  -3   4  13        274.90        290.34        17.63 o                         
  -2   4  13        273.00        276.55        10.10 o                         
  -1   4  13        949.25        997.81        18.26 o                         
   0   4  13        283.84        264.07        10.36 o                         
   1   4  13        770.23        808.52        15.28 o                         
   2   4  13       1648.83       1541.76        26.41 o                         
   3   4  13        392.37        389.92        15.18 o                         
  -4   5  13          6.55         47.94        19.61 o                         
  -3   5  13         22.27         42.29        13.18 o                         
  -2   5  13          8.23         41.97         7.88 o                         
  -1   5  13       1132.48       1133.52        20.48 o                         
   0   5  13        103.09        128.42         7.73 o                         
   1   5  13         17.50         -1.60         7.47 o                         
   2   5  13        793.63        736.29        16.05 o                         
   3   5  13         16.62         13.58        13.35 o                         
  -4   6  13         19.12         70.49        20.59 o                         
  -3   6  13          7.62         31.33        13.81 o                         
  -2   6  13         57.95        118.02        10.04 o                         
  -1   6  13         10.91         29.58        11.11 o                         
   0   6  13        223.79        261.19        11.86 o                         
   1   6  13        637.55        567.04        14.31 o                         
   2   6  13          2.55         23.26         8.47 o                         
   3   6  13         49.87         81.32        12.69 o                         
  -4   7  13         42.41         94.67        25.89 o                         
  -3   7  13         45.24         35.30         9.42 o                         
  -2   7  13        474.91        508.45        16.97 o                         
  -1   7  13        435.19        389.09        13.13 o                         
   0   7  13       3045.08       2726.90        40.67 o                         
   1   7  13        133.54        130.22         8.96 o                         
   2   7  13         90.83        102.98         9.99 o                         
   3   7  13         41.05         40.18        13.15 o                         
  -3   8  13         15.28         49.29        19.28 o                         
  -2   8  13         65.97         95.76        12.59 o                         
  -1   8  13          1.80         16.19         9.10 o                         
   0   8  13         17.89         50.06         8.08 o                         
   1   8  13          0.96         -5.57         9.12 o                         
   2   8  13         88.25         75.43         9.76 o                         
   3   8  13        219.58        215.66        15.49 o                         
  -3   9  13         76.89         88.19        22.23 o                         
  -2   9  13        267.98        262.56        17.94 o                         
  -1   9  13        502.60        495.84        16.91 o                         
   0   9  13          6.23         26.21         8.28 o                         
   1   9  13        278.60        245.68        12.24 o                         
   2   9  13         12.10          7.10        10.08 o                         
   3   9  13         26.69          2.83        18.08 o                         
  -3  10  13         57.37         43.40        15.29 o                         
  -2  10  13        100.47        141.39        15.20 o                         
  -1  10  13        229.50        250.92        16.34 o                         
   0  10  13        142.73        145.51         9.67 o                         
   1  10  13        421.39        389.06        14.86 o                         
   2  10  13         89.44         95.37        11.45 o                         
  -3  11  13          3.20         15.35        31.23 o                         
  -2  11  13         66.56         83.83        18.26 o                         
  -1  11  13        105.07        107.04        13.67 o                         
   0  11  13        169.45        171.26        14.55 o                         
   1  11  13          4.45         15.42        11.66 o                         
   2  11  13          2.43         23.20        14.58 o                         
  -2  12  13          2.16         17.63        15.57 o                         
  -1  12  13          1.06         51.72        17.90 o                         
   0  12  13         39.30         73.81        13.55 o                         
   1  12  13          9.86         42.46        16.41 o                         
   2  12  13         89.77         72.97        14.10 o                         
  -2  13  13        103.08        241.40        60.71 o                         
  -1  13  13          3.38         70.93        21.55 o                         
   0  13  13          0.53         28.07        16.84 o                         
   1  13  13        149.07        148.48        16.88 o                         
  -1  14  13          1.95         79.87        25.64 o                         
   0  14  13          2.27         22.32        16.39 o                         
   1  14  13          0.12         33.06        26.76 o                         
  -4   0  14         31.88         17.37        40.13 o                         
  -3   0  14          6.77         43.53        15.20 o                         
  -2   0  14       1176.54       1105.24        47.68 o                         
  -1   0  14       1256.81       1178.11        24.65 o                         
   0   0  14       1887.45       1805.06        39.57 o                         
   1   0  14       2855.12       2728.83        52.72 o                         
   2   0  14         97.10        107.01        11.87 o                         
   3   0  14        150.93        214.14        21.43 o                         
  -4   1  14         51.62         79.69        28.80 o                         
  -3   1  14          8.47         41.83        10.21 o                         
  -2   1  14         29.05         87.25         9.39 o                         
  -1   1  14         18.68        103.28         8.46 o                         
   0   1  14          3.45         22.55         6.67 o                         
   1   1  14         69.21         92.39         7.36 o                         
   2   1  14         13.10          5.82         7.64 o                         
   3   1  14         25.13         40.27        11.16 o                         
  -4   2  14         39.09         45.73        26.48 o                         
  -3   2  14        243.47        242.90        14.76 o                         
  -2   2  14        267.07        231.16        12.87 o                         
  -1   2  14       2127.11       1892.37        31.52 o                         
   0   2  14       1932.39       1786.60        27.34 o                         
   1   2  14       1307.23       1219.68        19.96 o                         
   2   2  14        729.36        651.98        15.11 o                         
   3   2  14          6.01          1.71        10.52 o                         
  -4   3  14         13.45         87.61        27.92 o                         
  -3   3  14          2.53         53.72        13.58 o                         
  -2   3  14          3.39         58.57        11.06 o                         
  -1   3  14          6.18        214.63        10.15 o                         
   0   3  14          0.08         58.49         7.61 o                         
   1   3  14        192.11        290.18        10.70 o                         
   2   3  14          8.05         24.29         8.20 o                         
   3   3  14         25.06         32.50        10.79 o                         
  -4   4  14         13.87         58.43        20.45 o                         
  -3   4  14          7.51         48.14        16.61 o                         
  -2   4  14         16.34         70.06         9.26 o                         
  -1   4  14         66.29        117.16         8.62 o                         
   0   4  14        143.77        154.43         8.23 o                         
   1   4  14        364.95        363.55        12.32 o                         
   2   4  14        582.32        610.63        15.21 o                         
   3   4  14          7.64         27.51        10.63 o                         
  -4   5  14         24.92         24.48        24.00 o                         
  -3   5  14         23.45         64.99        15.36 o                         
  -2   5  14          2.12         47.06         8.89 o                         
  -1   5  14         54.04         83.46         8.05 o                         
   0   5  14          2.46         22.10         7.94 o                         
   1   5  14        172.54        160.97         8.29 o                         
   2   5  14         74.47        102.74         9.54 o                         
   3   5  14         13.17         34.71        14.21 o                         
  -4   6  14         12.66         66.38        27.24 o                         
  -3   6  14        154.06        222.57        21.01 o                         
  -2   6  14        305.37        309.57        17.02 o                         
  -1   6  14         45.53         72.80         9.27 o                         
   0   6  14         14.68          8.99         8.15 o                         
   1   6  14        504.69        494.64        14.62 o                         
   2   6  14       1450.96       1364.30        23.79 o                         
   3   6  14       1199.83       1188.85        27.63 o                         
  -3   7  14         63.21        129.43        20.88 o                         
  -2   7  14          5.12         37.23        11.07 o                         
  -1   7  14         13.16         26.66         9.09 o                         
   0   7  14         83.05        111.63         9.22 o                         
   1   7  14        201.68        215.82        10.62 o                         
   2   7  14          5.04          9.38        10.72 o                         
   3   7  14          2.82        -16.07        16.07 o                         
  -3   8  14         77.76         91.59        14.87 o                         
  -2   8  14        161.46        184.77        13.60 o                         
  -1   8  14        567.97        490.10        16.98 o                         
   0   8  14       1708.47       1519.45        25.74 o                         
   1   8  14        138.26        153.48        10.35 o                         
   2   8  14        926.20        834.93        22.61 o                         
   3   8  14        865.55        777.49        25.58 o                         
  -3   9  14          2.19         15.95        14.84 o                         
  -2   9  14         74.08         76.49        14.32 o                         
  -1   9  14         20.28         50.07        10.59 o                         
   0   9  14          9.32         42.20         8.82 o                         
   1   9  14         14.02         20.64         9.90 o                         
   2   9  14        152.03        152.70        15.34 o                         
  -3  10  14         69.76         35.90        16.89 o                         
  -2  10  14         13.36         69.36        17.73 o                         
  -1  10  14          3.28         10.92        11.63 o                         
   0  10  14         42.03         60.31         9.26 o                         
   1  10  14        575.90        453.39        15.76 o                         
   2  10  14        236.55        249.32        19.55 o                         
  -2  11  14        118.57        126.72        20.86 o                         
  -1  11  14          3.32         28.57        16.19 o                         
   0  11  14        269.39        267.23        15.11 o                         
   1  11  14         47.14         63.02        11.68 o                         
   2  11  14         51.00         65.23        14.72 o                         
  -2  12  14          0.84         49.80        16.31 o                         
  -1  12  14         19.54         61.57        18.27 o                         
   0  12  14        131.31        187.22        20.27 o                         
   1  12  14         19.52         17.21        15.95 o                         
  -1  13  14          0.25         60.97        22.64 o                         
   0  13  14         26.79         46.43        18.03 o                         
   1  13  14          0.34         49.84        18.59 o                         
   0  14  14         67.10         99.29        21.92 o                         
  -4   1  15         83.64         72.62        41.15 o                         
  -3   1  15        121.57        174.26        17.20 o                         
  -2   1  15        342.84        395.13        15.48 o                         
  -1   1  15         47.70        137.15         9.14 o                         
   0   1  15        413.09        410.59        11.24 o                         
   1   1  15       1170.82       1161.93        18.84 o                         
   2   1  15        527.56        550.23        14.90 o                         
   3   1  15       1241.31       1211.73        24.69 o                         
  -4   2  15         10.78         70.83        18.21 o                         
  -3   2  15         72.92        124.68        16.14 o                         
  -2   2  15         56.36         83.00         8.88 o                         
  -1   2  15        468.09        506.23        13.31 o                         
   0   2  15          3.74         32.57         7.16 o                         
   1   2  15        504.27        567.23        12.84 o                         
   2   2  15         21.05         23.99         8.17 o                         
   3   2  15         84.27         98.65        11.51 o                         
  -4   3  15         33.95         61.46        26.85 o                         
  -3   3  15          6.38         44.52        10.75 o                         
  -2   3  15         23.47         57.86        11.07 o                         
  -1   3  15        422.17        410.91        11.69 o                         
   0   3  15         20.82         53.16         6.52 o                         
   1   3  15        487.86        510.09        13.13 o                         
   2   3  15        468.56        439.23        13.75 o                         
   3   3  15        384.72        383.40        17.04 o                         
  -4   4  15         29.35         44.09        27.90 o                         
  -3   4  15        129.67        145.64        12.25 o                         
  -2   4  15        187.06        213.11        11.81 o                         
  -1   4  15        262.01        315.44        11.87 o                         
   0   4  15        933.63        924.14        18.44 o                         
   1   4  15        503.57        440.82        12.87 o                         
   2   4  15        380.91        381.21        13.70 o                         
   3   4  15         99.44        134.66        15.30 o                         
  -4   5  15          1.85         40.47        25.65 o                         
  -3   5  15          3.61         31.23        11.84 o                         
  -2   5  15         25.85         42.53         7.15 o                         
  -1   5  15        290.25        281.42        12.27 o                         
   0   5  15       1089.18       1088.02        19.86 o                         
   1   5  15        365.50        344.03        11.77 o                         
   2   5  15          7.31          5.02         9.04 o                         
   3   5  15          2.84         -2.99        18.33 o                         
  -3   6  15          0.61         51.13        22.96 o                         
  -2   6  15        260.15        185.98        14.68 o                         
  -1   6  15         77.42        110.45        10.71 o                         
   0   6  15         91.80         84.54         8.68 o                         
   1   6  15          7.65         -4.13         9.85 o                         
   2   6  15         30.11         31.70        10.40 o                         
   3   6  15         42.53         17.94        16.20 o                         
  -3   7  15        129.15        154.09        19.36 o                         
  -2   7  15        143.45        170.96        14.03 o                         
  -1   7  15        604.32        561.65        16.39 o                         
   0   7  15        537.62        496.56        14.43 o                         
   1   7  15        650.32        557.42        16.91 o                         
   2   7  15        604.75        525.48        20.46 o                         
   3   7  15         34.82          1.75        14.42 o                         
  -3   8  15          0.90         14.18        10.48 o                         
  -2   8  15          2.78         47.31        11.75 o                         
  -1   8  15         18.93         50.15        12.58 o                         
   0   8  15        106.11        121.35         9.85 o                         
   1   8  15          0.38         21.52         9.90 o                         
   2   8  15         10.02         33.08        11.37 o                         
  -3   9  15          0.51          2.83        13.10 o                         
  -2   9  15          0.86         55.16        14.63 o                         
  -1   9  15         77.81         77.51        11.40 o                         
   0   9  15        513.35        500.30        15.27 o                         
   1   9  15        491.20        476.61        15.96 o                         
   2   9  15        165.33        180.82        14.63 o                         
  -3  10  15          1.37        -15.59        34.76 o                         
  -2  10  15        129.44        267.33        20.97 o                         
  -1  10  15          1.58         17.38        12.37 o                         
   0  10  15        390.38        386.77        17.36 o                         
   1  10  15         87.02        127.53        12.85 o                         
   2  10  15        271.98        265.49        17.09 o                         
  -2  11  15         20.39         36.70        15.71 o                         
  -1  11  15         10.00         30.44        16.06 o                         
   0  11  15         46.70         84.22        12.30 o                         
   1  11  15         15.02         44.81        12.71 o                         
  -2  12  15         28.89         52.64        19.27 o                         
  -1  12  15         69.90         97.16        24.70 o                         
   0  12  15         19.70         64.91        17.04 o                         
   1  12  15         82.61         91.52        16.58 o                         
  -1  13  15         31.84         99.44        21.38 o                         
   0  13  15         54.21         82.97        20.26 o                         
  -4   0  16         10.30         73.22        23.03 o                         
  -3   0  16         62.02         85.75        15.51 o                         
  -2   0  16          4.80         60.98        19.35 o                         
  -1   0  16        389.33        354.64        17.24 o                         
   0   0  16        216.96        305.44        16.00 o                         
   1   0  16       1269.91       1240.00        28.41 o                         
   2   0  16        339.64        427.67        18.68 o                         
   3   0  16         33.47         62.97        19.71 o                         
  -4   1  16        624.17        281.89        24.16 o                         
  -3   1  16          3.51         52.94        12.40 o                         
  -2   1  16         80.64         88.13        11.80 o                         
  -1   1  16         19.83         77.38         8.56 o                         
   0   1  16        344.86        359.63        12.25 o                         
   1   1  16        336.67        352.54        11.88 o                         
   2   1  16        828.05        804.96        16.57 o                         
   3   1  16        109.92        144.91        12.81 o                         
  -4   2  16          3.76         80.59        27.59 o                         
  -3   2  16         10.33         64.70        12.41 o                         
  -2   2  16         10.65         38.39        10.90 o                         
  -1   2  16         73.23        125.98         9.55 o                         
   0   2  16        261.17        335.97        11.50 o                         
   1   2  16          5.19         17.02         7.82 o                         
   2   2  16        186.10        212.04        10.31 o                         
   3   2  16         36.63         32.54        14.14 o                         
  -4   3  16          3.51         16.05        15.17 o                         
  -3   3  16         79.12        109.84        16.29 o                         
  -2   3  16        128.32        148.56        11.95 o                         
  -1   3  16        622.46        628.55        14.50 o                         
   0   3  16       1143.39       1083.18        19.88 o                         
   1   3  16        434.99        438.90        13.37 o                         
   2   3  16        431.35        446.73        16.74 o                         
   3   3  16        349.32        351.51        17.49 o                         
  -3   4  16          2.86         46.23        11.55 o                         
  -2   4  16        107.59        122.37        10.67 o                         
  -1   4  16          0.26         26.41         8.83 o                         
   0   4  16          1.42         17.23         8.21 o                         
   1   4  16       1117.42        988.90        19.33 o                         
   2   4  16         24.64         33.82         9.41 o                         
   3   4  16         54.70         65.72        17.45 o                         
  -3   5  16        141.60        155.49        14.20 o                         
  -2   5  16        483.93        430.40        12.40 o                         
  -1   5  16        540.79        469.31        15.21 o                         
   0   5  16        384.55        314.05        13.13 o                         
   1   5  16        840.71        787.59        20.40 o                         
   2   5  16        549.35        475.06        15.18 o                         
   3   5  16        497.22        496.58        35.31 o                         
  -3   6  16          0.93         62.18        21.62 o                         
  -2   6  16         39.88         99.09        11.39 o                         
  -1   6  16          6.22         41.00         9.45 o                         
   0   6  16          5.36          8.75         8.66 o                         
   1   6  16         58.24         60.90        10.17 o                         
   2   6  16         49.50         62.15        11.09 o                         
  -3   7  16          8.24         20.06        14.77 o                         
  -2   7  16          9.94         31.27        14.71 o                         
  -1   7  16          9.63         41.56         9.95 o                         
   0   7  16         18.75         22.96         9.38 o                         
   1   7  16        295.14        258.74        14.54 o                         
   2   7  16         81.34        107.96        12.88 o                         
  -3   8  16         21.97         16.50        18.66 o                         
  -2   8  16          5.50         40.27        13.87 o                         
  -1   8  16        211.44        200.64        12.72 o                         
   0   8  16         70.88         77.18        10.24 o                         
   1   8  16          3.13         31.05        10.56 o                         
   2   8  16         11.38         46.50        14.26 o                         
  -3   9  16          9.56         -2.98        15.64 o                         
  -2   9  16         23.41         71.85        15.21 o                         
  -1   9  16         26.08         50.77        11.62 o                         
   0   9  16        171.45        191.69        11.96 o                         
   1   9  16        144.47        197.45        14.92 o                         
   2   9  16         14.89         18.26        13.83 o                         
  -2  10  16         44.38         63.81        16.77 o                         
  -1  10  16        110.55         96.38        14.84 o                         
   0  10  16          1.73         40.08        12.40 o                         
   1  10  16         71.40        100.49        12.84 o                         
  -2  11  16         13.44         63.63        18.64 o                         
  -1  11  16        204.23        199.29        24.43 o                         
   0  11  16         58.88        102.99        16.16 o                         
   1  11  16        229.10        222.11        15.80 o                         
  -1  12  16          4.26         96.07        34.76 o                         
   0  12  16         33.44         62.91        19.69 o                         
  -3   1  17         14.77         76.48        13.94 o                         
  -2   1  17         31.72         66.03        11.26 o                         
  -1   1  17          7.24         57.30         8.06 o                         
   0   1  17        154.50        199.79        10.98 o                         
   1   1  17        899.47        867.33        17.11 o                         
   2   1  17        290.00        308.61        12.64 o                         
   3   1  17         51.96         55.15        14.42 o                         
  -3   2  17         32.96         69.82        13.92 o                         
  -2   2  17        116.60        137.23        12.47 o                         
  -1   2  17        544.71        542.53        15.02 o                         
   0   2  17        322.43        312.25        11.63 o                         
   1   2  17        443.54        482.98        13.68 o                         
   2   2  17        296.22        318.12        13.31 o                         
   3   2  17        171.70        165.88        15.40 o                         
  -3   3  17          0.10         34.17        13.70 o                         
  -2   3  17          3.72         49.29        12.17 o                         
  -1   3  17         48.85         72.96         8.31 o                         
   0   3  17         89.57        101.45         9.00 o                         
   1   3  17         38.11         40.02         8.82 o                         
   2   3  17        390.33        353.23        14.01 o                         
   3   3  17          1.37         -8.94        14.28 o                         
  -3   4  17         44.09         79.29        14.74 o                         
  -2   4  17        356.90        350.23        15.51 o                         
  -1   4  17        146.88        194.39        10.79 o                         
   0   4  17        510.26        496.80        15.03 o                         
   1   4  17        890.29        833.39        18.72 o                         
   2   4  17        639.94        584.12        21.44 o                         
  -3   5  17          7.75         42.51        14.59 o                         
  -2   5  17         86.67        124.86        11.07 o                         
  -1   5  17          5.45         38.14         9.82 o                         
   0   5  17         20.70         31.78         9.28 o                         
   1   5  17        801.02        698.81        19.80 o                         
   2   5  17         17.58         33.21        12.22 o                         
  -3   6  17         30.43         70.99        15.65 o                         
  -2   6  17          1.31         12.83        12.21 o                         
  -1   6  17        255.44        230.33        13.66 o                         
   0   6  17        269.30        250.96        13.17 o                         
   1   6  17         75.54         80.72        10.66 o                         
   2   6  17         84.87         82.90        12.96 o                         
  -3   7  17         21.31         29.23        17.20 o                         
  -2   7  17         12.86         19.06        18.05 o                         
  -1   7  17        656.52        569.11        20.72 o                         
   0   7  17          8.50         26.34        10.25 o                         
   1   7  17         16.22         34.72        11.06 o                         
   2   7  17         25.76         54.93        13.97 o                         
  -3   8  17          8.93          2.94        16.62 o                         
  -2   8  17          0.47          9.96        15.15 o                         
  -1   8  17         24.11         56.21        12.18 o                         
   0   8  17          9.73         13.07        12.15 o                         
   1   8  17         36.00         66.81        13.17 o                         
   2   8  17        153.81        165.85        15.68 o                         
  -2   9  17         27.48         74.08        16.37 o                         
  -1   9  17         33.06         50.07        12.95 o                         
   0   9  17         46.13         62.75        12.80 o                         
   1   9  17          4.02         41.89        13.71 o                         
  -2  10  17         74.41        114.98        20.99 o                         
  -1  10  17         55.65         73.09        16.39 o                         
   0  10  17        224.45        269.87        19.44 o                         
   1  10  17         62.61         92.18        13.70 o                         
  -1  11  17         65.53        108.20        20.51 o                         
   0  11  17         39.07         72.80        18.19 o                         
  -3   0  18        140.63        169.45        21.20 o                         
  -2   0  18        104.77        130.15        15.73 o                         
  -1   0  18        301.94        315.45        19.90 o                         
   0   0  18        720.91        690.37        22.40 o                         
   1   0  18         81.44         65.47        13.80 o                         
   2   0  18         44.70         66.51        14.40 o                         
  -3   1  18          2.71         68.26        15.38 o                         
  -2   1  18         21.54         34.68         9.87 o                         
  -1   1  18          4.69         50.72         8.65 o                         
   0   1  18        103.32        146.84        10.99 o                         
   1   1  18         18.81         18.09         8.72 o                         
   2   1  18         70.28         94.95        10.68 o                         
  -3   2  18          9.64         55.73        15.59 o                         
  -2   2  18        307.88        256.17        14.72 o                         
  -1   2  18        307.89        298.55        12.41 o                         
   0   2  18        481.02        454.21        16.63 o                         
   1   2  18        512.75        439.55        14.33 o                         
   2   2  18          3.99          0.14        12.38 o                         
  -3   3  18         16.49         48.35        14.69 o                         
  -2   3  18         77.89        153.96        13.99 o                         
  -1   3  18         57.22        103.89        10.02 o                         
   0   3  18        439.07        489.49        15.02 o                         
   1   3  18        118.40        184.76        11.39 o                         
   2   3  18         68.82         65.67        11.00 o                         
  -3   4  18          0.02         25.42        15.57 o                         
  -2   4  18         46.45         71.45        10.59 o                         
  -1   4  18         31.88         44.75        10.21 o                         
   0   4  18         25.50         41.61         9.51 o                         
   1   4  18        214.87        232.62        12.87 o                         
   2   4  18          0.49         -3.63        11.12 o                         
  -3   5  18          2.52         50.08        20.65 o                         
  -2   5  18          0.33         30.95        18.89 o                         
  -1   5  18         13.16         53.45        10.77 o                         
   0   5  18         16.42          9.64         9.93 o                         
   1   5  18        178.61        218.89        16.64 o                         
   2   5  18        159.77        178.55        14.56 o                         
  -3   6  18         42.75         76.14        18.81 o                         
  -2   6  18          8.67         41.52        13.54 o                         
  -1   6  18          5.37         23.54        10.22 o                         
   0   6  18         71.01         89.74        11.05 o                         
   1   6  18        340.45        380.69        19.06 o                         
   2   6  18        657.79        679.09        27.08 o                         
  -2   7  18         26.57         34.67        13.00 o                         
  -1   7  18          2.76         48.13        13.61 o                         
   0   7  18         55.82         55.46        10.32 o                         
   1   7  18          2.40         48.11        13.34 o                         
   2   7  18          2.15         11.11        22.55 o                         
  -2   8  18         81.99         86.62        20.49 o                         
  -1   8  18        590.14        461.39        24.92 o                         
   0   8  18         17.64          7.93        13.92 o                         
   1   8  18        208.15        228.53        21.58 o                         
  -2   9  18         37.95         42.79        29.53 o                         
  -1   9  18          6.44         69.40        14.89 o                         
   0   9  18          0.95         22.55        14.57 o                         
   1   9  18        170.31        225.72        31.00 o                         
  -1  10  18         40.59         71.21        18.83 o                         
   0  10  18        183.82        174.33        19.20 o                         
  -3   1  19         45.33         87.66        14.37 o                         
  -2   1  19         33.54         75.95        12.20 o                         
  -1   1  19        148.35        165.12         9.16 o                         
   0   1  19        615.87        599.53        17.77 o                         
   1   1  19        174.37        224.72        12.63 o                         
   2   1  19        768.28        719.36        20.08 o                         
  -3   2  19          0.87         57.21        15.87 o                         
  -2   2  19         54.53         84.72        12.64 o                         
  -1   2  19         51.19         71.77         9.21 o                         
   0   2  19          6.44         71.53        10.05 o                         
   1   2  19          0.43         14.74         9.32 o                         
   2   2  19          0.50         12.21        11.77 o                         
  -3   3  19          5.48         64.25        21.29 o                         
  -2   3  19        100.67        113.12        12.97 o                         
  -1   3  19         26.38         57.67        10.81 o                         
   0   3  19        200.85        229.39        12.94 o                         
   1   3  19        199.89        186.59        11.59 o                         
   2   3  19        188.56        192.07        13.75 o                         
  -3   4  19          1.40         42.70        15.97 o                         
  -2   4  19          1.08         35.37        11.25 o                         
  -1   4  19         63.34        108.50        11.41 o                         
   0   4  19         83.93         90.85        10.36 o                         
   1   4  19         34.41         49.96        11.17 o                         
   2   4  19          0.37         -6.37        14.25 o                         
  -2   5  19         37.86         55.64        15.35 o                         
  -1   5  19        272.34        301.45        15.50 o                         
   0   5  19        147.67        163.04        11.58 o                         
   1   5  19         42.57         63.64        11.95 o                         
   2   5  19         16.14          9.16        18.12 o                         
  -2   6  19          0.19         19.44        12.44 o                         
  -1   6  19         20.25         29.95        14.66 o                         
   0   6  19         28.73         29.56        12.52 o                         
   1   6  19         10.84         47.43        14.57 o                         
  -2   7  19        105.47         86.24        22.59 o                         
  -1   7  19         61.42         62.93        14.32 o                         
   0   7  19        216.58        216.28        16.19 o                         
   1   7  19        406.27        418.19        23.21 o                         
  -2   8  19         14.91        -10.33        26.63 o                         
  -1   8  19         38.28         59.08        15.24 o                         
   0   8  19          9.78         29.53        24.05 o                         
   1   8  19         27.29         37.24        19.98 o                         
  -1   9  19        203.22        203.95        17.02 o                         
   0   9  19        202.71        252.86        24.02 o                         
  -3   0  20          2.19         59.37        23.00 o                         
  -2   0  20        128.79        147.63        20.80 o                         
  -1   0  20        118.69        143.24        28.66 o                         
   0   0  20        703.89        692.60        27.92 o                         
   1   0  20        655.24        722.75        30.17 o                         
   2   0  20        226.26        263.57        23.17 o                         
  -3   1  20         13.54         39.94        16.04 o                         
  -2   1  20         11.05         37.08        13.96 o                         
  -1   1  20         55.00         69.79         9.10 o                         
   0   1  20         43.22         84.24        12.34 o                         
   1   1  20        279.79        340.94        16.31 o                         
   2   1  20         28.59         39.99        14.33 o                         
  -2   2  20          4.06         47.44        15.96 o                         
  -1   2  20         87.18        105.88         9.86 o                         
   0   2  20          9.48          9.11        10.14 o                         
   1   2  20        138.07        148.57        11.61 o                         
   2   2  20          8.98          9.25        14.28 o                         
  -2   3  20         68.57         95.95        16.96 o                         
  -1   3  20        139.31        183.07        15.20 o                         
   0   3  20        166.45        188.77        14.29 o                         
   1   3  20         34.13         57.33        12.80 o                         
  -2   4  20          0.31         21.88        13.43 o                         
  -1   4  20         24.70         55.56        12.88 o                         
   0   4  20        385.75        340.61        16.53 o                         
   1   4  20          2.21          6.19        14.10 o                         
  -2   5  20         99.57        127.36        21.50 o                         
  -1   5  20         48.35         62.58        12.90 o                         
   0   5  20         47.20         81.45        14.12 o                         
   1   5  20        187.23        175.46        16.23 o                         
  -2   6  20         16.26         77.96        26.15 o                         
  -1   6  20         33.97         50.03        13.64 o                         
   0   6  20         92.03         87.00        12.57 o                         
   1   6  20         54.88        102.75        26.99 o                         
  -1   7  20         11.49         33.98        14.46 o                         
   0   7  20        117.06         70.98        13.07 o                         
   1   7  20         51.89         32.11        20.13 o                         
  -1   8  20          0.68         25.46        17.67 o                         
   0   8  20         44.90         61.19        21.26 o                         
  -2   1  21          7.27         62.34        17.71 o                         
  -1   1  21          0.92         36.35        12.00 o                         
   0   1  21         70.02         92.38        12.36 o                         
   1   1  21         12.53         47.74        14.29 o                         
  -2   2  21         60.24         97.36        16.31 o                         
  -1   2  21         77.88         90.65        11.23 o                         
   0   2  21        194.53        223.82        16.25 o                         
   1   2  21        106.78        107.03        14.25 o                         
  -2   3  21         14.21         48.07        14.88 o                         
  -1   3  21          9.11         52.60        13.57 o                         
   0   3  21        122.81        110.33        13.72 o                         
   1   3  21         85.15         96.10        14.80 o                         
  -2   4  21         13.67         64.03        28.18 o                         
  -1   4  21        115.14        181.20        17.95 o                         
   0   4  21        135.28        177.32        15.51 o                         
   1   4  21        342.89        350.53        21.88 o                         
  -1   5  21          3.42         14.44        13.63 o                         
   0   5  21        360.82        370.39        18.67 o                         
  -1   6  21         32.46         64.60        17.77 o                         
   0   6  21         87.69         84.28        17.53 o                         
  -1   0  22         34.41         70.15        31.77 o                         
   0   0  22         19.53         13.17        18.82 o                         
  -1   1  22         32.55         41.42        14.61 o                         
   0   1  22         27.90         43.82        14.78 o                         
  -1   2  22         61.76         56.62        15.22 o                         
   0   2  22        125.42        131.46        14.67 o                         
  -1   3  22        203.84        265.19        27.28 o                         
   0   3  22        146.25        173.26        20.96 o                         
  -1   4  22          0.03         70.51        20.40 o                         
   0   4  22         47.40         54.86        23.57 o                         
                                                                                
